# Supplementary material for: The Candida albicans transcription factor Efg1 governs hyphal morphogenesis independently of the cAMP-protein kinase A pathway
Source: mBio. 2025 Oct 31;16(12):e02913-25. doi: 10.1128/mbio.02913-25 (PMC12691644; doi:10.1128/mbio.02913-25)
Supplement: Table S1 — RNA Seq data and analysis files. [file mbio.02913-25-s0003.xlsx]

## Sheet: Introduction
RNAseq analysis Differential expression analysis of gene-level read counts from the RNAseq experiments were done using DESeq2. The strains compared are indicated in the tab labeling each sheet with the first strain representing the numerator and the second strain in the denominator with respect to fold change determination. The data columns are described as follows: gene: The systematic gene name…

## Sheet: efg1ΔΔ_vs_SN250
gene	baseMean	log2FoldChange	lfcSE	stat	pvalue	padj	name	description
C1_06280C_A	8184.25	-5.14181	0.132843	-38.706	0	0	UME6	Transcriptional regulatory protein UME6 [Source:UniProtKB/Swiss-Prot;Acc:Q59MD2]
C1_07030C_A	19014.6	-8.05803	0.202632	-39.7668	0	0	RBT4	Secreted protein RBT4 [Source:UniProtKB/Swiss-Prot;Acc:Q5AB48]
C4_03470C_A	562560	-13.0138	0.261188	-49.8254	0	0	ECE1	Extent of cell elongation protein 1 [Source:UniProtKB/Swiss-Prot;Acc:Q07730]
C4_03570W_A	273202	-9.6822	0.17226	-56.207	0	0	HWP1	Hyphal wall protein 1 [Source:UniProtKB/Swiss-Prot;Acc:P46593]
C6_00440C_A	121474	-4.10758	0.106258	-38.6567	0	0	FET34	Ferroxidase [Source:UniProtKB/TrEMBL;Acc:A0A1D8PPC9]
C6_03850C_A	81983	-8.81543	0.195084	-45.188	0	0	IHD1	Induced during hyphae development protein 1 [Source:UniProtKB/Swiss-Prot;Acc:Q5A8I8]
CR_07070C_A	457753	-7.66621	0.171598	-44.6753	0	0	ALS3	Agglutinin-like protein 3 [Source:UniProtKB/Swiss-Prot;Acc:Q59L12]
CR_07890W_A	8493.66	-8.46126	0.197169	-42.9138	0	0	EFG1	Enhanced filamentous growth protein 1 [Source:UniProtKB/Swiss-Prot;Acc:Q59X67]
CR_09880W_A	67042.6	-8.43914	0.204484	-41.2705	0	0	DEF1	Transcriptional regulator DEF1 [Source:UniProtKB/Swiss-Prot;Acc:G1UB67]
C2_00680C_A	118368	-5.91317	0.159757	-37.0136	6.92e-300	4.46e-297	SOD5	Cell surface Cu-only superoxide dismutase 5 [Source:UniProtKB/Swiss-Prot;Acc:Q5AD07]
C6_02330W_A	50671.6	-2.25586	0.083834	-26.9086	1.74e-159	1.02e-156	0	Described as a Gag-related protein, hyphal induced, downregulation correlates with clinical development of fluconazole resistance, repressed by nitric oxide, 17-beta-estradiol, ethynyl estradiol
C3_01360C_A	21694.3	-3.39152	0.129638	-26.1615	7.29e-151	3.92e-148	IRO1	Transcription factor IRO1 [Source:UniProtKB/Swiss-Prot;Acc:Q5AJ77]
C2_09220W_A	70772.8	-6.48271	0.253234	-25.5997	1.54e-144	7.62e-142	DDR48	Stress protein DDR48 [Source:UniProtKB/Swiss-Prot;Acc:Q59X49]
C1_13100W_A	5312.6	-7.34272	0.29703	-24.7205	6.44e-135	2.97e-132	0	(orf19.4936.1) Putative adhesin-like protein, Spider biofilm induced
C5_02460C_A	18016.1	-3.80885	0.155253	-24.5332	6.53e-133	2.81e-130	ECM331	Cell surface GPI-anchored protein ECM33 [Source:UniProtKB/Swiss-Prot;Acc:Q5AGC4]
C1_14120C_A	7250.95	6.98332	0.301926	23.1292	2.35e-118	9.49e-116	RBE1	Repressed by EFG1 protein 1 [Source:UniProtKB/Swiss-Prot;Acc:Q59ZX3]
C4_06820C_A	4248.13	-3.35634	0.145691	-23.0374	1.97e-117	7.46e-115	CZF1	Zinc cluster transcription factor CZF1 [Source:UniProtKB/Swiss-Prot;Acc:Q5A0W9]
C5_02110W_A	15644.4	-6.29748	0.275657	-22.8453	1.63e-115	5.83e-113	0	Hsp12p [Source:UniProtKB/TrEMBL;Acc:A0A1D8PNC7]
C2_07720C_A	10769.9	-3.4344	0.151339	-22.6935	5.2e-114	1.76e-111	0	Protein of unknown function, Spider biofilm induced
C5_02080C_A	16363.7	-6.23378	0.279707	-22.2868	4.96e-110	1.6e-107	HSP12	Hsp12p [Source:UniProtKB/TrEMBL;Acc:A0A1D8PNC7]
C4_05140C_A	13499.3	-4.32638	0.195116	-22.1733	6.21e-109	1.91e-106	GDB1	4-alpha-glucanotransferase [Source:UniProtKB/TrEMBL;Acc:Q59MN2]
C3_05170W_A	1774.98	4.95636	0.229224	21.6224	1.11e-103	3.24e-101	WOR2	White-opaque regulator 2 [Source:UniProtKB/Swiss-Prot;Acc:Q5ANB1]
C1_00290W_A	20960.9	-3.84	0.17805	-21.567	3.67e-103	1.03e-100	POL93	Ribonuclease H [Source:UniProtKB/TrEMBL;Acc:A0A1D8PC70]
C4_04380C_A	3403.67	-3.05686	0.142116	-21.5096	1.27e-102	3.4e-100	0	(orf19.1409.2) Protein of unknown function, Spider biofilm induced
C6_03030W_A	38920.3	-6.26079	0.291948	-21.4449	5.09e-102	1.31e-99	SAP5	Candidapepsin-5 [Source:UniProtKB/Swiss-Prot;Acc:P43094]
C5_05320C_A	1124.45	-6.60555	0.310706	-21.2598	2.67e-100	6.63e-98	HIS1	ATP phosphoribosyltransferase [Source:UniProtKB/Swiss-Prot;Acc:P46586]
C2_06870C_A	16294.9	-4.17172	0.196363	-21.245	3.67e-100	8.77e-98	PST1	Flavodoxin-like domain-containing protein [Source:UniProtKB/TrEMBL;Acc:A0A1D8PHR5]
C1_00850W_A	3541.38	-3.87766	0.187189	-20.7152	2.53e-95	5.82e-93	IHD2	Ihd2p [Source:UniProtKB/TrEMBL;Acc:Q5ABE9]
C3_06320W_A	3586.48	3.33369	0.163101	20.4395	7.46e-93	1.66e-90	ALS7	Agglutinin-like protein 7 [Source:UniProtKB/Swiss-Prot;Acc:Q5A312]
C1_07520C_A	6294.02	-2.10312	0.103762	-20.2687	2.43e-91	5.23e-89	IST2	Ist2p [Source:UniProtKB/TrEMBL;Acc:A0A1D8PE41]
C2_04050C_A	46670.8	-2.36101	0.119123	-19.8198	2.01e-87	4.17e-85	DCK1	DOCKER domain-containing protein [Source:UniProtKB/TrEMBL;Acc:A0A1D8PH11]
C1_13450W_A	21139.5	-5.8569	0.296912	-19.726	1.29e-86	2.6e-84	HYR1	Hyphally regulated cell wall protein 1 [Source:UniProtKB/Swiss-Prot;Acc:Q5AL03]
C1_06350W_A	1725.72	3.30443	0.168137	19.6532	5.43e-86	1.06e-83	0	Protein of unknown function, rat catheter biofilm repressed
C1_05140W_A	20794.5	-3.05615	0.158415	-19.292	6.26e-83	1.19e-80	BRG1	Biofilm regulator 1 [Source:UniProtKB/Swiss-Prot;Acc:Q59LY1]
C6_00790C_A	63576.2	-3.74791	0.195508	-19.1701	6.58e-82	1.21e-79	CTR1	Copper transport protein CTR1 [Source:UniProtKB/Swiss-Prot;Acc:Q59NP1]
C6_02710C_A	54750.5	-8.51728	0.449081	-18.966	3.26e-80	5.83e-78	SAP6	Candidapepsin-6 [Source:UniProtKB/Swiss-Prot;Acc:Q5AC08]
C6_03250W_A	3851.22	4.11465	0.217666	18.9035	1.07e-79	1.86e-77	BMT4	Beta-mannosyltransferase, for elongation of beta-mannose chains on the acid-labile fraction of cell wall phosphopeptidomannan, 9-gene family member, regulated by Tsa1, Tsa1B, flow model biofilm induced, rat catheter biofilm repressed
C6_03100W_A	12535.6	-2.44227	0.129992	-18.7879	9.49e-79	1.61e-76	SHE3	SWI5-dependent HO expression protein 3 [Source:UniProtKB/Swiss-Prot;Acc:Q5ABV6]
C1_08230C_A	18016.1	-2.91352	0.155405	-18.748	2.01e-78	3.32e-76	PLB5	Lysophospholipase [Source:UniProtKB/TrEMBL;Acc:A0A1D8PEB1]
C2_07730W_A	33885.5	-2.21623	0.119793	-18.5004	2.05e-76	3.3e-74	YVC1	Calcium channel YVC1 [Source:UniProtKB/Swiss-Prot;Acc:Q5A2J7]
C1_02070W_A	1282.36	6.32571	0.353532	17.8929	1.34e-71	2.11e-69	HSP31	Hsp31p [Source:UniProtKB/TrEMBL;Acc:Q59VZ4]
CR_06670W_A	4629.61	-5.75886	0.326438	-17.6415	1.18e-69	1.81e-67	CFL11	FAD-binding FR-type domain-containing protein [Source:UniProtKB/TrEMBL;Acc:Q59PZ9]
C6_00840W_A	15047.7	-2.79786	0.159111	-17.5843	3.25e-69	4.87e-67	GPX2	Glutathione peroxidase [Source:UniProtKB/TrEMBL;Acc:Q59WW8]
C1_00270W_A	3771.15	-4.07459	0.237293	-17.1711	4.37e-66	6.4e-64	0	Retrotrans_gag domain-containing protein [Source:UniProtKB/TrEMBL;Acc:A0A1D8PC75]
C5_03750W_A	1992.4	-3.80911	0.223109	-17.0728	2.36e-65	3.39e-63	FAV2	Fav2p [Source:UniProtKB/TrEMBL;Acc:A0A1D8PNR4]
C2_08640C_A	1636.49	-3.12198	0.182959	-17.0639	2.76e-65	3.87e-63	PST2	Flavodoxin-like domain-containing protein [Source:UniProtKB/TrEMBL;Acc:Q59Y37]
C3_06400C_A	4499.75	-1.66187	0.0981228	-16.9366	2.42e-64	3.31e-62	0	Uracil-DNA glycosylase [Source:UniProtKB/TrEMBL;Acc:A0A1D8PKH5]
C1_05940W_A	753.066	4.35528	0.269514	16.1597	9.7e-59	1.3e-56	PHO87	SPX domain-containing protein [Source:UniProtKB/TrEMBL;Acc:A0A1D8PDP9]
C4_03520C_A	12289.2	-4.18934	0.259903	-16.1188	1.88e-58	2.48e-56	RBT1	Cell wall protein RTB1 [Source:UniProtKB/Swiss-Prot;Acc:Q59TP1]
C1_00780C_A	8028.2	-2.41646	0.150059	-16.1034	2.41e-58	3.11e-56	HGC1	Hypha-specific G1 cyclin-related protein 1 [Source:UniProtKB/Swiss-Prot;Acc:Q5ABE2]
C4_01320C_A	3001.81	-2.11577	0.132152	-16.0102	1.09e-57	1.37e-55	OPT6	Opt6p [Source:UniProtKB/TrEMBL;Acc:A0A1D8PLA0]
C7_00360W_A	15213.4	-1.47479	0.0932471	-15.8159	2.42e-56	3e-54	DFI1	Cell-surface associated glycoprotein DFI1 [Source:UniProtKB/Swiss-Prot;Acc:Q5AFI4]
CR_03920C_A	3215.52	3.19352	0.203696	15.6779	2.14e-55	2.61e-53	TPO4	MFS domain-containing protein [Source:UniProtKB/TrEMBL;Acc:A0A1D8PSL9]
C1_14290C_A	55282.5	-1.42885	0.0913262	-15.6456	3.56e-55	4.25e-53	MDG1	AMPK1_CBM domain-containing protein [Source:UniProtKB/TrEMBL;Acc:A0A1D8PFV7]
C3_05880C_A	18339.4	-1.45628	0.0949094	-15.3439	3.89e-53	4.56e-51	0	Ortholog(s) have mRNA binding, poly(U) RNA binding activity and role in nuclear-transcribed mRNA catabolic process, nonsense-mediated decay, regulation of mRNA stability, stress granule assembly
CR_03890W_A	18976.8	-4.08363	0.27128	-15.0532	3.29e-51	3.79e-49	WOR3	White-opaque regulator 3 [Source:UniProtKB/Swiss-Prot;Acc:Q5A6T8]
C4_04050C_A	76132.5	3.80691	0.25303	15.0453	3.71e-51	4.19e-49	RHD3	Cell wall protein RHD3 [Source:UniProtKB/Swiss-Prot;Acc:Q5A5U4]
C3_02630C_A	2874.15	-2.34273	0.15618	-15.0002	7.32e-51	8.14e-49	0	Protein of unknown function, Hog1p-repressed, Spider biofilm induced
C4_04790W_A	1888.49	-4.52083	0.306109	-14.7687	2.33e-49	2.55e-47	FAV1	Fav1p [Source:UniProtKB/TrEMBL;Acc:A0A1D8PM56]
C2_02410W_A	7503.65	-1.63757	0.110905	-14.7655	2.45e-49	2.63e-47	0	Endoplasmic reticulum transmembrane protein [Source:UniProtKB/TrEMBL;Acc:A0A1D8PGL1]
C1_00710C_A	41388.4	-1.55267	0.105207	-14.7582	2.72e-49	2.88e-47	TUB2	Tubulin beta chain [Source:UniProtKB/TrEMBL;Acc:A0A1D8PC97]
C7_04090C_A	3119.18	2.88724	0.196097	14.7235	4.55e-49	4.74e-47	0	AB hydrolase-1 domain-containing protein [Source:UniProtKB/TrEMBL;Acc:A0A1D8PRJ0]
C7_01500W_A	3575.35	-2.1505	0.146308	-14.6984	6.6e-49	6.75e-47	0	Ortholog of C. dubliniensis CD36 : Cd36_71340, C. parapsilosis CDC317 : CPAR2_301350, C. auris B8441 : B9J08_004871 and Candida tenuis NRRL Y-1498 : CANTEDRAFT_114098
C1_05920W_A	7365.98	-2.10046	0.143658	-14.6212	2.06e-48	2.07e-46	0	Protein of unknown function, induced during chlamydospore formation in both C. albicans and C. dubliniensis, Spider biofilm induced
C1_14440C_A	35198.7	-1.54427	0.105649	-14.617	2.19e-48	2.17e-46	GDI1	Rab GDP dissociation inhibitor [Source:UniProtKB/TrEMBL;Acc:A0A1D8PFX8]
C3_07670W_A	8636.26	2.00918	0.137744	14.5863	3.43e-48	3.35e-46	0	P-Loop domain-containing protein of unknown function, transposon mutation affects filamentous growth, Spider biofilm induced
C1_12010C_A	11670	-2.02251	0.138797	-14.5716	4.26e-48	4.1e-46	KIP4	Kinesin motor domain-containing protein [Source:UniProtKB/TrEMBL;Acc:Q5A3K5]
CR_06990W_A	692.63	9.74024	0.677016	14.387	6.24e-47	5.92e-45	0	GCR1_C domain-containing protein [Source:UniProtKB/TrEMBL;Acc:A0A1D8PTD5]
C6_03700W_A	75673.7	-3.27303	0.228072	-14.3509	1.05e-46	9.83e-45	ALS1	Agglutinin-like protein 1 [Source:UniProtKB/Swiss-Prot;Acc:Q5A8T4]
C2_08140C_A	31584.1	-2.5612	0.17941	-14.2757	3.1e-46	2.86e-44	PHM7	Phm7p [Source:UniProtKB/TrEMBL;Acc:A0A1D8PI19]
C2_06730W_A	54779.2	-1.4812	0.103969	-14.2465	4.71e-46	4.28e-44	LSP1	Lipid-binding protein [Source:UniProtKB/TrEMBL;Acc:Q59KV8]
C1_14130W_A	26487.7	-1.85736	0.130417	-14.2417	5.05e-46	4.52e-44	FTR1	High-affinity iron permease [Source:UniProtKB/TrEMBL;Acc:A0A1D8PFV0]
C1_11670W_A	20125.5	-1.7193	0.120743	-14.2393	5.22e-46	4.61e-44	0	Protein of unknown function, induced in core stress response, Gcn2 and Gcn4 regulated, flow model biofilm induced, Spider biofilm induced
C1_11990W_A	1905.81	3.23468	0.227762	14.2021	8.9e-46	7.75e-44	0	Putative cell wall adhesin-like protein, repressed in core caspofungin response and by alpha pheromone in SpiderM medium, transcript reduced in ace2 mutant, flow model, rat catheter and Spider biofilm repressed
C6_03090W_A	341.055	-4.63723	0.329699	-14.065	6.23e-45	5.36e-43	0	Ortholog of C. dubliniensis CD36 : Cd36_63980, Candida tenuis NRRL Y-1498 : CANTEDRAFT_115187, Candida tropicalis NEW ASSEMBLY : CTRG1_02719 and Candida tropicalis MYA-3404 : CTRG_02719
CR_06500C_A	4405.4	-2.81417	0.200889	-14.0086	1.38e-44	1.17e-42	0	Protein of unknown function, Hap43-induced, regulated by Nrg1, Tup1, repressed by alpha pheromone in SpiderM medium, Spider biofilm induced, Bcr1-repressed in RPMI a/a biofilms
C5_00070W_A	19837.3	-1.57782	0.11405	-13.8345	1.58e-43	1.32e-41	CDC11	Septin CDC11 [Source:UniProtKB/Swiss-Prot;Acc:G1UB61]
C1_12910W_A	2511.78	3.32934	0.242039	13.7554	4.73e-43	3.91e-41	0	(orf19.4921.1) Protein of unknown function, Spider biofilm repressed
CR_02140W_A	18413.4	-1.87943	0.137226	-13.6959	1.07e-42	8.77e-41	RSR1	Ras family GTPase [Source:UniProtKB/TrEMBL;Acc:A0A1D8PS50]
C2_10240W_A	7767.05	2.27958	0.166917	13.657	1.83e-42	1.48e-40	GPD1	Glycerol-3-phosphate dehydrogenase [NAD(+)] [Source:UniProtKB/TrEMBL;Acc:Q59XU9]
C1_03210C_A	23069.4	-1.1658	0.0857128	-13.6012	3.94e-42	3.14e-40	CDC12	Septin-type G domain-containing protein [Source:UniProtKB/TrEMBL;Acc:A0A1D8PCY5]
CR_03580C_A	2378.11	-3.79037	0.280579	-13.5091	1.38e-41	1.09e-39	0	MFS domain-containing protein [Source:UniProtKB/TrEMBL;Acc:Q5A001]
C7_00150W_A	18670.3	-0.99029	0.0733927	-13.493	1.72e-41	1.34e-39	0	Ribulose-phosphate 3-epimerase [Source:UniProtKB/TrEMBL;Acc:A0A1D8PQI4]
C4_01010C_A	4225.62	3.80482	0.282815	13.4534	2.94e-41	2.26e-39	DAG7	DPBB_1 domain-containing protein [Source:UniProtKB/TrEMBL;Acc:Q5AMF9]
C1_01750W_A	799.803	2.49681	0.185801	13.4381	3.62e-41	2.74e-39	0	Predicted MFS membrane transporter, member of the drug:proton antiporter (12 spanner) (DHA1) family, flow model biofilm induced
CR_03450W_A	3066.98	-3.73709	0.280608	-13.3178	1.82e-40	1.37e-38	HXT5	MFS domain-containing protein [Source:UniProtKB/TrEMBL;Acc:A0A1D8PSH1]
CR_04570C_A	20503.5	-1.34619	0.101597	-13.2504	4.49e-40	3.33e-38	CDC10	Cell division control protein 10 [Source:UniProtKB/Swiss-Prot;Acc:P39827]
C1_03190C_A	133086	-1.45324	0.110023	-13.2084	7.84e-40	5.75e-38	ECM33	Ecm33p [Source:UniProtKB/TrEMBL;Acc:A0A1D8PCY4]
C4_04070C_A	338.985	5.42329	0.411212	13.1886	1.02e-39	7.4e-38	PGA30	Cell wall protein PGA30 [Source:UniProtKB/Swiss-Prot;Acc:Q5A5U6]
CR_06910W_A	2961.6	2.05156	0.158203	12.9679	1.86e-38	1.33e-36	BUD5	Ras family guanine nucleotide exchange factor [Source:UniProtKB/TrEMBL;Acc:A0A1D8PTC8]
CR_00780C_A	81611.2	-2.15731	0.166616	-12.9478	2.42e-38	1.71e-36	GSY1	Glycogen [starch] synthase [Source:UniProtKB/TrEMBL;Acc:Q5A850]
CR_05990C_A	6174.46	2.09583	0.162531	12.8949	4.81e-38	3.37e-36	SFL1	Transcription factor SFL1 [Source:UniProtKB/Swiss-Prot;Acc:Q5A287]
C1_02630C_A	6044.98	-1.89536	0.147012	-12.8926	4.96e-38	3.44e-36	EXG2	Glucan 1,3-beta-glucosidase 2 [Source:UniProtKB/Swiss-Prot;Acc:Q5AIA1]
C3_00010C_A	10812.6	-1.87707	0.145674	-12.8854	5.44e-38	3.73e-36	0	Protein of unknown function, induced by Mnl1 under weak acid stress, transcript detected on high-resolution tiling arrays, Spider biofilm repressed
CR_10340W_A	45142.6	-1.90823	0.148699	-12.8328	1.07e-37	7.29e-36	PTP3	Tyrosine protein phosphatase [Source:UniProtKB/TrEMBL;Acc:A0A1D8PU75]
C3_04640W_A	1994.69	1.83817	0.143474	12.8118	1.41e-37	9.45e-36	ZCF31	Zn(2)-C6 fungal-type domain-containing protein [Source:UniProtKB/TrEMBL;Acc:Q5ANI0]
C1_02180W_A	6225.75	-2.62205	0.204973	-12.7922	1.81e-37	1.21e-35	GAL7	Galactose-1-phosphate uridylyltransferase [Source:UniProtKB/TrEMBL;Acc:A0A1D8PCM2]
C1_09540W_A	1912.52	1.83713	0.143704	12.7841	2.01e-37	1.32e-35	0	Protein of unknown function, Spider biofilm induced
CR_00910W_A	66623.8	-1.8627	0.146048	-12.754	2.96e-37	1.93e-35	0	(orf19.3264.1) Protein of unknown function, Spider biofilm repressed
C6_03480W_A	2750.55	3.04527	0.239778	12.7004	5.88e-37	3.79e-35	YMX6	Pyr_redox_2 domain-containing protein [Source:UniProtKB/TrEMBL;Acc:A0A1D8PQ66]
CR_09050C_A	1743.28	2.07229	0.163316	12.6888	6.82e-37	4.36e-35	0	Has domain(s) with predicted DNA binding, nucleic acid binding activity
C4_02080W_A	645.545	3.8954	0.308862	12.6121	1.81e-36	1.14e-34	0	Protein with a mitochondrial carrier protein domain, possibly an essential gene, disruptants not obtained by UAU1 method, Spider biofilm repressed
CR_09580C_A	7005.52	-1.65088	0.130986	-12.6035	2.02e-36	1.26e-34	0	Ortholog of S. cerevisiae Pba1 that is involved in 20S proteasome assembly, upregulated in a cyr1 null mutant, contains a 5' UTR intron
C2_02060C_A	281.682	3.01298	0.239264	12.5927	2.32e-36	1.44e-34	FMO1	Fmo1p [Source:UniProtKB/TrEMBL;Acc:Q5ALQ3]
CR_09120C_A	50446.3	-1.37866	0.109493	-12.5913	2.36e-36	1.45e-34	TUB1	Tubulin alpha chain [Source:UniProtKB/TrEMBL;Acc:A0A1D8PTV4]
CR_06510W_A	1450.94	-2.39033	0.19168	-12.4704	1.08e-35	6.59e-34	0	Protein of unknown function, Hap43-induced, rat catheter and Spider biofilm induced
C2_05770W_A	1160.8	-2.73545	0.219657	-12.4533	1.34e-35	8.09e-34	0	Zn(2)-C6 fungal-type domain-containing protein [Source:UniProtKB/TrEMBL;Acc:A0A1D8PHG0]
C1_10740C_A	6909.61	-3.10796	0.249858	-12.4389	1.61e-35	9.59e-34	ASR1	Asr1p [Source:UniProtKB/TrEMBL;Acc:A0A1D8PEZ0]
C1_14060W_A	13848.1	-2.13885	0.172894	-12.3708	3.76e-35	2.22e-33	0	Cellulase domain-containing protein [Source:UniProtKB/TrEMBL;Acc:A0A1D8PFV8]
C1_01980W_A	134019	-2.33766	0.189357	-12.3452	5.17e-35	3.03e-33	HGT1	High-affinity glucose transporter 1 [Source:UniProtKB/Swiss-Prot;Acc:A0A1D8PCL1]
C1_04330W_A	5694.56	2.16931	0.176016	12.3245	6.68e-35	3.88e-33	RPN4	Transcriptional regulator RPN4 [Source:UniProtKB/Swiss-Prot;Acc:Q59VM4]
C2_04470W_A	939.681	3.04539	0.247829	12.2883	1.05e-34	6.03e-33	ADH3	Adh3p [Source:UniProtKB/TrEMBL;Acc:A0A1D8PH64]
C6_01900C_A	4165.29	-2.49761	0.204426	-12.2177	2.5e-34	1.43e-32	DOG1	2-deoxyglucose-6-phosphatase [Source:UniProtKB/TrEMBL;Acc:A0A1D8PPR2]
C6_00820W_A	108225	-0.995575	0.08172	-12.1828	3.84e-34	2.17e-32	SUN41	Secreted beta-glucosidase SUN41 [Source:UniProtKB/Swiss-Prot;Acc:Q59NP5]
C2_08890W_A	588.41	-5.13776	0.421924	-12.177	4.12e-34	2.31e-32	0	Ortholog(s) have DNA binding activity
C3_01550C_A	83222.2	-1.24531	0.103366	-12.0476	2e-33	1.11e-31	TOS1	Tos1p [Source:UniProtKB/TrEMBL;Acc:A0A1D8PJA8]
CR_07280W_A	4536.88	-3.70436	0.30859	-12.0041	3.38e-33	1.86e-31	FRE30	Fre30p [Source:UniProtKB/TrEMBL;Acc:A0A1D8PTF8]
C1_11590W_A	35598.3	-1.27486	0.106232	-12.0007	3.52e-33	1.93e-31	PLD1	Phospholipase [Source:UniProtKB/TrEMBL;Acc:A0A1D8PF62]
C5_04190W_A	4164.19	2.78556	0.232655	11.9729	4.93e-33	2.67e-31	MRV2	MARVEL domain-containing protein [Source:UniProtKB/TrEMBL;Acc:A0A1D8PNW4]
CR_09140C_A	3640.35	-2.18563	0.183112	-11.9361	7.68e-33	4.12e-31	0	Protein with a role in directing meiotic recombination events to homologous chromatids, induced by ciclopirox olamine, positively regulated by Sfu1, Hog1, fluconazole-repressed, Hap43-induced, Spider biofilm induced
CR_05210W_A	331.706	3.20948	0.269161	11.924	8.87e-33	4.73e-31	0	Protein of unknown function, Hap43-repressed, Spider biofilm repressed
C6_04610C_A	3206.14	2.58869	0.217307	11.9126	1.02e-32	5.38e-31	NAG3	Major facilitator superfamily multidrug transporter NAG3 [Source:UniProtKB/Swiss-Prot;Acc:A0A1D8PQG0]
C3_04530C_A	7006.14	-1.98651	0.167547	-11.8564	1.99e-32	1.05e-30	TEC1	Transcription activator TEC1 [Source:UniProtKB/Swiss-Prot;Acc:Q5ANJ4]
C2_10210C_A	29694.9	-1.52687	0.129146	-11.8228	2.98e-32	1.55e-30	RAS1	Ras-like protein 1 [Source:UniProtKB/Swiss-Prot;Acc:Q59XU5]
C3_05990C_A	3833.08	-3.47331	0.294121	-11.8091	3.5e-32	1.81e-30	0	RRM domain-containing protein [Source:UniProtKB/TrEMBL;Acc:A0A1D8PKD8]
CR_06000W_A	7617.37	2.15268	0.183573	11.7265	9.32e-32	4.77e-30	SOK1	Sok1p [Source:UniProtKB/TrEMBL;Acc:A0A1D8PT45]
C1_02230W_A	10019.7	-0.940515	0.0802708	-11.7168	1.05e-31	5.31e-30	45176	Septation protein 7 [Source:UniProtKB/Swiss-Prot;Acc:Q59VX8]
C5_04930C_A	5018.04	-3.54711	0.303889	-11.6724	1.76e-31	8.88e-30	MAL31	MFS domain-containing protein [Source:UniProtKB/TrEMBL;Acc:Q5AK39]
C4_04800W_A	28929.1	-1.29958	0.111554	-11.6498	2.3e-31	1.15e-29	0	Reticulon-like protein [Source:UniProtKB/TrEMBL;Acc:A0A1D8PM53]
C7_03140W_A	622.296	3.87225	0.332951	11.6301	2.9e-31	1.44e-29	0	Ortholog of Candida albicans WO-1 : CAWG_05647
C1_08900W_A	6009.7	-1.79324	0.154976	-11.5711	5.78e-31	2.84e-29	0	Protein of unknown function, hyphal-induced expression, regulated by Cyr1, Ras1, Efg1, Hap43-induced gene, Spider biofilm induced
C7_04250W_A	1321.38	2.59536	0.224874	11.5414	8.16e-31	3.99e-29	TPO2	MFS domain-containing protein [Source:UniProtKB/TrEMBL;Acc:A0A1D8PRK9]
C6_02010C_A	83426.9	1.88507	0.163707	11.5149	1.11e-30	5.38e-29	GPD2	Glycerol-3-phosphate dehydrogenase [NAD(+)] [Source:UniProtKB/TrEMBL;Acc:Q59W33]
C3_00360W_A	4276.82	-2.51441	0.219698	-11.4449	2.5e-30	1.2e-28	0	Protein of unknown function, Hap43-repressed, Spider biofilm induced
C2_05780C_A	8166.2	-1.13774	0.0994838	-11.4364	2.75e-30	1.31e-28	MKK2	Protein kinase domain-containing protein [Source:UniProtKB/TrEMBL;Acc:A0A1D8PHG7]
CR_09100C_A	1829.42	1.96276	0.171683	11.4325	2.88e-30	1.36e-28	0	Aldo_ket_red domain-containing protein [Source:UniProtKB/TrEMBL;Acc:A0A1D8PTW9]
C3_01130C_A	2269.97	-3.36146	0.294064	-11.4311	2.92e-30	1.38e-28	0	ZZ-type domain-containing protein [Source:UniProtKB/TrEMBL;Acc:A0A1D8PJ35]
C3_05710W_A	75365.3	-1.43923	0.126321	-11.3934	4.51e-30	2.11e-28	RCT1	Rick_17kDa_Anti domain-containing protein [Source:UniProtKB/TrEMBL;Acc:A0A1D8PKD1]
CR_02280W_A	1646.17	-3.5721	0.31393	-11.3786	5.34e-30	2.48e-28	PGA23	Predicted GPI-anchored protein 23 [Source:UniProtKB/Swiss-Prot;Acc:Q59V01]
C3_07200C_A	2462.31	-1.68421	0.148081	-11.3736	5.66e-30	2.61e-28	ZFU2	Zn(2)-C6 fungal-type domain-containing protein [Source:UniProtKB/TrEMBL;Acc:A0A1D8PKQ8]
C3_07280C_A	2576.98	2.37992	0.209667	11.3509	7.34e-30	3.36e-28	0	ENTH domain-containing protein [Source:UniProtKB/TrEMBL;Acc:Q5ADS1]
C1_10140C_A	2386.81	2.29651	0.202618	11.3342	8.88e-30	4.03e-28	COS111	F-box protein COS111 [Source:UniProtKB/Swiss-Prot;Acc:Q5APS5]
C2_06970W_A	1700.09	2.60726	0.230451	11.3137	1.12e-29	5.06e-28	AAH1	Adenine deaminase, purine salvage and nitrogen catabolism, colony morphology-related regulation by Ssn6, Hog1, CO2-induced, chlamydospore formation repressed in C. albicans and C. dubliniensis, rat catheter and F-12/CO2 biofilm induced
C4_02000C_A	8998.39	-1.39386	0.123705	-11.2676	1.9e-29	8.49e-28	RGA2	Rga2p [Source:UniProtKB/TrEMBL;Acc:Q5AMQ3]
C4_01360W_A	10424.5	-2.0109	0.178994	-11.2344	2.76e-29	1.23e-27	PGA53	GPI-anchored protein 53 [Source:UniProtKB/Swiss-Prot;Acc:Q5AMJ5]
CR_04680C_A	590.834	-2.18627	0.195424	-11.1873	4.7e-29	2.08e-27	0	Protein of unknown function, transcript detected on high-resolution tiling arrays
C5_03440W_A	881.033	2.67052	0.238939	11.1766	5.31e-29	2.33e-27	0	(orf19.2638.1) Protein of unknown function
C4_05150W_A	15465.8	-1.3162	0.118096	-11.1452	7.56e-29	3.29e-27	VAC8	Vacuolar protein 8 [Source:UniProtKB/Swiss-Prot;Acc:Q59MN0]
C4_01380W_A	5909.78	-1.73005	0.155332	-11.1377	8.22e-29	3.56e-27	ZCF27	Zn(2)-C6 fungal-type domain-containing protein [Source:UniProtKB/TrEMBL;Acc:A0A1D8PLA4]
C7_01510W_A	6566.04	-2.79002	0.250526	-11.1366	8.32e-29	3.58e-27	0	MFS domain-containing protein [Source:UniProtKB/TrEMBL;Acc:Q5AGW0]
C1_01360C_A	21787.8	-2.24003	0.20128	-11.1289	9.07e-29	3.87e-27	0	Glycogenin glucosyltransferase [Source:UniProtKB/TrEMBL;Acc:A0A1D8PCG4]
C2_02550C_A	341.592	3.0689	0.277076	11.076	1.64e-28	6.96e-27	0	Protein of unknown function, Spider biofilm induced
C2_03220C_A	4593.04	2.85412	0.258108	11.0579	2.01e-28	8.46e-27	STP4	Transcriptional regulator STP4 [Source:UniProtKB/Swiss-Prot;Acc:Q5AH87]
C1_05630C_A	42303.7	-1.71691	0.155778	-11.0215	3.01e-28	1.26e-26	0	Putative karyopherin beta, repressed by nitric oxide
C1_08200W_A	1400.32	1.43885	0.130863	10.995	4.04e-28	1.68e-26	NTG1	Endonuclease III homolog [Source:UniProtKB/TrEMBL;Acc:A0A1D8PE92]
C7_03080W_A	10476.8	-1.66537	0.151615	-10.9842	4.55e-28	1.88e-26	LMO1	Lmo1p [Source:UniProtKB/TrEMBL;Acc:A0A1D8PR98]
C4_00750C_A	857.404	1.72859	0.157731	10.9591	6.01e-28	2.46e-26	0	Protein of unknown function, Spider biofilm induced
CR_07220C_A	4194.43	-2.13599	0.194908	-10.959	6.02e-28	2.46e-26	0	Homolog of nuclear distribution factor NudE, NUDEL, regulates dynein targeting to microtubule plus ends, flow model biofilm repressed
C6_02210W_A	2104.32	-1.80869	0.16595	-10.8991	1.16e-27	4.72e-26	0	Protein of unknown function, oxidative stress-induced via Cap1, induced by alpha pheromone in SpiderM medium
C4_00410W_A	5297.55	-1.13476	0.104221	-10.8881	1.31e-27	5.29e-26	0	Endoplasmic reticulum transmembrane protein [Source:UniProtKB/TrEMBL;Acc:Q59UQ1]
CR_09530C_A	12747.3	-2.45008	0.225299	-10.8748	1.52e-27	6.09e-26	0	Predicted DDE superfamily endonuclease domain, repression correlates with clinical development of fluconazole resistance, Spider biofilm induced
C1_14220C_A	21017.3	-1.85458	0.170774	-10.8599	1.79e-27	7.12e-26	FTR2	Ftr2p [Source:UniProtKB/TrEMBL;Acc:A0A1D8PFV2]
C1_04140W_A	1249.2	3.89275	0.36095	10.7847	4.06e-27	1.61e-25	IFD6	Aldo_ket_red domain-containing protein [Source:UniProtKB/TrEMBL;Acc:A0A1D8PD78]
CR_01470W_A	10421.2	-2.02007	0.187729	-10.7606	5.29e-27	2.08e-25	CSP37	Csp37p [Source:UniProtKB/TrEMBL;Acc:Q5A9D4]
C1_11250W_A	5255.79	-1.21624	0.11335	-10.7299	7.37e-27	2.88e-25	0	Microtubule-binding protein [Source:UniProtKB/TrEMBL;Acc:Q59W48]
C5_03500W_A	16051.8	1.71951	0.160364	10.7225	7.98e-27	3.1e-25	GAP6	Amino-acid permease GAP6 [Source:UniProtKB/Swiss-Prot;Acc:A0A1D8PNP3]
C1_07120W_A	59166.3	-1.35289	0.126244	-10.7164	8.52e-27	3.29e-25	GAP4	S-adenosylmethionine permease GAP4 [Source:UniProtKB/Swiss-Prot;Acc:Q59WB3]
C3_03490W_A	1124.55	-3.94738	0.369126	-10.6939	1.09e-26	4.17e-25	RSN1	Rsn1p [Source:UniProtKB/TrEMBL;Acc:Q5AEC1]
C7_03530C_A	820.318	1.42217	0.133317	10.6675	1.44e-26	5.51e-25	ISY1	Pre-mRNA-splicing factor ISY1 [Source:UniProtKB/Swiss-Prot;Acc:Q59R35]
C6_03310W_A	6119.97	-1.38847	0.130305	-10.6556	1.64e-26	6.23e-25	0	Protein of unknown function, induced by alpha pheromone in SpiderM medium, Spider biofilm induced
C1_13220C_A	4670.48	1.32408	0.12447	10.6377	1.99e-26	7.5e-25	AKR1	Palmitoyltransferase AKR1 [Source:UniProtKB/Swiss-Prot;Acc:Q5AL27]
C6_02670C_A	9401.52	-1.77011	0.167391	-10.5747	3.91e-26	1.46e-24	WSC2	WSC domain-containing protein [Source:UniProtKB/TrEMBL;Acc:A0A1D8PPZ4]
CR_03120W_A	2364.7	-2.2012	0.208398	-10.5625	4.45e-26	1.66e-24	0	Ortholog of S. cerevisiae Mpm1, a mitochondrial intermembrane space protein of unknown function, Hap43-repressed, Spider biofilm induced
C1_09750W_A	6003.85	-1.01753	0.0964048	-10.5548	4.83e-26	1.79e-24	GET2	Golgi to ER traffic protein 2 [Source:UniProtKB/Swiss-Prot;Acc:P0CB63]
C4_05900C_A	5500.19	-1.632	0.155098	-10.5224	6.81e-26	2.51e-24	0	Protein of unknown function, Rgt1, Hap43-repressed, flow model biofilm induced, Spider biofilm induced
C2_03240C_A	11426.3	-1.14808	0.109206	-10.513	7.53e-26	2.76e-24	ROM2	Rho family guanine nucleotide exchange factor [Source:UniProtKB/TrEMBL;Acc:Q5AH90]
CR_01930C_A	403.777	2.89883	0.276449	10.486	1e-25	3.65e-24	BIO2	Biotin synthase [Source:UniProtKB/TrEMBL;Acc:A0A1D8PS33]
C6_03180C_A	4174.17	2.00615	0.191426	10.48	1.07e-25	3.87e-24	0	Arrestin_C domain-containing protein [Source:UniProtKB/TrEMBL;Acc:A0A1D8PQ35]
CR_01630C_A	347.951	2.78676	0.265963	10.478	1.09e-25	3.93e-24	0	Cation_ATPase_C domain-containing protein [Source:UniProtKB/TrEMBL;Acc:A0A1D8PS08]
CR_04660C_A	45065.6	-1.68744	0.161213	-10.4672	1.22e-25	4.38e-24	UGP1	UTP--glucose-1-phosphate uridylyltransferase [Source:UniProtKB/Swiss-Prot;Acc:Q59KI0]
C2_02680W_A	4129.68	-1.41813	0.13551	-10.4652	1.25e-25	4.45e-24	PDR17	CRAL-TRIO domain-containing protein [Source:UniProtKB/TrEMBL;Acc:A0A1D8PGP3]
CR_10200W_A	274.795	4.57569	0.439434	10.4127	2.17e-25	7.69e-24	0	Protein with a phosphoglycerate mutase family domain, Hap43-repressed gene
C1_12250C_A	10251.1	-1.44415	0.138848	-10.4009	2.46e-25	8.65e-24	0	Ortholog of C. dubliniensis CD36 : Cd36_11490, C. parapsilosis CDC317 : CPAR2_701040, C. auris B8441 : B9J08_003931 and Candida tenuis NRRL Y-1498 : CANTEDRAFT_104365
CR_04530W_A	13516.9	-1.37117	0.132006	-10.3872	2.84e-25	9.94e-24	FUM11	Fumarate hydratase [Source:UniProtKB/TrEMBL;Acc:Q5A6L1]
C2_02390W_A	9803.83	-2.6446	0.254681	-10.3839	2.93e-25	1.02e-23	0	Protein of unknown function, flow model biofilm induced, Spider biofilm induced, repressed by alpha pheromone in SpiderM medium
C2_08870C_A	6131.98	2.23194	0.215864	10.3396	4.67e-25	1.61e-23	PIR1	Cell wall mannoprotein PIR1 [Source:UniProtKB/Swiss-Prot;Acc:Q59SF7]
CR_09560C_A	1544.71	-1.71741	0.166099	-10.3397	4.66e-25	1.61e-23	0	Ortholog of C. parapsilosis CDC317 : CPAR2_201040, C. auris B8441 : B9J08_001657, Candida tenuis NRRL Y-1498 : CANTEDRAFT_112677 and Debaryomyces hansenii CBS767 : DEHA2E02420g
C3_04860W_A	6962.7	1.39996	0.135415	10.3382	4.73e-25	1.62e-23	SFP1	Zinc-coordinating transcription factor [Source:UniProtKB/TrEMBL;Acc:Q5ANF0]
C2_04310W_A	60133.3	-2.3999	0.232355	-10.3286	5.23e-25	1.79e-23	ERG10	Acetyl-CoA C-acetyltransferase [Source:UniProtKB/TrEMBL;Acc:A0A1D8PH52]
C6_03340C_A	22793.6	-1.75101	0.169707	-10.3178	5.85e-25	1.99e-23	GLC3	1,4-alpha-glucan-branching enzyme [Source:UniProtKB/TrEMBL;Acc:A0A1D8PQ59]
C3_02640C_A	1752.49	-2.25966	0.219226	-10.3074	6.52e-25	2.2e-23	ZCF1	Zn(2)-C6 fungal-type domain-containing protein [Source:UniProtKB/TrEMBL;Acc:A0A1D8PJJ7]
C1_03820W_A	1239.99	2.55933	0.248488	10.2996	7.08e-25	2.38e-23	PDR16	CRAL-TRIO domain-containing protein [Source:UniProtKB/TrEMBL;Acc:A0A1D8PD50]
C1_03400W_A	4268.6	-0.859707	0.0835557	-10.289	7.9e-25	2.64e-23	0	Arrestin_C domain-containing protein [Source:UniProtKB/TrEMBL;Acc:A0A1D8PCZ8]
C2_09620W_A	4027.64	1.27758	0.124895	10.2293	1.47e-24	4.87e-23	0	Thioredoxin domain-containing protein [Source:UniProtKB/TrEMBL;Acc:A0A1D8PII5]
C4_05560C_A	3805.84	-1.78969	0.175092	-10.2214	1.59e-24	5.26e-23	ARO9	Aminotran_1_2 domain-containing protein [Source:UniProtKB/TrEMBL;Acc:A0A1D8PMC5]
C1_03770W_A	3951.68	1.97633	0.193977	10.1885	2.23e-24	7.3e-23	SKO1	Transcriptional regulator SKO1 [Source:UniProtKB/Swiss-Prot;Acc:Q59VR1]
CR_09170C_A	1631.16	2.11276	0.207361	10.1888	2.22e-24	7.3e-23	SSU1	Sulfite efflux pump SSU1 [Source:UniProtKB/Swiss-Prot;Acc:Q5A3Z6]
C1_06660W_A	6478.47	-1.24468	0.122365	-10.1719	2.65e-24	8.62e-23	0	IFRD domain-containing protein [Source:UniProtKB/TrEMBL;Acc:A0A1D8PDV1]
C1_04420C_A	8315.08	-0.902114	0.0895551	-10.0733	7.25e-24	2.35e-22	URA6	Uridylate kinase [Source:UniProtKB/TrEMBL;Acc:Q59KZ3]
CR_03240C_A	1707.25	1.89222	0.187874	10.0717	7.37e-24	2.38e-22	0	Putative transcription factor with zinc finger DNA-binding motif, similar to bacterial DnaJ, induced in low iron
C6_03010W_A	6177.84	-0.929035	0.0923364	-10.0614	8.18e-24	2.62e-22	TEL1	Serine/threonine-protein kinase TEL1 [Source:UniProtKB/Swiss-Prot;Acc:Q5ABX0]
C6_00270W_A	3661.07	-1.32005	0.1315	-10.0384	1.03e-23	3.3e-22	0	Has domain(s) with predicted role in attachment of GPI anchor to protein and GPI-anchor transamidase complex localization
C4_04080C_A	5277.97	4.83361	0.481904	10.0302	1.12e-23	3.57e-22	PGA31	Cell wall protein, putative GPI anchor, expression regulated upon white-opaque switch, induced by Congo Red and cell wall regeneration, Bcr1-repressed in RPMI a/a biofilms
C3_00030C_A	7511.65	-2.0481	0.204578	-10.0113	1.36e-23	4.3e-22	0	Protein with a predicted DEAD-like DNA/RNA helicase domain, shows colony morphology-related gene regulation by Ssn6, overlaps orf19.5472, Spider biofilm repressed
C1_04760C_A	2981.24	1.87389	0.187722	9.98222	1.82e-23	5.74e-22	SYG1	Syg1p [Source:UniProtKB/TrEMBL;Acc:A0A1D8PDF2]
C4_05430C_A	10867.5	1.12791	0.113371	9.94885	2.55e-23	7.99e-22	GAP5	Amino-acid permease GAP5 [Source:UniProtKB/Swiss-Prot;Acc:A0A1D8PMB1]
C2_03520C_A	8311.03	-1.22087	0.12283	-9.93958	2.8e-23	8.72e-22	ADAEC	Ada_Zn_binding domain-containing protein [Source:UniProtKB/TrEMBL;Acc:A0A1D8PGW0]
C2_03320W_A	5381.26	-1.65524	0.166776	-9.92496	3.24e-23	1.01e-21	CHK1	Histidine protein kinase 1 [Source:UniProtKB/Swiss-Prot;Acc:Q5AHA0]
C1_11240C_A	9632.45	-1.62831	0.164569	-9.89438	4.4e-23	1.36e-21	CHO1	CDP-diacylglycerol--serine O-phosphatidyltransferase [Source:UniProtKB/TrEMBL;Acc:A0A1D8PF32]
C4_04040W_A	89.8287	5.1703	0.522812	9.88941	4.63e-23	1.42e-21	0	Ortholog of C. dubliniensis CD36 : Cd36_43820 and Candida albicans WO-1 : CAWG_03393
CR_01640C_A	286.856	2.53903	0.257341	9.86641	5.82e-23	1.78e-21	ACU1	Cation_ATPase_N domain-containing protein [Source:UniProtKB/TrEMBL;Acc:Q5A9B2]
C2_10360C_A	2773.68	1.21779	0.123649	9.84871	6.94e-23	2.11e-21	HEM3	Porphobilinogen deaminase [Source:UniProtKB/Swiss-Prot;Acc:O94048]
C4_02780W_A	13433.9	-0.764809	0.0778631	-9.82248	9.01e-23	2.73e-21	0	T-complex protein 1 subunit delta [Source:UniProtKB/TrEMBL;Acc:A0A1D8PLN3]
CR_09440C_A	6755.17	-1.90975	0.194552	-9.81618	9.59e-23	2.89e-21	0	Protein of unknown function, flow model biofilm induced, ketoconazole-repressed
C3_01800C_A	6756.64	-1.18089	0.120541	-9.79655	1.16e-22	3.48e-21	0	Ortholog of Dig2, a MAP kinase-responsive inhibitor of Ste12, regulates mating-specific genes and invasive growth in S. cerevisiae, induced by alpha pheromone in SpiderM medium
C4_02030W_A	4744.71	-1.50809	0.153936	-9.79689	1.16e-22	3.48e-21	RFX2	RFX-like DNA-binding protein RFX2 [Source:UniProtKB/Swiss-Prot;Acc:Q5AMQ6]
C3_01470W_A	6447.08	-1.4272	0.145737	-9.79295	1.21e-22	3.59e-21	ARF3	Arf3p [Source:UniProtKB/TrEMBL;Acc:A0A1D8PJ64]
C4_02040W_A	1579.02	1.70398	0.174092	9.7878	1.27e-22	3.76e-21	0	Amino_oxidase domain-containing protein [Source:UniProtKB/TrEMBL;Acc:Q5AMQ8]
C1_02150W_A	14230.5	-1.68879	0.172615	-9.78356	1.32e-22	3.9e-21	GAL10	NAD(P)-bd_dom domain-containing protein [Source:UniProtKB/TrEMBL;Acc:A0A1D8PCN0]
C3_06670C_A	1432.93	-2.14539	0.219605	-9.76933	1.52e-22	4.47e-21	0	Protein of unknown function, flow model biofilm repressed
C3_02610C_A	13053.4	-1.96766	0.202034	-9.73923	2.05e-22	5.98e-21	GLX3	Glyoxalase 3 [Source:UniProtKB/Swiss-Prot;Acc:Q5AF03]
C6_04100W_A	15873.1	-1.58833	0.163214	-9.73157	2.21e-22	6.42e-21	0	MSP domain-containing protein [Source:UniProtKB/TrEMBL;Acc:A0A1D8PQC2]
C7_01170C_A	669.904	3.75519	0.385988	9.72876	2.27e-22	6.57e-21	0	Putative oxidoreductase, mutation confers hypersensitivity to toxic ergosterol analog, rat catheter and Spider biofilm induced
CR_09890C_A	5011.26	-1.06804	0.109819	-9.72552	2.35e-22	6.76e-21	BET2	Geranylgeranyl transferase type-2 subunit beta [Source:UniProtKB/TrEMBL;Acc:A0A1D8PU24]
C5_03430W_A	1641.98	-1.90027	0.195559	-9.71714	2.55e-22	7.3e-21	0	Protein BIG1 [Source:UniProtKB/TrEMBL;Acc:Q59QT5]
C1_08580C_A	12411.5	-1.46375	0.150765	-9.70882	2.77e-22	7.89e-21	VCX1	Vacuolar calcium ion transporter [Source:UniProtKB/TrEMBL;Acc:Q59QB4]
C3_02820C_A	4450.35	-1.1474	0.118715	-9.66515	4.24e-22	1.2e-20	NSG2	Protein involved in regulation of C14-methylated sterol biosynthesis, mutations increase azole sensitivity
C2_07750W_A	2021.57	-1.49828	0.155315	-9.64668	5.08e-22	1.44e-20	RHO2	Rho family GTPase [Source:UniProtKB/TrEMBL;Acc:A0A1D8PHZ5]
C3_00310C_A	1049.32	1.38743	0.14399	9.63557	5.66e-22	1.59e-20	0	RING-type domain-containing protein [Source:UniProtKB/TrEMBL;Acc:Q5A7M8]
C1_00540C_A	3588.68	1.25714	0.130537	9.63054	5.94e-22	1.67e-20	0	Protein with a Bul1 domain, binds the ubiquitin ligase Rsp5 and is involved in intracellular trafficking of a general amino acid permease Gap1, repressed in an azole-resistant strain overexpressing MDR1, Spider biofilm induced
C5_00530W_A	285.18	4.96689	0.516525	9.61597	6.85e-22	1.91e-20	0	Ortholog of C. dubliniensis CD36 : Cd36_50530, C. parapsilosis CDC317 : CPAR2_303990, Candida tenuis NRRL Y-1498 : CANTEDRAFT_107934 and Pichia stipitis Pignal : PICST_63283
C4_02220C_A	255.069	3.99975	0.416193	9.61031	7.23e-22	2.01e-20	ZCF25	Zn(2)-C6 fungal-type domain-containing protein [Source:UniProtKB/TrEMBL;Acc:A0A1D8PLI4]
C4_02070W_A	1260.23	1.84841	0.193085	9.57307	1.04e-21	2.87e-20	PHO114	Acid phosphatase [Source:UniProtKB/TrEMBL;Acc:Q5AMR2]
C7_00930W_A	81046.5	-1.71257	0.179314	-9.55069	1.29e-21	3.53e-20	GPH1	Alpha-1,4 glucan phosphorylase [Source:UniProtKB/TrEMBL;Acc:A0A1D8PQQ3]
CR_02360W_A	10450.8	-2.25519	0.23612	-9.55103	1.28e-21	3.53e-20	IDP2	Isocitrate dehydrogenase [NADP] [Source:UniProtKB/TrEMBL;Acc:A0A1D8PS79]
C1_00220W_A	3138.01	-2.66292	0.279309	-9.53396	1.51e-21	4.14e-20	PHR2	pH-responsive protein 2 [Source:UniProtKB/Swiss-Prot;Acc:O13318]
C2_02960C_A	1765.51	1.66814	0.175048	9.52963	1.58e-21	4.29e-20	0	S-adenosylmethionine-dependent methyltransferase [Source:UniProtKB/TrEMBL;Acc:A0A1D8PGX0]
C5_04470C_A	5266.58	-1.29488	0.135895	-9.52858	1.59e-21	4.32e-20	0	RRM domain-containing protein [Source:UniProtKB/TrEMBL;Acc:Q5AK88]
CR_02490W_A	2003.55	-4.05263	0.426766	-9.49614	2.18e-21	5.88e-20	OPT4	Opt4p [Source:UniProtKB/TrEMBL;Acc:Q59LT5]
C2_07600C_A	11818.5	-1.76735	0.186164	-9.49349	2.23e-21	6e-20	MSC7	Aldedh domain-containing protein [Source:UniProtKB/TrEMBL;Acc:A0A1D8PHY1]
C2_08310W_A	2822.77	-1.2848	0.135434	-9.48657	2.39e-21	6.39e-20	TIM22	Mitochondrial import inner membrane translocase subunit TIM22 [Source:UniProtKB/Swiss-Prot;Acc:A0A1D8PI78]
C6_03300C_A	4278.97	-1.22066	0.129168	-9.45018	3.38e-21	9.01e-20	0	Ortholog(s) have SNARE binding, unfolded protein binding activity
C1_00310W_A	5854.52	-1.16861	0.123818	-9.43819	3.79e-21	1.01e-19	PNS1	Protein PNS1 [Source:UniProtKB/Swiss-Prot;Acc:Q5AB93]
C5_03930C_A	9531.79	-1.49888	0.158833	-9.43681	3.84e-21	1.02e-19	0	Metallophos domain-containing protein [Source:UniProtKB/TrEMBL;Acc:A0A1D8PNT7]
C1_05520W_A	1105.32	-1.70719	0.181017	-9.4311	4.06e-21	1.07e-19	0	Protein of unknown function, induced by Sfu1, Spider biofilm induced
C2_08280W_A	1779.39	1.28675	0.13646	9.42949	4.12e-21	1.08e-19	EAF3	Chromatin modification-related protein EAF3 [Source:UniProtKB/Swiss-Prot;Acc:Q59K07]
C1_11660W_A	10977.6	-1.56924	0.16678	-9.40903	5.01e-21	1.31e-19	GAD1	Glutamate decarboxylase [Source:UniProtKB/TrEMBL;Acc:A0A1D8PF79]
C3_03360W_A	7045.9	-1.60626	0.170735	-9.40791	5.06e-21	1.32e-19	FCY2	Fcy2p [Source:UniProtKB/TrEMBL;Acc:A0A1D8PJQ2]
C2_08950W_A	1288.63	-1.54705	0.165171	-9.36632	7.51e-21	1.94e-19	0	HTH araC/xylS-type domain-containing protein [Source:UniProtKB/TrEMBL;Acc:Q59SD2]
C1_13930W_A	6084.69	-1.48374	0.158515	-9.36023	7.96e-21	2.05e-19	SSK1	Oxidative stress response two-component system protein SSK1 [Source:UniProtKB/Swiss-Prot;Acc:Q5AKU6]
C1_05870W_A	2646.64	2.30917	0.247172	9.34238	9.42e-21	2.42e-19	PRN3	Prn3p [Source:UniProtKB/TrEMBL;Acc:A0A1D8PDP2]
C3_05650W_A	24159	-1.13823	0.122045	-9.32637	1.1e-20	2.8e-19	YCK2	Protein kinase domain-containing protein [Source:UniProtKB/TrEMBL;Acc:A0A1D8PKB4]
CR_02390W_A	8290.72	-1.29345	0.138925	-9.31044	1.27e-20	3.24e-19	0	Protein phosphatase regulator [Source:UniProtKB/TrEMBL;Acc:A0A1D8PS72]
C5_03030W_A	3026.72	1.77235	0.190435	9.30688	1.32e-20	3.34e-19	0	Ortholog of C. dubliniensis CD36 : Cd36_52790, Candida tropicalis NEW ASSEMBLY : CTRG1_05968, Candida tropicalis MYA-3404 : CTRG_05968 and Candida albicans WO-1 : CAWG_04684
C4_06090C_A	2789.86	0.747337	0.0803378	9.30242	1.37e-20	3.47e-19	0	Predicted component of the core factor rDNA transcription factor complex, required for transcription of 35S rRNA genes by RNA polymerase I in S. cerevisiae, possibly an essential gene, disruptants not obtained by UAU1 method
C1_02320C_A	6482.3	-1.01423	0.109115	-9.29499	1.47e-20	3.71e-19	0	6PF2K domain-containing protein [Source:UniProtKB/TrEMBL;Acc:A0A1D8PCP7]
C1_06270W_A	3113.22	-1.19503	0.128812	-9.27732	1.74e-20	4.36e-19	0	Predicted membrane protein, transcript repressed by ciclopirox olamine
CR_06170W_A	5318.91	-1.3387	0.144767	-9.24729	2.3e-20	5.75e-19	0	Protein of unknown function, oral infection induced, mutants have reduced capacity to damage oral epithelial cells, rat catheter biofilm repressed
C3_01020W_A	7155.86	-1.73703	0.188321	-9.22374	2.87e-20	7.14e-19	0	Protein of unknown function, opaque-specific transcript, induced during chlamydospore formation in both C. albicans and C. dubliniensis, Hog1-repressed, Spider biofilm induced
CR_02750C_A	2168.49	2.2591	0.24546	9.20356	3.46e-20	8.59e-19	PGA34	Predicted GPI-anchored protein 34 [Source:UniProtKB/Swiss-Prot;Acc:Q5A210]
C1_03100W_A	25067.3	-1.15499	0.125516	-9.20196	3.51e-20	8.68e-19	0	Putative lipid-binding protein with a predicted role in calcium-dependent phospholipid-binding
C4_03710C_A	955.86	3.30931	0.360095	9.1901	3.92e-20	9.66e-19	0	EamA domain-containing protein [Source:UniProtKB/TrEMBL;Acc:A0A1D8PLV8]
C1_01300W_A	7149.19	-1.42505	0.155339	-9.17381	4.57e-20	1.12e-18	0	Putative thioredoxin, Spider biofilm repressed
C3_07730W_A	4269.27	-2.16395	0.235904	-9.17301	4.6e-20	1.12e-18	WOR4	C2H2-type domain-containing protein [Source:UniProtKB/TrEMBL;Acc:Q5ADX8]
C1_02540C_A	206.267	-3.79104	0.413559	-9.16686	4.87e-20	1.18e-18	#N/A	#N/A
CR_06300C_A	404.12	2.28487	0.249609	9.15378	5.5e-20	1.33e-18	FGR50	Fgr50p [Source:UniProtKB/TrEMBL;Acc:A0A1D8PT71]
C2_08590W_A	1820.37	6.66187	0.729707	9.12951	6.88e-20	1.66e-18	YWP1	Yeast-form wall Protein 1 [Source:UniProtKB/Swiss-Prot;Acc:Q59Y31]
C7_01940C_A	11716.3	1.27738	0.140187	9.112	8.09e-20	1.95e-18	PRM10	Pheromone-regulated membrane protein 10 [Source:UniProtKB/Swiss-Prot;Acc:Q5AH11]
CR_06550C_A	684.682	2.93745	0.322665	9.10372	8.73e-20	2.09e-18	0	Protein of unknown function, induced by nitric oxide, predicted ORF from Assembly 19, removed from Assembly 20, restored based on transcription data
C1_11200W_A	21645.2	-2.03604	0.223908	-9.09319	9.62e-20	2.3e-18	0	Predicted mucin-like protein, ketoconazole-induced, fluconazole-repressed, induced in cyr1 mutant, colony morphology-related gene regulation by Ssn6, flow model biofilm induced, Spider biofilm induced
C7_01070C_A	7451.59	-0.853596	0.0939879	-9.08198	1.07e-19	2.54e-18	0	Ortholog(s) have role in reciprocal meiotic recombination
C5_02790C_A	18826.5	1.45226	0.159959	9.07897	1.1e-19	2.6e-18	GAP1	Amino-acid permease GAP1 [Source:UniProtKB/Swiss-Prot;Acc:Q5AG77]
C4_04330C_A	20541.2	-0.897228	0.0988873	-9.07324	1.16e-19	2.73e-18	0	WW domain-containing protein [Source:UniProtKB/TrEMBL;Acc:A0A1D8PM15]
C1_13740W_A	2831.18	-1.31476	0.14499	-9.06795	1.21e-19	2.84e-18	KAR9	Kar9p [Source:UniProtKB/TrEMBL;Acc:Q5AKW6]
C2_03790C_A	8130.56	-2.11548	0.233284	-9.06828	1.21e-19	2.84e-18	ASR3	Asr3p [Source:UniProtKB/TrEMBL;Acc:A0A1D8PH00]
C1_09320C_A	9967.37	1.65202	0.182257	9.06427	1.25e-19	2.93e-18	0	Protein with a regulator of G-protein signaling domain, Plc1-regulated, Spider biofilm induced, rat catheter biofilm repressed
C1_08540C_A	10803.9	-0.848916	0.0938449	-9.04594	1.48e-19	3.45e-18	0	Serine/threonine protein kinase [Source:UniProtKB/TrEMBL;Acc:Q59QB9]
CR_06860C_A	4440.86	1.65793	0.183524	9.03386	1.66e-19	3.84e-18	ARO10	Phenylpyruvate decarboxylase [Source:UniProtKB/TrEMBL;Acc:Q59MU3]
CR_06970C_A	2190.12	1.20567	0.133509	9.03064	1.71e-19	3.94e-18	0	GYF domain-containing protein [Source:UniProtKB/TrEMBL;Acc:A0A1D8PTC5]
C1_07900W_A	4449.29	-1.61953	0.180174	-8.98868	2.5e-19	5.76e-18	COI1	Coi1p [Source:UniProtKB/TrEMBL;Acc:Q5A799]
C1_01920W_A	9703.82	2.38296	0.265135	8.9877	2.52e-19	5.79e-18	ROA1	Roa1p [Source:UniProtKB/TrEMBL;Acc:A0A1D8PCM6]
C2_04330C_A	3492.5	-1.18567	0.132116	-8.97446	2.85e-19	6.51e-18	0	S. cerevisiae ortholog Env9 has similarity to oxidoreductases and is proposed to have vacuolar functions, found in lipid particles, hyphal-induced expression
C4_01190W_A	7857.13	1.52934	0.170565	8.96632	3.07e-19	6.99e-18	CAS5	Cell wall integrity transcriptional regulator CAS5 [Source:UniProtKB/Swiss-Prot;Acc:Q5AMH6]
C2_09740W_A	9435.82	-1.01385	0.113392	-8.94109	3.85e-19	8.75e-18	SSO2	Protein transport protein SSO2 [Source:UniProtKB/Swiss-Prot;Acc:Q59YF0]
C7_00170W_A	4900.55	-1.29259	0.14462	-8.93782	3.97e-19	8.98e-18	VPS70	FXNA-related family protease 1 [Source:UniProtKB/TrEMBL;Acc:A0A1D8PQI1]
CR_08550W_A	8029.71	-1.11142	0.125312	-8.86918	7.37e-19	1.66e-17	0	Fructose-2,6-bisphosphatase [Source:UniProtKB/TrEMBL;Acc:Q5A340]
C7_01230C_A	4369.7	-1.27859	0.144249	-8.86375	7.74e-19	1.74e-17	0	Has domain(s) with predicted LPPG:FO 2-phospho-L-lactate transferase activity
CR_02020C_A	1567.8	2.5412	0.286943	8.8561	8.29e-19	1.86e-17	OPT1	Oligopeptide transporter [Source:UniProtKB/TrEMBL;Acc:A0A1D8PS46]
C1_09220W_A	4697.34	-1.31234	0.148364	-8.84542	9.12e-19	2.03e-17	0	MFS domain-containing protein [Source:UniProtKB/TrEMBL;Acc:Q5API4]
C6_03260W_A	14717.9	-0.881955	0.0997585	-8.84091	9.49e-19	2.11e-17	0	Ribonuclease H [Source:UniProtKB/TrEMBL;Acc:A0A1D8PQ43]
CR_05540C_A	2954.32	-1.11202	0.125949	-8.82912	1.05e-18	2.34e-17	0	RING-type domain-containing protein [Source:UniProtKB/TrEMBL;Acc:A0A1D8PT11]
C1_02170C_A	1286.64	-1.82952	0.208535	-8.77321	1.74e-18	3.83e-17	GAL102	NAD(P)-bd_dom domain-containing protein [Source:UniProtKB/TrEMBL;Acc:Q59VY4]
C1_00120C_A	6770.85	-0.8282	0.0944457	-8.76906	1.8e-18	3.96e-17	TRP1	N-(5'-phosphoribosyl)anthranilate isomerase [Source:UniProtKB/Swiss-Prot;Acc:P43073]
C6_03500C_A	3994.38	-5.55953	0.63456	-8.76123	1.93e-18	4.24e-17	SAP4	Candidapepsin-4 [Source:UniProtKB/Swiss-Prot;Acc:Q5A8N2]
CR_06960W_A	1827.57	1.07326	0.122513	8.76041	1.95e-18	4.25e-17	0	AAA_16 domain-containing protein [Source:UniProtKB/TrEMBL;Acc:Q59SM3]
C3_05460W_A	1223.6	1.77004	0.202329	8.74831	2.17e-18	4.72e-17	0	Aa_trans domain-containing protein [Source:UniProtKB/TrEMBL;Acc:A0A1D8PKB2]
C5_02440C_A	1278.35	1.19341	0.136457	8.74564	2.22e-18	4.81e-17	BUD32	EKC/KEOPS complex subunit BUD32 [Source:UniProtKB/Swiss-Prot;Acc:Q5AGC7]
C3_05700W_A	12117	-0.853085	0.09767	-8.73437	2.45e-18	5.3e-17	CHS4	Chs4p [Source:UniProtKB/TrEMBL;Acc:A0A1D8PK97]
C5_01590W_A	4114.56	-1.5471	0.177574	-8.71245	2.97e-18	6.41e-17	0	NEDD8-activating enzyme E1 regulatory subunit [Source:UniProtKB/TrEMBL;Acc:A0A1D8PN68]
C2_05740W_A	3593.28	-0.843881	0.0969352	-8.70563	3.16e-18	6.79e-17	SPO7	Nem1-Spo7 phosphatase regulatory subunit [Source:UniProtKB/TrEMBL;Acc:Q59T32]
C1_10020W_A	3270.56	1.56289	0.179555	8.70423	3.2e-18	6.85e-17	SFU1	Suppressor of ferric uptake 1 [Source:UniProtKB/Swiss-Prot;Acc:Q5AP95]
C2_00750W_A	754.546	1.80339	0.20733	8.69814	3.37e-18	7.2e-17	0	Plasma membrane-associated protein, heterozygous null mutant displays sensitivity to virgineone, Spider biofilm induced
C4_03110W_A	5876.09	1.52074	0.175221	8.679	3.99e-18	8.5e-17	0	Phospholipid-transporting ATPase [Source:UniProtKB/TrEMBL;Acc:A0A1D8PLQ7]
CR_07290W_A	21420	-3.19461	0.368566	-8.66766	4.41e-18	9.36e-17	FRE7	FAD-binding FR-type domain-containing protein [Source:UniProtKB/TrEMBL;Acc:A0A1D8PTG2]
C5_03040W_A	2851	1.4768	0.170797	8.64655	5.31e-18	1.12e-16	0	Ortholog of C. dubliniensis CD36 : Cd36_52800, C. parapsilosis CDC317 : CPAR2_303110, C. auris B8441 : B9J08_002492 and Candida tenuis NRRL Y-1498 : CANTEDRAFT_92321
C2_09400C_A	10779.9	-1.90473	0.220391	-8.6425	5.5e-18	1.16e-16	ERG24	Delta(14)-sterol reductase [Source:UniProtKB/TrEMBL;Acc:A0A1D8PIC7]
CR_08640C_A	10610.6	-0.79755	0.0923832	-8.63306	5.97e-18	1.25e-16	0	Aminotran_1_2 domain-containing protein [Source:UniProtKB/TrEMBL;Acc:Q5A325]
C6_02940C_A	1357.39	2.24153	0.260097	8.61806	6.81e-18	1.43e-16	0	Protein of unknown function, Spider biofilm repressed
C1_12440W_A	1099.04	1.57233	0.18252	8.61456	7.02e-18	1.47e-16	REX4	RNA exonuclease 4 [Source:UniProtKB/Swiss-Prot;Acc:Q5A3Q0]
C1_02000W_A	4662.96	-1.01313	0.117634	-8.61255	7.15e-18	1.49e-16	0	Ortholog(s) have endoplasmic reticulum, nuclear envelope localization
C2_01090C_A	4442.05	-1.32563	0.154059	-8.60473	7.65e-18	1.59e-16	ERG28	Erg28p [Source:UniProtKB/TrEMBL;Acc:Q5AD51]
C3_07950C_A	137398	-0.85948	0.0999856	-8.59604	8.25e-18	1.71e-16	SRB1	Mannose-1-phosphate guanyltransferase [Source:UniProtKB/Swiss-Prot;Acc:O93827]
C1_00010W_A	178.801	2.01438	0.234417	8.59313	8.46e-18	1.74e-16	0	Dubious open reading frame
C1_04590W_A	11552.4	-1.43828	0.16744	-8.58978	8.71e-18	1.79e-16	0	(orf19.6852.1) Protein of unknown function, Spider biofilm induced
C2_08610W_A	9816.97	-1.57566	0.183667	-8.57891	9.58e-18	1.96e-16	ERG9	FPP:FPP farnesyltransferase [Source:UniProtKB/TrEMBL;Acc:A0A1D8PI71]
C4_02720C_A	2427.46	2.40356	0.280584	8.56627	1.07e-17	2.18e-16	0	Putative plasma membrane protein, Plc1-regulated, Spider biofilm induced
C2_08530C_A	788.567	1.66095	0.194011	8.5611	1.12e-17	2.27e-16	0	Putative asparagine synthase [Source:UniProtKB/TrEMBL;Acc:A0A1D8PIA3]
C1_14170W_A	8262.19	-0.920243	0.107557	-8.55586	1.17e-17	2.37e-16	0	RING-type domain-containing protein [Source:UniProtKB/TrEMBL;Acc:A0A1D8PFW5]
C4_02620C_A	15983.8	-1.27445	0.148962	-8.5555	1.17e-17	2.37e-16	0	Putative phosphotransferase [Source:UniProtKB/TrEMBL;Acc:Q5AF71]
CR_02130W_A	13487.8	-1.3789	0.161205	-8.55368	1.19e-17	2.4e-16	ECM4	GST C-terminal domain-containing protein [Source:UniProtKB/TrEMBL;Acc:A0A1D8PS56]
C6_02090C_A	4989.52	-1.34478	0.157343	-8.54683	1.27e-17	2.54e-16	0	S. cerevisiae ortholog Pxl1 localizes to sites of polarized growth and is required for selection and/or maintenance of polarized growth sites, Hog1p-repressed
C7_00350C_A	13623.4	-2.10697	0.247065	-8.52801	1.49e-17	2.98e-16	0	Protein of unknown function, induced in core stress response, induced by cadmium stress via Hog1, oxidative stress-induced via Cap1, induced by Mnl1 under weak acid stress, macrophage-repressed, rat catheter and Spider biofilm induced
C1_11050W_A	337.326	1.47734	0.173434	8.51816	1.62e-17	3.24e-16	0	Regulator of rDNA transcription protein 5 [Source:UniProtKB/TrEMBL;Acc:A0A1D8PF15]
CR_07940W_A	860.599	1.36997	0.161099	8.50389	1.83e-17	3.65e-16	0	Has domain(s) with predicted FAD binding, oxidoreductase activity and role in metabolic process
C1_09910C_A	1421.28	1.75471	0.206515	8.49675	1.95e-17	3.87e-16	0	DSPc domain-containing protein [Source:UniProtKB/TrEMBL;Acc:Q5APA8]
C6_00830C_A	6150.55	-1.33346	0.15721	-8.48201	2.21e-17	4.38e-16	CAN3	Probable lysine/arginine permease CAN3 [Source:UniProtKB/Swiss-Prot;Acc:A0A1D8PPG4]
C1_11220C_A	14848.4	-1.01242	0.119377	-8.48087	2.24e-17	4.41e-16	TIM50	Mitochondrial import inner membrane translocase subunit TIM50 [Source:UniProtKB/Swiss-Prot;Acc:Q59W44]
C5_03010W_A	2893.1	1.40944	0.166274	8.47657	2.32e-17	4.56e-16	0	U4/U6-U5 snRNP complex subunit [Source:UniProtKB/TrEMBL;Acc:A0A1D8PNL9]
C3_04730C_A	739.905	5.9009	0.697097	8.46495	2.56e-17	5.02e-16	0	Protein of unknown function, transcript induced by benomyl treatment
C1_13870W_A	1977.55	2.79372	0.330563	8.4514	2.88e-17	5.62e-16	MET3	Sulfate adenylyltransferase [Source:UniProtKB/Swiss-Prot;Acc:Q9Y872]
C3_02860W_A	1422.49	0.936168	0.11094	8.4385	3.21e-17	6.26e-16	THI6	4-methyl-5-beta-hydroxyethylthiazole kinase [Source:UniProtKB/TrEMBL;Acc:Q5AEJ1]
C1_03760C_A	4890.04	1.0702	0.126977	8.42833	3.51e-17	6.81e-16	STR2	Cystathionine gamma-synthase [Source:UniProtKB/TrEMBL;Acc:A0A1D8PD47]
C6_04620C_A	142.521	4.80536	0.57069	8.42025	3.76e-17	7.27e-16	NAG4	Major facilitator superfamily multidrug transporter NAG4 [Source:UniProtKB/Swiss-Prot;Acc:Q59RG0]
C3_05180W_A	1642.6	1.76952	0.210369	8.41148	4.05e-17	7.82e-16	RHB1	Putative GTPase [Source:UniProtKB/TrEMBL;Acc:Q5ANA9]
C2_08790W_A	2821.38	1.68401	0.200572	8.39602	4.62e-17	8.89e-16	JEM1	J domain-containing protein [Source:UniProtKB/TrEMBL;Acc:A0A1D8PIB5]
C2_01630W_A	464.494	2.98932	0.35625	8.39105	4.82e-17	9.25e-16	0	2-hydroxyacid dehydrogenase domain-containing protein, Hap43-repressed gene, induced by alpha pheromone in SpiderM medium
C1_10710C_A	404.515	1.88815	0.225169	8.38548	5.05e-17	9.67e-16	0	MFS domain-containing protein [Source:UniProtKB/TrEMBL;Acc:Q59WF2]
CR_02860W_A	38370.8	-0.757105	0.0905065	-8.3652	6e-17	1.14e-15	RHO1	GTP-binding protein RHO1 [Source:UniProtKB/Swiss-Prot;Acc:O42825]
C1_02700C_A	4316.82	-1.40591	0.168938	-8.32205	8.65e-17	1.64e-15	0	(orf19.2959.1) Gene induced by hypoxia and ketoconazole, oral infection upregulated, mutants have reduced capacity to damage oral epithelial cells, Spider biofilm induced
C6_01670W_A	22366.3	-1.69396	0.203688	-8.31645	9.06e-17	1.72e-15	MAE1	Malate dehydrogenase (Oxaloacetate-decarboxylating) [Source:UniProtKB/TrEMBL;Acc:Q5A4M2]
C1_04710C_A	1575.12	1.46446	0.176338	8.30487	9.99e-17	1.89e-15	RSA3	Ribosome assembly protein 3 [Source:UniProtKB/Swiss-Prot;Acc:Q59VF9]
C7_01550W_A	21619.1	-0.810603	0.0976817	-8.29841	1.06e-16	1.99e-15	BEM2	Bem2p [Source:UniProtKB/TrEMBL;Acc:Q5AGW7]
C1_01930W_A	24202	-2.17397	0.262546	-8.28033	1.23e-16	2.31e-15	0	AMPK1_CBM domain-containing protein [Source:UniProtKB/TrEMBL;Acc:A0A1D8PCL8]
C3_00320W_A	59883.3	2.10565	0.254336	8.279	1.24e-16	2.33e-15	RHR2	Glycerol-1-phosphatase [Source:UniProtKB/TrEMBL;Acc:Q5A7M9]
C4_02300W_A	3021.32	1.14727	0.138842	8.26315	1.42e-16	2.65e-15	HOS3	Hist_deacetyl domain-containing protein [Source:UniProtKB/TrEMBL;Acc:A0A1D8PLH8]
C1_00110W_A	28155.4	-0.953602	0.115598	-8.24926	1.59e-16	2.97e-15	CCT8	CCT-theta [Source:UniProtKB/TrEMBL;Acc:Q5AB74]
CR_02590C_A	1180.41	1.33569	0.161986	8.24569	1.64e-16	3.05e-15	0	DEAH-box RNA helicase [Source:UniProtKB/TrEMBL;Acc:A0A1D8PS92]
C6_00730W_A	263.219	3.3342	0.405161	8.2293	1.88e-16	3.49e-15	0	Ortholog of C. dubliniensis CD36 : Cd36_60640, C. parapsilosis CDC317 : CPAR2_602930, C. auris B8441 : B9J08_001862, Candida tenuis NRRL Y-1498 : CANTEDRAFT_115038 and Pichia stipitis Pignal : PICST_31932
C3_07540C_A	3105.16	1.16525	0.141772	8.21921	2.05e-16	3.78e-15	0	Protein of unknown function, mutants are viable, induced in a cyr1, ras1, or efg1 homozygous null
C6_00690W_A	1162.2	1.34717	0.164019	8.2135	2.15e-16	3.96e-15	0	Ortholog of C. dubliniensis CD36 : Cd36_60600, C. parapsilosis CDC317 : CPAR2_602890, C. auris B8441 : B9J08_001866 and Candida tenuis NRRL Y-1498 : CANTEDRAFT_135512
C2_02630W_A	1556.22	1.17476	0.143077	8.21067	2.2e-16	4.04e-15	0	RRN7-type domain-containing protein [Source:UniProtKB/TrEMBL;Acc:Q5ALI9]
CR_07640C_A	1297.11	0.949773	0.115782	8.20312	2.34e-16	4.29e-15	0	Ortholog(s) have ATPase activator activity, role in positive regulation of ATPase activity, vacuolar transport and cytoplasm, endosome localization
C4_02280W_A	9115.91	-1.04488	0.127518	-8.19397	2.53e-16	4.62e-15	IDI1	Isopentenyl-diphosphate Delta-isomerase [Source:UniProtKB/TrEMBL;Acc:A0A1D8PLI2]
C2_02240C_A	4445.86	-0.656781	0.080213	-8.18796	2.66e-16	4.84e-15	HEX3	SUMO-targeted ubiquitin ligase complex subunit [Source:UniProtKB/TrEMBL;Acc:Q5ALN5]
CR_05730C_A	7813.2	-0.887142	0.10849	-8.17714	2.91e-16	5.28e-15	0	Ortholog of S. cerevisiae Mdm36, mitochondrial distribution and morphology protein, Hap43-repressed gene
C2_08660C_A	930.113	2.08703	0.255852	8.15717	3.43e-16	6.21e-15	0	Protein of unknown function, upregulation correlates with clinical development of fluconazole resistance, regulated by Sef1, Sfu1, and Hap43
C6_00290W_A	5498.94	1.44337	0.176965	8.15625	3.46e-16	6.24e-15	0	NDC10_II domain-containing protein [Source:UniProtKB/TrEMBL;Acc:A0A1D8PPB4]
C7_02270W_A	1038.28	4.86666	0.598025	8.13788	4.02e-16	7.24e-15	LDG3	Ldg3p [Source:UniProtKB/TrEMBL;Acc:A0A1D8PR06]
C7_00890C_A	5211.7	-0.975932	0.120008	-8.13223	4.21e-16	7.57e-15	MCM1	Transcription factor of morphogenesis MCM1 [Source:UniProtKB/Swiss-Prot;Acc:Q5AFP3]
C1_09080C_A	11365.4	-1.53264	0.18867	-8.12338	4.53e-16	8.12e-15	PGA6	Predicted GPI-anchored protein 6 [Source:UniProtKB/Swiss-Prot;Acc:Q5APJ9]
C2_07290W_A	14061.5	-1.20742	0.148797	-8.11454	4.88e-16	8.71e-15	LIA1	Deoxyhypusine hydroxylase [Source:UniProtKB/Swiss-Prot;Acc:Q59Z14]
C3_03420C_A	49198.4	-1.07631	0.132939	-8.09627	5.67e-16	1.01e-14	NDE1	Pyr_redox_2 domain-containing protein [Source:UniProtKB/TrEMBL;Acc:Q5AEC9]
C1_04490W_A	12731.7	-0.76332	0.0944451	-8.08216	6.36e-16	1.13e-14	0	SHNi-TPR domain-containing protein [Source:UniProtKB/TrEMBL;Acc:A0A1D8PDB1]
C2_10350C_A	26210.2	-1.1963	0.148329	-8.06518	7.31e-16	1.3e-14	ACS1	Acetyl-coenzyme A synthetase [Source:UniProtKB/TrEMBL;Acc:Q59XW4]
CR_02470W_A	2838.63	-2.10769	0.26183	-8.04982	8.29e-16	1.46e-14	#N/A	#N/A
CR_01860W_A	582.34	2.68265	0.334442	8.02126	1.05e-15	1.84e-14	#N/A	#N/A
C5_03510C_A	2160.79	2.37026	0.296422	7.99625	1.28e-15	2.25e-14	0	Protein of unknown function, mRNA binds to She3, Hap43-repressed, rat catheter and flow model biofilm induced
CR_02650C_A	4980.81	1.52634	0.190885	7.99615	1.28e-15	2.25e-14	DRE2	Fe-S cluster assembly protein DRE2 [Source:UniProtKB/Swiss-Prot;Acc:Q5A218]
C3_04320W_A	1478.38	-1.6685	0.209371	-7.96913	1.6e-15	2.79e-14	VAM3	t-SNARE coiled-coil homology domain-containing protein [Source:UniProtKB/TrEMBL;Acc:A0A1D8PK25]
C1_09170W_A	3036.39	1.10865	0.139128	7.96853	1.61e-15	2.8e-14	CTA8	Heat shock transcription factor [Source:UniProtKB/Swiss-Prot;Acc:Q5AQ33]
C2_04390W_A	198.639	2.28202	0.286815	7.95642	1.77e-15	3.08e-14	0	Predicted protein with similarity to cell wall proteins, possibly an essential gene, disruptants not obtained by UAU1 method
C4_02750W_A	359.041	2.16274	0.271905	7.95403	1.81e-15	3.13e-14	HIT1	HIT-type domain-containing protein [Source:UniProtKB/TrEMBL;Acc:A0A1D8PLM8]
C6_01990W_A	511.413	3.55788	0.44814	7.93923	2.03e-15	3.52e-14	PLB1	Lysophospholipase 1 [Source:UniProtKB/Swiss-Prot;Acc:Q9UWF6]
CR_02090C_A	8985.21	-0.661481	0.0833637	-7.93489	2.11e-15	3.63e-14	CET1	mRNA-capping enzyme subunit beta [Source:UniProtKB/Swiss-Prot;Acc:O93803]
C6_02200C_A	683.868	-1.30236	0.164412	-7.92136	2.35e-15	4.04e-14	0	Protein of unknown function, mRNA binds She3, transcript regulated upon yeast-hypha switch, induced in oralpharyngeal candidasis
C4_05730W_A	238.815	2.95142	0.372697	7.91909	2.39e-15	4.1e-14	0	Adhesin-like protein, regulated by Tsa1, Tsa1B in minimal media at 37 deg, clade-associated gene expression, induced by alpha pheromone in SpiderM medium, Hap43-induced, Spider biofilm repressed
CR_06070W_A	10115.1	-0.799679	0.100989	-7.91849	2.4e-15	4.11e-14	0	Putative microsomal beta-keto-reductase, transcript upregulated by treatment with ciclopirox olamine, induced by alpha pheromone in SpiderM medium, regulated by Sef1, Sfu1, and Hap43
C1_04100C_A	92241.5	-0.498656	0.0631847	-7.89203	2.97e-15	5.07e-14	POR1	Mitochondrial outer membrane protein porin [Source:UniProtKB/Swiss-Prot;Acc:P83781]
C7_00230W_A	4450.4	-1.05872	0.134365	-7.87949	3.29e-15	5.59e-14	0	Aa_trans domain-containing protein [Source:UniProtKB/TrEMBL;Acc:A0A1D8PQK4]
C2_05190W_A	2922.81	-1.44419	0.183393	-7.87483	3.41e-15	5.79e-14	CDC21	Thymidylate synthase [Source:UniProtKB/Swiss-Prot;Acc:P12461]
C3_05770C_A	1869.91	1.34355	0.170812	7.86568	3.67e-15	6.21e-14	SAM50	Omp85 domain-containing protein [Source:UniProtKB/TrEMBL;Acc:A0A1D8PKC1]
C1_11190W_A	2314.07	-1.11232	0.141569	-7.85712	3.93e-15	6.63e-14	ARL3	Arf family GTPase [Source:UniProtKB/TrEMBL;Acc:A0A1D8PF23]
C1_04480C_A	10738.1	-0.9759	0.124285	-7.85214	4.09e-15	6.89e-14	TUS1	CNH domain-containing protein [Source:UniProtKB/TrEMBL;Acc:A0A1D8PDA9]
C1_10270C_A	6289.78	-1.302	0.165891	-7.84851	4.21e-15	7.07e-14	SFH5	Phosphatidylinositol transfer protein SFH5 [Source:UniProtKB/Swiss-Prot;Acc:Q5AP66]
C1_10300W_A	5690.79	-1.25653	0.160188	-7.84407	4.36e-15	7.3e-14	MNN12	Putative alpha-1,3-mannosyltransferase MNN12 [Source:UniProtKB/Swiss-Prot;Acc:Q5APQ8]
CR_01060W_A	6792.74	-0.835708	0.106593	-7.84016	4.5e-15	7.52e-14	LAG1	TLC domain-containing protein [Source:UniProtKB/TrEMBL;Acc:Q5A879]
C7_02280W_A	2324.48	6.09173	0.778453	7.82543	5.06e-15	8.43e-14	0	Ortholog of C. parapsilosis CDC317 : CPAR2_808370, C. dubliniensis CD36 : Cd36_72070, Candida metapsilosis : CMET_5895 and Candida orthopsilosis Co 90-125 : CORT_0C00800
C1_11510C_A	1349.37	1.75518	0.224387	7.82214	5.19e-15	8.63e-14	0	J domain-containing protein [Source:UniProtKB/TrEMBL;Acc:A0A1D8PF96]
C4_00400W_A	6852.73	-0.941781	0.120404	-7.82187	5.2e-15	8.63e-14	MNR2	Putative Mg(2+) transporter [Source:UniProtKB/TrEMBL;Acc:Q59UQ3]
C5_04680W_A	6962.08	-1.18446	0.151592	-7.81347	5.56e-15	9.2e-14	PSD2	Phosphatidylserine decarboxylase proenzyme 2 [Source:UniProtKB/Swiss-Prot;Acc:Q5AK66]
CR_04650W_A	2748.95	-1.43138	0.183345	-7.80704	5.85e-15	9.65e-14	0	Tubulin-specific chaperone A [Source:UniProtKB/TrEMBL;Acc:A0A1D8PST9]
C2_07360W_A	2199.86	0.878576	0.112584	7.80371	6.01e-15	9.89e-14	0	Trimethylguanosine synthase [Source:UniProtKB/TrEMBL;Acc:Q59U53]
C3_04910C_A	29081.8	-1.4187	0.181867	-7.80076	6.15e-15	1.01e-13	NCE102	Non-classical export protein 102 [Source:UniProtKB/Swiss-Prot;Acc:Q5ANE3]
CR_10790W_A	3246.84	-1.85879	0.238284	-7.80073	6.15e-15	1.01e-13	MAL2	Aamy domain-containing protein [Source:UniProtKB/TrEMBL;Acc:A0A1D8PUB9]
C7_00090C_A	116688	-2.33812	0.299815	-7.79854	6.26e-15	1.02e-13	CSA1	Cell wall protein 1 [Source:UniProtKB/Swiss-Prot;Acc:G1UB63]
C4_05450C_A	14281.1	-1.28601	0.164929	-7.79736	6.32e-15	1.03e-13	CBR1	NADH-cytochrome b5 reductase 1 [Source:UniProtKB/Swiss-Prot;Acc:Q59P03]
C2_05260W_A	6594.37	-0.911027	0.116947	-7.79006	6.7e-15	1.09e-13	BUD14	SH3 domain-containing protein [Source:UniProtKB/TrEMBL;Acc:A0A1D8PHB1]
C2_02710C_A	3727.04	1.25308	0.161696	7.74963	9.22e-15	1.49e-13	0	Ortholog(s) have rRNA binding activity, role in rRNA processing, ribosomal small subunit assembly and CURI complex, UTP-C complex localization
C1_07130C_A	3617	0.722483	0.0934393	7.7321	1.06e-14	1.71e-13	0	Protein of unknown function, Spider biofilm induced
C6_04590C_A	1836.36	0.926485	0.11995	7.72393	1.13e-14	1.82e-13	NAG1	Glucosamine-6-phosphate isomerase [Source:UniProtKB/Swiss-Prot;Acc:Q04802]
C3_00850C_A	48508.6	-0.809945	0.104976	-7.71549	1.21e-14	1.94e-13	0	Ortholog(s) have role in eisosome assembly and eisosome, membrane raft localization
CR_02850C_A	4257.95	1.19742	0.155215	7.71457	1.21e-14	1.95e-13	GZF3	Transcriptional regulator GZF3 [Source:UniProtKB/Swiss-Prot;Acc:Q5A201]
C4_00840W_A	4733.24	-0.997667	0.129518	-7.70291	1.33e-14	2.13e-13	0	Ortholog of C. dubliniensis CD36 : Cd36_40890, C. parapsilosis CDC317 : CPAR2_401100, C. auris B8441 : B9J08_001954 and Candida tenuis NRRL Y-1498 : CANTEDRAFT_119698
C5_04290C_A	5788.17	0.8138	0.105764	7.69449	1.42e-14	2.27e-13	0	Has domain(s) with predicted translation initiation factor activity, role in translational initiation and cytoplasm localization
C6_01720C_A	29950	-1.26868	0.164949	-7.69135	1.46e-14	2.32e-13	SUR7	Protein SUR7 [Source:UniProtKB/Swiss-Prot;Acc:Q5A4M8]
C1_00800C_A	5416.3	-1.75061	0.22788	-7.68215	1.56e-14	2.48e-13	ERG2	C-8 sterol isomerase [Source:UniProtKB/TrEMBL;Acc:A0A1D8PCB9]
C1_05840W_A	1855.97	2.25638	0.294194	7.66972	1.72e-14	2.73e-13	PRN1	Prn1p [Source:UniProtKB/TrEMBL;Acc:A0A1D8PDN9]
C3_01970C_A	94.1839	3.36688	0.439041	7.66872	1.74e-14	2.75e-13	0	Ortholog of C. dubliniensis CD36 : Cd36_81960, Pichia stipitis Pignal : psti_CGOB_00163, Candida tropicalis NEW ASSEMBLY : CTRG1_02378 and Candida tropicalis MYA-3404 : CTRG_02378
C1_11870W_A	14970.2	1.71807	0.224057	7.66801	1.75e-14	2.75e-13	MUP1	Mup1p [Source:UniProtKB/TrEMBL;Acc:Q5A3J0]
C6_02160W_A	1362.83	-1.25387	0.164155	-7.63831	2.2e-14	3.46e-13	0	Protein kinase domain-containing protein [Source:UniProtKB/TrEMBL;Acc:A0A1D8PPU9]
C2_06470W_A	5652.38	1.82985	0.240129	7.62027	2.53e-14	3.97e-13	RTA2	Phospholipid-translocating ATPase [Source:UniProtKB/TrEMBL;Acc:Q59Q40]
C3_03330C_A	2825.66	0.892582	0.117144	7.61951	2.55e-14	3.99e-13	CLF1	Pre-mRNA-splicing factor CLF1 [Source:UniProtKB/Swiss-Prot;Acc:Q5AED6]
C2_01300C_A	3748.7	-1.11595	0.146525	-7.61606	2.62e-14	4.08e-13	MNN24	Alpha-1,2-mannosyltransferase MNN24 [Source:UniProtKB/Swiss-Prot;Acc:Q5AD72]
CR_08070W_A	7342.65	-0.690837	0.0907154	-7.61544	2.63e-14	4.09e-13	PTP1	Tyrosine protein phosphatase [Source:UniProtKB/TrEMBL;Acc:Q5A399]
C1_05530C_A	14708.1	-0.699985	0.0919284	-7.61445	2.65e-14	4.11e-13	SSH1	Plug_translocon domain-containing protein [Source:UniProtKB/TrEMBL;Acc:A0A1D8PDL0]
C4_02270C_A	28681.4	-0.736163	0.0967002	-7.61284	2.68e-14	4.15e-13	BFR1	Bfr1p [Source:UniProtKB/TrEMBL;Acc:Q5AMT7]
C4_03070W_A	9303.18	-1.17914	0.154889	-7.61283	2.68e-14	4.15e-13	PGA54	Predicted GPI-anchored protein 54 [Source:UniProtKB/Swiss-Prot;Acc:Q5AFC2]
C2_03140C_A	6155.32	-0.646039	0.0848804	-7.61116	2.72e-14	4.19e-13	0	DDHD domain-containing protein [Source:UniProtKB/TrEMBL;Acc:A0A1D8PGT1]
C4_00700C_A	1632.35	0.844395	0.11123	7.59144	3.16e-14	4.87e-13	0	4-nitrophenylphosphatase [Source:UniProtKB/TrEMBL;Acc:Q59SK0]
C5_01560C_A	4129	1.30047	0.171635	7.57699	3.54e-14	5.43e-13	0	Glutaredoxin domain-containing protein [Source:UniProtKB/TrEMBL;Acc:Q59NQ2]
C7_01670W_A	468.494	1.94251	0.256615	7.56975	3.74e-14	5.73e-13	0	Amidase [Source:UniProtKB/TrEMBL;Acc:Q5AGY1]
C6_03550C_A	2894.37	1.57212	0.207738	7.5678	3.8e-14	5.8e-13	0	Ortholog(s) have DNA binding activity, role in rDNA heterochromatin assembly, termination of RNA polymerase I transcription and nucleolus, rDNA heterochromatin localization
CR_01280C_A	3642.62	-1.37696	0.181971	-7.56692	3.82e-14	5.83e-13	NPC2	Phosphatidylglycerol/phosphatidylinositol transfer protein [Source:UniProtKB/Swiss-Prot;Acc:Q5A8A2]
CR_06440C_A	5652.69	-1.3111	0.173309	-7.56509	3.88e-14	5.89e-13	BCR1	Biofilm and cell wall regulator 1 [Source:UniProtKB/Swiss-Prot;Acc:Q59U10]
C1_09610W_A	1736.97	1.57745	0.20886	7.55265	4.26e-14	6.47e-13	0	DSPc domain-containing protein [Source:UniProtKB/TrEMBL;Acc:Q5APE1]
C1_03460C_A	1032.29	1.80307	0.239008	7.54397	4.56e-14	6.9e-13	0	TEA domain-containing protein [Source:UniProtKB/TrEMBL;Acc:A0A1D8PD17]
C3_00420W_A	5569.91	0.802905	0.106451	7.54247	4.61e-14	6.96e-13	0	Ribonuclease Z [Source:UniProtKB/TrEMBL;Acc:Q5A7P2]
C7_03480W_A	15487.9	-0.965882	0.128159	-7.53658	4.82e-14	7.27e-13	0	SEC7 domain-containing protein [Source:UniProtKB/TrEMBL;Acc:A0A1D8PRB9]
C1_08180C_A	14491.9	-1.01851	0.135228	-7.53183	5e-14	7.52e-13	0	Oxysterol-binding protein related protein [Source:UniProtKB/TrEMBL;Acc:A0A1D8PE79]
CR_01140C_A	5847.7	-2.01218	0.26731	-7.52752	5.17e-14	7.75e-13	ERG27	3-keto-steroid reductase [Source:UniProtKB/TrEMBL;Acc:Q5A888]
C1_09180W_A	984.186	1.56195	0.207602	7.52379	5.32e-14	7.96e-13	LYS143	Zn(2)-C6 fungal-type domain-containing protein [Source:UniProtKB/TrEMBL;Acc:A0A1D8PEI7]
C1_07040C_A	1568.65	-1.99708	0.265455	-7.52324	5.34e-14	7.98e-13	0	Probable pathogenesis-related protein CaO19.6200 [Source:UniProtKB/Swiss-Prot;Acc:Q5AB49]
CR_00740C_A	3268.69	2.11307	0.281157	7.51563	5.66e-14	8.43e-13	BMT3	Beta-mannosyltransferase 3 [Source:UniProtKB/Swiss-Prot;Acc:Q5A846]
C7_04210C_A	18931.7	-0.894387	0.119115	-7.50858	5.98e-14	8.88e-13	0	PALP domain-containing protein [Source:UniProtKB/TrEMBL;Acc:A0A1D8PRJ1]
CR_09570W_A	2874.32	-1.40534	0.187238	-7.50564	6.11e-14	9.06e-13	0	Has domain(s) with predicted integral component of membrane localization
C5_03960W_A	4835.67	-1.09356	0.145823	-7.49922	6.42e-14	9.49e-13	0	CYSTM domain-containing protein [Source:UniProtKB/TrEMBL;Acc:Q59MK8]
C5_02290W_A	1079.77	1.73433	0.231567	7.48955	6.91e-14	1.02e-12	PDE1	3'\5'-cyclic-nucleotide phosphodiesterase PDE1 [Source:UniProtKB/TrEMBL;Acc:Q5AGE4]
C7_03610C_A	4941.51	-0.875982	0.117007	-7.48659	7.07e-14	1.04e-12	0	Has domain(s) with predicted metal ion binding activity
C2_09950W_A	17928	1.55381	0.207684	7.4816	7.34e-14	1.08e-12	FCY21	Purine-cytosine permease [Source:UniProtKB/TrEMBL;Acc:A0A1D8PIH2]
C1_01400C_A	6649.48	-0.799613	0.106982	-7.47426	7.76e-14	1.14e-12	0	acidPPc domain-containing protein [Source:UniProtKB/TrEMBL;Acc:Q5A905]
C2_05590C_A	1665.67	-0.778313	0.104162	-7.47215	7.89e-14	1.15e-12	0	Glutamine amidotransferase type-1 domain-containing protein [Source:UniProtKB/TrEMBL;Acc:Q59T45]
C1_06730W_A	7447.97	-0.697152	0.0933439	-7.46864	8.1e-14	1.18e-12	RAC1	Rho family GTPase [Source:UniProtKB/TrEMBL;Acc:A0A1D8PDV5]
C1_03810C_A	432.284	1.58879	0.212773	7.46707	8.2e-14	1.19e-12	ELA1	Elongin-A [Source:UniProtKB/TrEMBL;Acc:A0A1D8PD64]
C6_01550C_A	1624.99	1.22328	0.163858	7.4655	8.3e-14	1.21e-12	0	Mitochondrial DNA polymerase catalytic subunit [Source:UniProtKB/TrEMBL;Acc:A0A1D8PPN3]
CR_08890C_A	2325.51	-1.84431	0.247103	-7.46374	8.41e-14	1.22e-12	ASR2	Asr2p [Source:UniProtKB/TrEMBL;Acc:A0A1D8PTU7]
C1_13700W_A	166282	-0.82808	0.111005	-7.45984	8.66e-14	1.25e-12	ACT1	Actin [Source:UniProtKB/TrEMBL;Acc:A0A1D8PFR4]
CR_07530C_A	2229.66	1.20399	0.161498	7.45515	8.98e-14	1.29e-12	ECM22	Zn(2)-C6 fungal-type domain-containing protein [Source:UniProtKB/TrEMBL;Acc:Q59KX3]
C2_08540C_A	764.044	1.31672	0.176766	7.44891	9.41e-14	1.35e-12	0	Has domain(s) with predicted zinc ion binding activity
C5_00430W_A	624.099	2.43248	0.327379	7.43015	1.08e-13	1.56e-12	MET14	Adenylyl-sulfate kinase [Source:UniProtKB/TrEMBL;Acc:Q5A500]
C1_10220C_A	3036.63	1.05042	0.141558	7.42039	1.17e-13	1.67e-12	TPK1	Tpk1p [Source:UniProtKB/TrEMBL;Acc:Q5AP71]
C3_00200C_A	15963.3	-0.654118	0.0881636	-7.41937	1.18e-13	1.68e-12	ETR1	PKS_ER domain-containing protein [Source:UniProtKB/TrEMBL;Acc:A0A1D8PIW1]
C2_06310C_A	36688.4	-0.880149	0.118663	-7.41719	1.2e-13	1.71e-12	GSP1	GTP-binding nuclear protein [Source:UniProtKB/TrEMBL;Acc:Q59P43]
C4_04580W_A	16228.1	-0.828714	0.11174	-7.41647	1.2e-13	1.71e-12	ZDS1	Zds_C domain-containing protein [Source:UniProtKB/TrEMBL;Acc:A0A1D8PM39]
C1_02120C_A	45709.6	-1.65201	0.222875	-7.41227	1.24e-13	1.76e-12	SHA3	Protein kinase domain-containing protein [Source:UniProtKB/TrEMBL;Acc:Q59VY9]
C4_04250W_A	1925.17	-1.32061	0.178853	-7.38373	1.54e-13	2.18e-12	0	Predicted membrane transporter, member of the oxalate:formate antiporter (OFA) family, major facilitator superfamily (MFS)
C2_05180W_A	10183.3	-3.63132	0.491852	-7.38295	1.55e-13	2.18e-12	WH11	Wh11p [Source:UniProtKB/TrEMBL;Acc:A0A1D8PHF8]
C3_01730C_A	19087.5	-0.84929	0.115031	-7.38313	1.55e-13	2.18e-12	UTR2	Extracellular glycosidase UTR2 [Source:UniProtKB/Swiss-Prot;Acc:Q5AJC0]
C3_05040C_A	1575.5	1.52011	0.20592	7.38201	1.56e-13	2.2e-12	ATG9	Autophagy-related protein 9 [Source:UniProtKB/Swiss-Prot;Acc:Q5ANC9]
C3_02670W_A	796.181	1.26082	0.170808	7.38153	1.56e-13	2.2e-12	0	C3H1-type domain-containing protein [Source:UniProtKB/TrEMBL;Acc:Q5AEK9]
C4_04760C_A	2499.86	-1.13562	0.154147	-7.36717	1.74e-13	2.44e-12	0	Protein of unknown function, filament induced
C5_01930W_A	1832.93	0.821674	0.111555	7.36564	1.76e-13	2.47e-12	0	Matrin-type domain-containing protein [Source:UniProtKB/TrEMBL;Acc:A0A1D8PNA1]
CR_04300W_A	18760.2	-1.03418	0.14044	-7.36383	1.79e-13	2.49e-12	0	SAM_MT_RSMB_NOP domain-containing protein [Source:UniProtKB/TrEMBL;Acc:A0A1D8PSR2]
C6_01870C_A	308.678	1.61182	0.219025	7.35907	1.85e-13	2.58e-12	0	MFS domain-containing protein [Source:UniProtKB/TrEMBL;Acc:Q5A4P7]
C3_06500W_A	23716.1	-0.762672	0.103663	-7.35726	1.88e-13	2.61e-12	UBA1	UBA_e1_C domain-containing protein [Source:UniProtKB/TrEMBL;Acc:A0A1D8PKJ3]
C4_01560C_A	1284.13	0.99044	0.134854	7.34454	2.06e-13	2.86e-12	0	Ubiquitin-ubiquitin ligase [Source:UniProtKB/TrEMBL;Acc:A0A1D8PLC1]
CR_06450W_A	1321.74	1.30528	0.177728	7.34426	2.07e-13	2.86e-12	GRC3	Polynucleotide 5'-hydroxyl-kinase GRC3 [Source:UniProtKB/Swiss-Prot;Acc:Q59U11]
CR_00860C_A	157506	-0.877808	0.119584	-7.34054	2.13e-13	2.94e-12	TMA19	Translationally-controlled tumor protein homolog [Source:UniProtKB/Swiss-Prot;Acc:Q5A860]
C4_02200C_A	352.488	1.7352	0.236397	7.3402	2.13e-13	2.94e-12	0	Ortholog of C. dubliniensis CD36 : Cd36_42090, Debaryomyces hansenii CBS767 : DEHA2C14872g, Pichia stipitis Pignal : PICST_74821 and Candida tropicalis NEW ASSEMBLY : CTRG1_00174
C4_03580W_A	764.91	1.36613	0.186213	7.33635	2.19e-13	3.02e-12	0	Ortholog of C. dubliniensis CD36 : Cd36_43350, C. parapsilosis CDC317 : CPAR2_403560, Debaryomyces hansenii CBS767 : DEHA2A08250g and Pichia stipitis Pignal : PICST_29838
C1_10840C_A	26439.7	0.822111	0.1121	7.33375	2.24e-13	3.07e-12	0	DAO domain-containing protein [Source:UniProtKB/TrEMBL;Acc:A0A1D8PEZ9]
CR_02820W_A	41613.6	-1.30213	0.177675	-7.32869	2.32e-13	3.18e-12	PGM2	Phosphoglucomutase [Source:UniProtKB/TrEMBL;Acc:A0A1D8PSA9]
C1_01050C_A	8310.65	-0.72157	0.0985509	-7.3218	2.45e-13	3.34e-12	0	S5A_REDUCTASE domain-containing protein [Source:UniProtKB/TrEMBL;Acc:A0A1D8PCD8]
CR_00210W_A	1683.98	1.73588	0.237185	7.3187	2.5e-13	3.41e-12	ALK2	Alk2p [Source:UniProtKB/TrEMBL;Acc:A0A1D8PRN7]
C7_00430W_A	6209.93	-1.13744	0.155446	-7.31729	2.53e-13	3.44e-12	0	FAD-binding FR-type domain-containing protein [Source:UniProtKB/TrEMBL;Acc:A0A1D8PQM2]
C7_02040C_A	11896.5	-1.3585	0.185738	-7.3141	2.59e-13	3.52e-12	CUP9	Homeobox domain-containing protein [Source:UniProtKB/TrEMBL;Acc:Q5AH24]
C2_01020W_A	158458	-2.80623	0.383816	-7.3114	2.64e-13	3.58e-12	HGT6	MFS domain-containing protein [Source:UniProtKB/TrEMBL;Acc:Q5AD47]
C3_03860W_A	1189.65	1.02014	0.13963	7.30606	2.75e-13	3.72e-12	0	Mg-dependent acid phosphatase [Source:UniProtKB/TrEMBL;Acc:Q59SU0]
C5_00110C_A	42046.9	-0.785863	0.107743	-7.29387	3.01e-13	4.06e-12	THS1	Threonyl-tRNA synthetase [Source:UniProtKB/TrEMBL;Acc:A0A1D8PMV9]
C2_08810C_A	56173.2	-0.779854	0.106947	-7.29193	3.06e-13	4.11e-12	IPP1	Inorganic pyrophosphatase [Source:UniProtKB/Swiss-Prot;Acc:P83777]
C6_04330W_A	3101.94	1.80999	0.248305	7.28939	3.11e-13	4.18e-12	NOP8	RRM domain-containing protein [Source:UniProtKB/TrEMBL;Acc:A0A1D8PQD6]
C3_01660W_A	2194.53	-1.05292	0.144516	-7.28584	3.2e-13	4.29e-12	0	Protein of unknown function, transcript detected on high-resolution tiling arrays
C2_09880C_A	813.237	1.92099	0.263778	7.28259	3.27e-13	4.38e-12	0	SWIRM domain-containing protein [Source:UniProtKB/TrEMBL;Acc:A0A1D8PII2]
C3_00920W_A	7730.43	-2.18234	0.299688	-7.28203	3.29e-13	4.39e-12	ATO1	Ato1p [Source:UniProtKB/TrEMBL;Acc:A0A1D8PJ22]
C1_07370C_A	3167	-1.28201	0.176135	-7.27856	3.37e-13	4.49e-12	CPH1	Transcription factor CPH1 [Source:UniProtKB/Swiss-Prot;Acc:P43079]
C2_05720C_A	20249.2	-0.841109	0.115757	-7.26615	3.7e-13	4.92e-12	0	Oxysterol-binding protein [Source:UniProtKB/TrEMBL;Acc:A0A1D8PHG1]
C4_02260C_A	2881.79	1.29868	0.179144	7.24935	4.19e-13	5.55e-12	0	Putative methyltransferase [Source:UniProtKB/TrEMBL;Acc:Q5AMT3]
CR_01680C_A	16699.3	-0.719682	0.0992778	-7.24917	4.19e-13	5.55e-12	CDC4	SCF ubiquitin ligase complex subunit [Source:UniProtKB/TrEMBL;Acc:Q5A9A6]
C2_06860W_A	4380.79	-1.09823	0.151589	-7.24479	4.33e-13	5.72e-12	LTE1	Mitotic regulator [Source:UniProtKB/TrEMBL;Acc:A0A1D8PHR4]
C2_00840W_A	3393.94	0.875009	0.120803	7.24327	4.38e-13	5.78e-12	TAH18	NADPH-dependent diflavin oxidoreductase 1 [Source:UniProtKB/Swiss-Prot;Acc:Q5AD27]
C6_02650C_A	2621.1	-1.80082	0.248794	-7.23817	4.55e-13	5.98e-12	0	Predicted membrane transporter, member of the anion:cation symporter (ACS) family, major facilitator superfamily (MFS)
C1_08450C_A	8811.1	-0.700464	0.0968506	-7.23242	4.74e-13	6.23e-12	CDC42	Cell division control protein 42 homolog [Source:UniProtKB/Swiss-Prot;Acc:P0CY33]
C2_06800C_A	924.279	1.13913	0.157545	7.23052	4.81e-13	6.31e-12	0	Protein of unknown function, Spider biofilm induced
C3_03980C_A	194.774	-2.41071	0.334288	-7.2115	5.53e-13	7.24e-12	0	DUF3533 domain-containing protein [Source:UniProtKB/TrEMBL;Acc:A0A1D8PJU8]
C1_10530W_A	2928.32	-1.16558	0.161701	-7.20827	5.67e-13	7.4e-12	SNL1	BAG domain-containing protein [Source:UniProtKB/TrEMBL;Acc:Q59NB3]
C6_04210C_A	2944.17	1.12344	0.15592	7.20519	5.8e-13	7.55e-12	ATM1	Iron-sulfur clusters transporter ATM1, mitochondrial [Source:UniProtKB/Swiss-Prot;Acc:Q59R09]
CR_01600C_A	1226.46	1.74597	0.242376	7.20356	5.87e-13	7.63e-12	0	Has domain(s) with predicted RNA binding, ribonuclease activity
C2_05580W_A	7192.44	-0.837564	0.116387	-7.19639	6.18e-13	8.01e-12	0	Protein of unknown function, Hap43-induced, flow model biofilm repressed
C3_07360W_A	2018.82	1.30812	0.181775	7.1964	6.18e-13	8.01e-12	DLD2	FAD-binding PCMH-type domain-containing protein [Source:UniProtKB/TrEMBL;Acc:Q5ADT6]
C6_04280W_A	6826.31	-0.888624	0.123584	-7.19044	6.46e-13	8.35e-12	0	E2 ubiquitin-conjugating enzyme [Source:UniProtKB/TrEMBL;Acc:A0A1D8PQD4]
CR_00670C_A	939.465	1.33874	0.186228	7.18871	6.54e-13	8.43e-12	0	tRNA methylase 13 [Source:UniProtKB/TrEMBL;Acc:A0A1D8PRS2]
C2_10860C_A	23407.2	-0.845753	0.117659	-7.18818	6.57e-13	8.45e-12	0	Uroporphyrinogen decarboxylase [Source:UniProtKB/TrEMBL;Acc:Q5A5N0]
C1_08370W_A	25740.1	-0.95651	0.13327	-7.17723	7.11e-13	9.14e-12	SDS24	Protein SDS23 [Source:UniProtKB/Swiss-Prot;Acc:Q5A744]
C2_08910C_A	4370.53	1.0951	0.152668	7.17306	7.33e-13	9.4e-12	0	DUF2433 domain-containing protein [Source:UniProtKB/TrEMBL;Acc:A0A1D8PIA0]
C4_04240C_A	10400	-0.991491	0.138266	-7.17092	7.45e-13	9.53e-12	0	Ortholog of S. cerevisiae Skg6, localizes to the cell cortex, cell bud neck, cell bud tip, incipient cellular bud site, and is membrane-bound, Spider biofilm induced
CR_04720C_A	6497.39	0.485924	0.0678816	7.1584	8.16e-13	1.04e-11	INO80	Chromatin-remodeling ATPase INO80 [Source:UniProtKB/Swiss-Prot;Acc:Q59KI4]
C5_03900W_A	192218	-1.2178	0.170375	-7.14778	8.82e-13	1.12e-11	PGA56	Pga56p [Source:UniProtKB/TrEMBL;Acc:A0A1D8PNU1]
C1_04210C_A	19820.2	-0.836545	0.117206	-7.1374	9.51e-13	1.21e-11	CDC3	Septin-type G domain-containing protein [Source:UniProtKB/TrEMBL;Acc:A0A1D8PD83]
C1_05000W_A	1030.8	2.12606	0.298253	7.12838	1.02e-12	1.29e-11	RHD1	Beta-mannosyltransferase 2 [Source:UniProtKB/Swiss-Prot;Acc:Q59MA6]
C7_01180W_A	1401.1	1.15765	0.162418	7.12762	1.02e-12	1.29e-11	MDM12	Mitochondrial distribution and morphology protein 12 [Source:UniProtKB/Swiss-Prot;Acc:Q59S52]
C7_00840C_A	1133.37	1.11207	0.156101	7.12405	1.05e-12	1.33e-11	0	Tyrosine/serine/threonine protein phosphatase [Source:UniProtKB/TrEMBL;Acc:A0A1D8PQQ6]
C2_08560W_A	3680.55	0.524116	0.0736591	7.11544	1.12e-12	1.4e-11	SMC2	Structural maintenance of chromosomes protein [Source:UniProtKB/TrEMBL;Acc:A0A1D8PI59]
C3_03350W_A	201.113	-2.21286	0.310986	-7.11561	1.11e-12	1.4e-11	#N/A	#N/A
C1_11080W_A	10634.8	1.22204	0.171787	7.11367	1.13e-12	1.42e-11	0	6PF2K domain-containing protein [Source:UniProtKB/TrEMBL;Acc:Q59WJ3]
C2_07390C_A	8085.52	-1.09884	0.154556	-7.10967	1.16e-12	1.46e-11	0	Protein of unknown function, Spider biofilm repressed
C2_05820W_A	1854.32	-1.3146	0.185436	-7.08922	1.35e-12	1.69e-11	0	Protein of unknown function, Hap43-repressed gene
C7_00630C_A	378.075	-2.15293	0.303731	-7.0883	1.36e-12	1.7e-11	0	AA_permease domain-containing protein [Source:UniProtKB/TrEMBL;Acc:A0A1D8PQM7]
C1_12160W_A	4080	-1.49527	0.211271	-7.0775	1.47e-12	1.83e-11	MSO1	Mso1_Sec1_bdg domain-containing protein [Source:UniProtKB/TrEMBL;Acc:Q5A3M2]
C1_11070W_A	2951.31	1.10315	0.156018	7.07065	1.54e-12	1.92e-11	PET127	Pet127p [Source:UniProtKB/TrEMBL;Acc:A0A1D8PF16]
C4_00850C_A	228.575	2.76982	0.391938	7.06699	1.58e-12	1.97e-11	0	Metallophos domain-containing protein [Source:UniProtKB/TrEMBL;Acc:Q5AMD9]
C3_00280C_A	3073.6	0.820942	0.116186	7.06575	1.6e-12	1.98e-11	ULP3	ULP_PROTEASE domain-containing protein [Source:UniProtKB/TrEMBL;Acc:A0A1D8PIW0]
C2_09000C_A	379.461	1.63825	0.23191	7.06417	1.62e-12	2e-11	0	Ortholog of C. dubliniensis CD36 : Cd36_23180, Candida tropicalis NEW ASSEMBLY : CTRG1_01968, Candida tropicalis MYA-3404 : CTRG_01968 and Candida albicans WO-1 : CAWG_05983
C6_03790C_A	4197.44	3.2545	0.460874	7.06158	1.65e-12	2.03e-11	HGT10	MFS domain-containing protein [Source:UniProtKB/TrEMBL;Acc:Q5A8J5]
C3_06450W_A	2116.93	-1.51554	0.214789	-7.05595	1.71e-12	2.11e-11	GLG2	Glg2p [Source:UniProtKB/TrEMBL;Acc:A0A1D8PKH2]
CR_06480C_A	1898.79	1.10995	0.157305	7.05601	1.71e-12	2.11e-11	RRN11	Rrn11p [Source:UniProtKB/TrEMBL;Acc:A0A1D8PT86]
C1_04890W_A	34490	-0.610998	0.0866462	-7.05164	1.77e-12	2.17e-11	YBN5	Obg-like ATPase 1 [Source:UniProtKB/TrEMBL;Acc:A0A1D8PDE8]
C1_08990C_A	13745.1	-0.740449	0.105208	-7.03796	1.95e-12	2.39e-11	KEX2	P/Homo B domain-containing protein [Source:UniProtKB/TrEMBL;Acc:A0A1D8PEG3]
C2_10030C_A	140875	-0.806594	0.114839	-7.02368	2.16e-12	2.64e-11	MP65	Cell surface mannoprotein MP65 [Source:UniProtKB/Swiss-Prot;Acc:Q59XX2]
C3_01630W_A	21538.4	-0.903757	0.128673	-7.02368	2.16e-12	2.64e-11	TFP1	V-type proton ATPase catalytic subunit A [Source:UniProtKB/Swiss-Prot;Acc:Q5AJB1]
C1_02240W_A	5733.19	-1.10774	0.157867	-7.0169	2.27e-12	2.77e-11	0	Importin N-terminal domain-containing protein [Source:UniProtKB/TrEMBL;Acc:Q59VX7]
C3_06150W_A	2322.88	0.767842	0.109449	7.0155	2.29e-12	2.79e-11	0	C2H2-type domain-containing protein [Source:UniProtKB/TrEMBL;Acc:A0A1D8PKE5]
C4_00570C_A	7973.06	-0.921687	0.131416	-7.01353	2.32e-12	2.82e-11	PCT1	CTP_transf_like domain-containing protein [Source:UniProtKB/TrEMBL;Acc:Q59SI6]
C7_02840C_A	42043.5	-1.6045	0.228872	-7.01046	2.38e-12	2.88e-11	ERG5	C-22 sterol desaturase [Source:UniProtKB/TrEMBL;Acc:G1UB11]
C1_03450C_A	8412.47	-0.682724	0.0975349	-6.99979	2.56e-12	3.1e-11	0	Protein kinase-related protein, required for normal sensitivity to caspofungin
CR_10640W_A	2205.26	2.04116	0.291616	6.99947	2.57e-12	3.1e-11	0	Has domain(s) with predicted antiporter activity, xenobiotic transmembrane transporter activity, role in drug transmembrane transport and membrane localization
C6_01520W_A	222.279	2.44253	0.349062	6.99742	2.61e-12	3.14e-11	0	MFS domain-containing protein [Source:UniProtKB/TrEMBL;Acc:Q5A4K9]
C1_01740W_A	2951.3	2.95977	0.42304	6.99643	2.63e-12	3.16e-11	CTN1	Carnitine O-acetyltransferase [Source:UniProtKB/TrEMBL;Acc:Q59T80]
C3_05290C_A	1106.65	1.22497	0.175238	6.99034	2.74e-12	3.29e-11	0	KH domain-containing protein [Source:UniProtKB/TrEMBL;Acc:Q5AN95]
C4_03380C_A	2341.64	0.751955	0.107627	6.98669	2.81e-12	3.37e-11	DAO2	DAO domain-containing protein [Source:UniProtKB/TrEMBL;Acc:A0A1D8PLT7]
C1_05110C_A	26248	-0.788656	0.112894	-6.98583	2.83e-12	3.39e-11	ARO4	Phospho-2-dehydro-3-deoxyheptonate aldolase, tyrosine-inhibited [Source:UniProtKB/Swiss-Prot;Acc:P79023]
C4_06740C_A	5283.03	-0.938175	0.134368	-6.98214	2.91e-12	3.47e-11	0	UBX domain-containing protein [Source:UniProtKB/TrEMBL;Acc:Q5A0W1]
C3_01570W_A	914.321	1.05913	0.151703	6.9816	2.92e-12	3.48e-11	0	FGGY_C domain-containing protein [Source:UniProtKB/TrEMBL;Acc:Q5AJA6]
C2_07220W_A	6768.65	-1.45357	0.208296	-6.97839	2.99e-12	3.55e-11	0	Proteasome assembly chaperone 2 [Source:UniProtKB/TrEMBL;Acc:A0A1D8PHU2]
C7_03020C_A	3127.63	-0.986398	0.141351	-6.97834	2.99e-12	3.55e-11	DUG3	Glutamine amidotransferase type-2 domain-containing protein [Source:UniProtKB/TrEMBL;Acc:Q5A5C1]
C7_02800W_A	12473.5	0.613095	0.0878993	6.97497	3.06e-12	3.63e-11	NIK1	Histidine protein kinase NIK1 [Source:UniProtKB/Swiss-Prot;Acc:Q5A599]
C1_03680W_A	6859.11	1.38008	0.197897	6.97372	3.09e-12	3.65e-11	ENG1	Endo-1,3(4)-beta-glucanase 1 [Source:UniProtKB/Swiss-Prot;Acc:Q5AIR7]
C2_08570W_A	3059.71	0.632777	0.0908549	6.96469	3.29e-12	3.89e-11	ANP1	Anp1p [Source:UniProtKB/TrEMBL;Acc:Q59Y27]
C1_01250W_A	5738.12	-0.704107	0.101137	-6.96192	3.36e-12	3.96e-11	AIM9	Altered inheritance of mitochondria protein 9, mitochondrial [Source:UniProtKB/Swiss-Prot;Acc:Q5A922]
C6_02490C_A	3020.38	-1.05418	0.151598	-6.9538	3.56e-12	4.18e-11	0	Protein of unknown function, Spider biofilm induced
C1_06970C_A	6413.1	-0.845207	0.121593	-6.95112	3.62e-12	4.25e-11	0	Protein of unknown function, protein newly produced during adaptation to the serum
C2_03200W_A	2042.59	1.13175	0.162812	6.95129	3.62e-12	4.25e-11	PRP3	U4/U6-U5 snRNP complex subunit [Source:UniProtKB/TrEMBL;Acc:Q5AH86]
C3_00180C_A	2285.93	1.25008	0.179898	6.94884	3.68e-12	4.31e-11	DAL1	Allantoinase [Source:UniProtKB/TrEMBL;Acc:Q5A7L5]
C3_01910C_A	5818.73	-0.815048	0.11734	-6.94606	3.76e-12	4.39e-11	PMP3	(orf19.1655.3) Ortholog(s) have phosphatidic acid binding, phosphatidylinositol-3,5-bisphosphate binding, phosphatidylinositol-3-phosphate binding, sphingolipid binding activity
C2_06720W_A	2866.41	-1.23118	0.177327	-6.94301	3.84e-12	4.48e-11	GRE2	Epimerase domain-containing protein [Source:UniProtKB/TrEMBL;Acc:A0A1D8PHQ6]
C2_05730C_A	2624.76	-0.787618	0.113446	-6.94269	3.85e-12	4.48e-11	GWT1	GPI-anchored wall transfer protein 1 [Source:UniProtKB/Swiss-Prot;Acc:Q873N2]
C3_02360C_A	304.679	1.3658	0.196752	6.94175	3.87e-12	4.5e-11	0	Sulfatase domain-containing protein [Source:UniProtKB/TrEMBL;Acc:A0A1D8PJI5]
C2_02500W_A	4418.93	0.813244	0.117225	6.93743	3.99e-12	4.63e-11	0	TAFII55_N domain-containing protein [Source:UniProtKB/TrEMBL;Acc:A0A1D8PGL0]
C3_07980C_A	834.905	1.41502	0.204162	6.93088	4.18e-12	4.84e-11	0	Protein of unknown function, Plc1-regulated, transcript detected in high-resolution tiling arrays
C6_00250W_A	5421.25	-0.930792	0.134393	-6.9259	4.33e-12	5.01e-11	0	AB hydrolase-1 domain-containing protein [Source:UniProtKB/TrEMBL;Acc:A0A1D8PPA2]
C1_04620W_A	14676.4	-1.09924	0.158826	-6.92101	4.48e-12	5.17e-11	0	Ortholog of C. dubliniensis CD36 : Cd36_04370, C. parapsilosis CDC317 : CPAR2_105410, C. auris B8441 : B9J08_000021 and Candida tenuis NRRL Y-1498 : CANTEDRAFT_114891
CR_07040W_A	1693.1	0.809983	0.117042	6.92048	4.5e-12	5.18e-11	SPT10	N-acetyltransferase domain-containing protein [Source:UniProtKB/TrEMBL;Acc:A0A1D8PTE9]
C2_09050C_A	5800.65	-1.07312	0.155098	-6.91902	4.55e-12	5.23e-11	0	Protein of unknown function, hyphal-induced expression, upregulated in a cyr1 null mutant
C1_06920C_A	2280.34	-0.80266	0.116224	-6.90612	4.98e-12	5.71e-11	0	Ortholog of C. dubliniensis CD36 : Cd36_06470, C. parapsilosis CDC317 : CPAR2_208960, Candida tenuis NRRL Y-1498 : CANTEDRAFT_114040 and Pichia stipitis Pignal : PICST_51125
C4_04590W_A	27969.5	-1.25182	0.18141	-6.90051	5.18e-12	5.93e-11	SCS7	Ceramide very long chain fatty acid hydroxylase [Source:UniProtKB/TrEMBL;Acc:Q5A668]
C2_05830C_A	2150.28	-1.08395	0.157101	-6.89971	5.21e-12	5.95e-11	0	CS domain-containing protein [Source:UniProtKB/TrEMBL;Acc:Q59MG2]
C3_03130C_A	938.651	1.68424	0.244099	6.89983	5.21e-12	5.95e-11	0	AB hydrolase-1 domain-containing protein [Source:UniProtKB/TrEMBL;Acc:A0A1D8PJM5]
C7_03890C_A	13677.9	-0.573795	0.0831848	-6.89783	5.28e-12	6.02e-11	0	B30.2/SPRY domain-containing protein [Source:UniProtKB/TrEMBL;Acc:A0A1D8PRG7]
C4_00280W_A	13625.8	-0.761257	0.110436	-6.89318	5.46e-12	6.2e-11	STE24	CAAX prenyl protease [Source:UniProtKB/TrEMBL;Acc:A0A1D8PL01]
C3_00100W_A	2341.93	1.15266	0.167558	6.87913	6.02e-12	6.84e-11	0	mRNA splicing protein [Source:UniProtKB/TrEMBL;Acc:Q5A7K1]
C1_04510W_A	1292.17	1.66748	0.242634	6.87239	6.31e-12	7.15e-11	0	Putative transcription factor with bZIP DNA-binding motif, rat catheter biofilm induced
C4_03770W_A	2450.72	1.03013	0.150027	6.86631	6.59e-12	7.45e-11	0	Ortholog(s) have protein-macromolecule adaptor activity and role in proteasome regulatory particle assembly
C3_06310C_A	2737.63	0.903625	0.131621	6.86535	6.63e-12	7.49e-11	ISW2	ISWI chromatin-remodeling complex ATPase ISW2 [Source:UniProtKB/Swiss-Prot;Acc:Q5A310]
C3_06710W_A	6075.9	-0.991268	0.144433	-6.86319	6.73e-12	7.59e-11	0	Protein of unknown function, regulated by Sef1p-, Sfu1p-, and Hap43p
C5_05390C_A	38888.2	-1.02845	0.149919	-6.86005	6.88e-12	7.75e-11	PGA4	1,3-beta-glucanosyltransferase PGA4 [Source:UniProtKB/Swiss-Prot;Acc:Q5AJY5]
C1_08310W_A	5152.94	1.18716	0.173065	6.85961	6.9e-12	7.76e-11	OPY2	Opy2 domain-containing protein [Source:UniProtKB/TrEMBL;Acc:Q5A753]
C2_02940W_A	1762.41	1.37697	0.200989	6.85098	7.33e-12	8.22e-11	MET1	Uroporphyrinogen-III C-methyltransferase [Source:UniProtKB/TrEMBL;Acc:A0A1D8PGS2]
C6_02790C_A	1904.41	-1.43549	0.209657	-6.84684	7.55e-12	8.45e-11	0	Putative transcriptional regulator of ribonucleotide reductase genes, Spider biofilm induced
C2_09760W_A	3958.45	-0.872091	0.127489	-6.84054	7.89e-12	8.82e-11	0	Ortholog of C. dubliniensis CD36 : Cd36_23840, Candida tenuis NRRL Y-1498 : CANTEDRAFT_104074, Debaryomyces hansenii CBS767 : DEHA2B13310g and Candida metapsilosis : CMET_5731
C1_00440W_A	15580.2	-0.550308	0.0804714	-6.83854	8e-12	8.92e-11	UBP6	Ubiquitin carboxyl-terminal hydrolase [Source:UniProtKB/TrEMBL;Acc:A0A1D8PC77]
C2_10300C_A	244.516	2.04988	0.299812	6.83721	8.08e-12	8.99e-11	0	Protein of unknown function, shows colony morphology-related gene regulation by Ssn6
C4_06270C_A	8761.82	-1.38368	0.202449	-6.83473	8.22e-12	9.13e-11	ERG26	3Beta_HSD domain-containing protein [Source:UniProtKB/TrEMBL;Acc:Q5A1B0]
C4_02610C_A	353.137	2.32053	0.34007	6.82368	8.87e-12	9.85e-11	SUL2	STAS domain-containing protein [Source:UniProtKB/TrEMBL;Acc:A0A1D8PLL2]
CR_07750C_A	4329.24	1.02025	0.149572	6.82114	9.03e-12	1e-10	DBP6	ATP-dependent RNA helicase DBP6 [Source:UniProtKB/Swiss-Prot;Acc:Q59MW2]
C1_00610W_A	14721.3	-0.752682	0.110354	-6.82059	9.07e-12	1e-10	PSD1	Phosphatidylserine decarboxylase proenzyme 1, mitochondrial [Source:UniProtKB/Swiss-Prot;Acc:Q5ABC5]
C1_01260C_A	1048.16	-1.24565	0.182744	-6.81638	9.34e-12	1.03e-10	TRS20	TRAPP subunit [Source:UniProtKB/TrEMBL;Acc:Q5A920]
C1_07870C_A	19401.1	-1.03589	0.152	-6.81507	9.42e-12	1.04e-10	SMI1	SMI1_KNR4 domain-containing protein [Source:UniProtKB/TrEMBL;Acc:A0A1D8PE53]
C3_04070C_A	7481.11	-1.11582	0.163741	-6.81452	9.46e-12	1.04e-10	CDR11	Cdr11p [Source:UniProtKB/TrEMBL;Acc:A0A1D8PK15]
C2_05030C_A	7765.15	-0.78071	0.114664	-6.80865	9.85e-12	1.08e-10	RHO3	Rho family GTPase [Source:UniProtKB/TrEMBL;Acc:A0A1D8PH96]
C2_01970C_A	5033.64	1.00909	0.148603	6.79047	1.12e-11	1.23e-10	ROD1	Arrestin_C domain-containing protein [Source:UniProtKB/TrEMBL;Acc:A0A1D8PGG1]
C1_01710W_A	3302.39	-0.926285	0.136634	-6.7793	1.21e-11	1.32e-10	0	Protein of unknown function, flow model biofilm induced, Spider biofilm induced
C5_00710W_A	194.244	2.60285	0.383996	6.77833	1.22e-11	1.33e-10	IFF8	Cell wall protein IFF7 [Source:UniProtKB/Swiss-Prot;Acc:Q59XB0]
C2_03970W_A	1040.26	0.997485	0.147223	6.77534	1.24e-11	1.35e-10	0	Ortholog of C. dubliniensis CD36 : Cd36_18620, C. parapsilosis CDC317 : CPAR2_212480, C. auris B8441 : B9J08_004484 and Candida tenuis NRRL Y-1498 : CANTEDRAFT_115371
C5_02160W_A	580.249	1.40023	0.206763	6.77215	1.27e-11	1.38e-10	SST2	GTPase-activating protein [Source:UniProtKB/TrEMBL;Acc:A0A1D8PNF8]
C6_04600W_A	1970.09	1.04796	0.155049	6.75888	1.39e-11	1.51e-10	DAC1	N-acetylglucosamine-6-phosphate deacetylase [Source:UniProtKB/TrEMBL;Acc:A0A1D8PQG3]
C3_06610W_A	2635.02	0.720694	0.106664	6.7567	1.41e-11	1.53e-10	0	Ortholog(s) have myosin II tail binding, protein-macromolecule adaptor activity, role in protein localization to cell division site, septin ring assembly and cellular bud neck, cellular bud neck septin ring localization
C6_04550C_A	5085.98	0.978248	0.144802	6.75575	1.42e-11	1.54e-10	0	STAS domain-containing protein [Source:UniProtKB/TrEMBL;Acc:Q59RH2]
C2_10840W_A	4375.56	-0.86694	0.128495	-6.74689	1.51e-11	1.63e-10	RDH54	DNA-dependent ATPase [Source:UniProtKB/TrEMBL;Acc:Q5A5N2]
CR_09160C_A	37110.6	-1.20147	0.178363	-6.73611	1.63e-11	1.76e-10	ERG13	3-hydroxy-3-methylglutaryl coenzyme A synthase [Source:UniProtKB/TrEMBL;Acc:A0A1D8PTW6]
C2_05080C_A	1316.35	1.24327	0.184578	6.73575	1.63e-11	1.76e-10	0	25S rRNA adenine-N(1) methyltransferase [Source:UniProtKB/TrEMBL;Acc:Q59ZI0]
C1_12000C_A	126.672	2.70116	0.401167	6.73324	1.66e-11	1.79e-10	0	Planktonic growth-induced gene
C5_02280C_A	1706.84	1.31227	0.194952	6.73127	1.68e-11	1.81e-10	CTR86	Copper transport protein 86 [Source:UniProtKB/Swiss-Prot;Acc:Q5AGE5]
C1_04870W_A	160.99	2.03871	0.302973	6.72903	1.71e-11	1.83e-10	SAP7	Candidapepsin-7 [Source:UniProtKB/Swiss-Prot;Acc:Q59VH7]
CR_05570C_A	1564.07	1.27237	0.18924	6.7236	1.77e-11	1.9e-10	RNR3	Ribonucleoside-diphosphate reductase [Source:UniProtKB/TrEMBL;Acc:A0A1D8PT08]
C7_00310C_A	3918.44	1.0854	0.161683	6.71318	1.9e-11	2.04e-10	0	Protein of unknown function, induced by nitric oxide, Spider biofilm repressed
C3_03630W_A	953.198	1.65772	0.247153	6.70725	1.98e-11	2.12e-10	ECM18	AB hydrolase-1 domain-containing protein [Source:UniProtKB/TrEMBL;Acc:A0A1D8PJM5]
CR_10800C_A	11844.4	-1.03797	0.154775	-6.70633	2e-11	2.13e-10	0	Putative Ca2+/H+ antiporter, oral infection upregulated gene, mutants have reduced capacity to damage oral epithelial cells
C1_11680C_A	1021.5	-0.982771	0.146621	-6.70279	2.04e-11	2.17e-10	0	(orf19.1150.1) Ortholog of C. dubliniensis CD36 : Cd36_10990, C. parapsilosis CDC317 : CPAR2_804585, C. auris B8441 : B9J08_000968 and Candida tenuis NRRL Y-1498 : cten_CGOB_00256
C1_13400C_A	4959.05	1.57411	0.234843	6.70281	2.04e-11	2.17e-10	AGC1	Amino acid transporter [Source:UniProtKB/TrEMBL;Acc:Q5AL11]
C5_04120C_A	1314.54	1.18673	0.177167	6.69837	2.11e-11	2.24e-10	0	Inositol oxygenase [Source:UniProtKB/TrEMBL;Acc:A0A1D8PNV3]
C5_05210W_A	3970.49	-1.0588	0.158181	-6.69362	2.18e-11	2.31e-10	0	Metallophos domain-containing protein [Source:UniProtKB/TrEMBL;Acc:A0A1D8PP72]
C3_00760W_A	13980	-1.2937	0.193288	-6.6931	2.18e-11	2.31e-10	ERG4	Delta(24(24(1)))-sterol reductase [Source:UniProtKB/TrEMBL;Acc:A0A1D8PJ25]
C2_03280W_A	19478.6	-0.840261	0.125571	-6.69153	2.21e-11	2.33e-10	NSP1	Nsp1_C domain-containing protein [Source:UniProtKB/TrEMBL;Acc:A0A1D8PGV7]
C3_02390W_A	876.741	1.56494	0.23387	6.69153	2.21e-11	2.33e-10	0	Protein of unknown function, Plc1-regulated
C1_12670C_A	704.364	1.43611	0.214868	6.68372	2.33e-11	2.45e-10	0	PRP1_N domain-containing protein [Source:UniProtKB/TrEMBL;Acc:A0A1D8PFI2]
CR_06110C_A	1688.39	1.18519	0.177453	6.67892	2.41e-11	2.53e-10	RFX1	Transcriptional regulator RFX1 [Source:UniProtKB/Swiss-Prot;Acc:Q59V88]
C3_00630W_A	3811.69	-0.916045	0.137209	-6.67626	2.45e-11	2.57e-10	0	Rav1p_C domain-containing protein [Source:UniProtKB/TrEMBL;Acc:Q5A7S2]
CR_05780W_A	26072.6	-0.595681	0.0892343	-6.67547	2.46e-11	2.58e-10	VMA2	V-type proton ATPase subunit B [Source:UniProtKB/Swiss-Prot;Acc:Q59PT0]
C1_12950W_A	1733.86	0.643474	0.0964001	6.67503	2.47e-11	2.58e-10	0	Protein of unknown function, repressed in ssr1 mutant, Spider biofilm induced
C6_03470W_A	3733.57	0.874858	0.131095	6.67345	2.5e-11	2.61e-10	0	CRAL-TRIO domain-containing protein [Source:UniProtKB/TrEMBL;Acc:A0A1D8PQ60]
CR_01010W_A	425.655	-1.25292	0.187849	-6.66985	2.56e-11	2.67e-10	TEN1	Ten1p [Source:UniProtKB/TrEMBL;Acc:Q5A873]
C2_00120C_A	12450.1	-0.576403	0.0864493	-6.66753	2.6e-11	2.71e-10	EMC9	Emc9p [Source:UniProtKB/TrEMBL;Acc:A0A1D8PG01]
C2_04110W_A	463.781	1.95301	0.292973	6.66617	2.63e-11	2.73e-10	0	Ortholog(s) have DNA helicase activity, heteroduplex DNA loop binding activity
CR_10270C_A	2702.44	0.924959	0.138764	6.66567	2.63e-11	2.73e-10	AHA1	Aha1_N domain-containing protein [Source:UniProtKB/TrEMBL;Acc:A0A1D8PU72]
C2_07760W_A	1662.22	0.967458	0.145151	6.66519	2.64e-11	2.74e-10	0	Predicted membrane protein of unknown function, Spider biofilm induced
C1_10910C_A	2580.86	0.852962	0.128224	6.6521	2.89e-11	2.99e-10	0	Rad60-SLD domain-containing protein [Source:UniProtKB/TrEMBL;Acc:Q59WH5]
C4_05690W_A	25683.9	-0.897883	0.13506	-6.648	2.97e-11	3.07e-10	SEC23	Protein transport protein SEC23 [Source:UniProtKB/Swiss-Prot;Acc:Q5A455]
C4_02420C_A	1850.79	-0.905072	0.136154	-6.64741	2.98e-11	3.07e-10	GPI11	Glycosylphosphatidylinositol anchor biosynthesis protein 11 [Source:UniProtKB/Swiss-Prot;Acc:Q5AFT2]
C7_02330W_A	9870.8	0.757049	0.113902	6.64649	3e-11	3.09e-10	YCF1	ATP-binding cassette glutathione S-conjugate transporter [Source:UniProtKB/TrEMBL;Acc:A0A1D8PR42]
C1_05980W_A	3297.27	-0.660096	0.0994034	-6.64058	3.12e-11	3.21e-10	0	Phosphatidylinositol 4-kinase [Source:UniProtKB/TrEMBL;Acc:Q5AA37]
C2_01210C_A	5269.15	2.64317	0.398171	6.63829	3.17e-11	3.25e-10	HNM1	Hnm1p [Source:UniProtKB/TrEMBL;Acc:A0A1D8PGA9]
C2_02010C_A	810.206	0.957319	0.144208	6.63844	3.17e-11	3.25e-10	CHT4	Chitinase 4 [Source:UniProtKB/Swiss-Prot;Acc:Q5AM60]
C7_00110W_A	9760.95	-1.74113	0.262479	-6.6334	3.28e-11	3.35e-10	SOD3	Superoxide dismutase [Source:UniProtKB/TrEMBL;Acc:A0A1D8PQH5]
C1_06820W_A	2891.46	0.691979	0.104373	6.62986	3.36e-11	3.43e-10	0	C2H2-type domain-containing protein [Source:UniProtKB/TrEMBL;Acc:Q5AAT3]
C7_02540W_A	1713.01	-0.968193	0.146091	-6.6273	3.42e-11	3.48e-10	0	Ortholog of C. dubliniensis CD36 : Cd36_72280, C. parapsilosis CDC317 : CPAR2_703040, C. auris B8441 : B9J08_001028 and Candida tenuis NRRL Y-1498 : CANTEDRAFT_125842
C1_09550W_A	158.526	2.55825	0.386334	6.62185	3.55e-11	3.61e-10	0	Protein of unknown function, transcript detected on high-resolution tiling arrays, rat catheter biofilm induced
C1_10680C_A	31732.1	-0.594655	0.0898557	-6.61789	3.64e-11	3.7e-10	0	Tricalbin [Source:UniProtKB/TrEMBL;Acc:A0A1D8PEY6]
C2_07400C_A	29087.2	-1.00559	0.152273	-6.60389	4.01e-11	4.06e-10	45017	Peptidase A1 domain-containing protein [Source:UniProtKB/TrEMBL;Acc:Q59U59]
C1_01840C_A	3044.41	-1.10085	0.166706	-6.60356	4.01e-11	4.06e-10	0	Protein with a Rho GDP-dissociation inhibitor domain, Hap43-repressed gene, Spider biofilm induced
C1_08030W_A	18402.5	-1.14004	0.172754	-6.59922	4.13e-11	4.18e-10	PFY1	Profilin [Source:UniProtKB/TrEMBL;Acc:Q5A786]
CR_09270C_A	21730.4	-1.26621	0.191893	-6.5985	4.15e-11	4.19e-10	CBP1	Corticosteroid-binding protein [Source:UniProtKB/Swiss-Prot;Acc:P31225]
C1_03740W_A	1713.66	1.18586	0.179742	6.59755	4.18e-11	4.21e-10	WAR1	Transcriptional regulator WAR1 [Source:UniProtKB/Swiss-Prot;Acc:Q59VQ8]
C4_06710W_A	1558.85	1.03821	0.157546	6.58984	4.4e-11	4.43e-10	0	Putative NADP-dependent oxidoreductase, Hap43-repressed, induced by benomyl treatment, oxidative stress-induced via Cap1, rat catheter biofilm repressed
C2_00450C_A	3581.67	0.595218	0.0903946	6.58466	4.56e-11	4.58e-10	CDH1	WD_REPEATS_REGION domain-containing protein [Source:UniProtKB/TrEMBL;Acc:Q5ACY4]
C6_03800C_A	4873.89	1.22484	0.18602	6.58447	4.57e-11	4.58e-10	0	Putative membrane protein with a predicted role in zinc ion homeostasis, Hap43-induced, fluconazole-induced, rat catheter and Spider biofilm induced
C4_04480C_A	90834.7	-0.82821	0.125824	-6.58228	4.63e-11	4.64e-10	EFB1	Translation elongation factor 1 subunit beta [Source:UniProtKB/TrEMBL;Acc:A0A1D8PM35]
C2_07580W_A	824.546	1.61128	0.24512	6.57344	4.92e-11	4.91e-10	0	Putative malate permease, induced during macrophage infection, regulated by Gcn2 and Gcn4, putative peroxisome targeting signal, Hap43-repressed, Spider biofilm induced
C2_01180W_A	705.263	-1.24708	0.189737	-6.5727	4.94e-11	4.93e-10	COX17	Copper metallochaperone [Source:UniProtKB/TrEMBL;Acc:A0A1D8PGA3]
C2_03080W_A	32455.8	-1.22855	0.18703	-6.56874	5.07e-11	5.06e-10	IDH2	Isocitrate dehydrogenase [NAD] subunit, mitochondrial [Source:UniProtKB/TrEMBL;Acc:A0A1D8PGS5]
C2_09940W_A	15986.3	0.765995	0.116677	6.56507	5.2e-11	5.18e-10	GCN4	BZIP domain-containing protein [Source:UniProtKB/TrEMBL;Acc:A0A1D8PIL5]
C1_03280W_A	6568.78	-0.937073	0.142883	-6.55833	5.44e-11	5.41e-10	0	37S ribosomal protein S24, mitochondrial [Source:UniProtKB/TrEMBL;Acc:Q5AI30]
C3_03800W_A	38195.2	1.13819	0.17385	6.54698	5.87e-11	5.82e-10	PTR22	Ptr22p [Source:UniProtKB/TrEMBL;Acc:Q59ST2]
C1_06980C_A	1842.4	-0.844409	0.129065	-6.54254	6.05e-11	5.99e-10	0	Predicted membrane transporter, monocarboxylate porter (MCP) family, major facilitator superfamily (MFS), possibly essential, disruptants not obtained by UAU1 method, rat catheter and Spider biofilm induced
C2_10650W_A	328.405	-1.81155	0.276908	-6.54206	6.07e-11	6e-10	0	(orf19.5342.2) Protein of unknown function, protein newly produced during adaptation to the serum
C1_03220C_A	74982.2	-0.523914	0.0800992	-6.54081	6.12e-11	6.04e-10	BMH1	14-3-3 protein homolog [Source:UniProtKB/Swiss-Prot;Acc:O42766]
C2_02570W_A	268.857	2.13016	0.325737	6.53953	6.17e-11	6.08e-10	0	MFS domain-containing protein [Source:UniProtKB/TrEMBL;Acc:A0A1D8PGN2]
C2_03830W_A	3658.48	0.672975	0.102966	6.53589	6.32e-11	6.22e-10	0	Diphthamide synthase [Source:UniProtKB/TrEMBL;Acc:A0A1D8PGY1]
C2_06370C_A	256.151	1.65891	0.253833	6.53545	6.34e-11	6.23e-10	SCP1	Calponin-homology (CH) domain-containing protein [Source:UniProtKB/TrEMBL;Acc:A0A1D8PHP1]
C6_02370C_A	3665.87	-0.830508	0.127156	-6.53142	6.51e-11	6.38e-10	0	Mitochondrial 37S ribosomal protein RSM23 [Source:UniProtKB/TrEMBL;Acc:A0A1D8PPW1]
C6_04540C_A	5025.23	-0.731897	0.112058	-6.53141	6.52e-11	6.38e-10	HAT2	Histone acetyltransferase type B subunit 2 [Source:UniProtKB/Swiss-Prot;Acc:Q59RH5]
C4_04840C_A	1593.77	1.50591	0.230819	6.52419	6.84e-11	6.69e-10	AGP3	AA_permease domain-containing protein [Source:UniProtKB/TrEMBL;Acc:Q5A695]
C4_04110W_A	369.059	1.35688	0.208005	6.5233	6.88e-11	6.72e-10	0	(orf19.5299.1) Protein of unknown function
C3_06620W_A	2846.65	0.932281	0.143171	6.51167	7.43e-11	7.25e-10	FUN31	Protein kinase domain-containing protein [Source:UniProtKB/TrEMBL;Acc:A0A1D8PKQ6]
C3_07470W_A	3369.59	-1.74747	0.268373	-6.51135	7.45e-11	7.25e-10	EVP1	Putative plasma membrane protein, predicted role in cell wall integrity, regulated by Nrg1, Tup1, induced during chlamydospore formation in both C. albicans and C. dubliniensis
CR_03200C_A	2321.3	1.00066	0.153737	6.50892	7.57e-11	7.36e-10	0	Ribonuclease P/MRP protein subunit [Source:UniProtKB/TrEMBL;Acc:A0A1D8PSF2]
CR_08020C_A	4216.17	-0.899118	0.138179	-6.5069	7.67e-11	7.45e-10	NOP10	H/ACA ribonucleoprotein complex subunit NOP10 [Source:UniProtKB/TrEMBL;Acc:A0A1D8PTN4]
C3_06780C_A	1013.66	0.92421	0.142086	6.50458	7.79e-11	7.55e-10	SLF1	HTH La-type RNA-binding domain-containing protein [Source:UniProtKB/TrEMBL;Acc:Q5ADL6]
CR_06650C_A	391.191	-2.34282	0.360243	-6.50344	7.85e-11	7.6e-10	0	DUF1773 domain-containing protein [Source:UniProtKB/TrEMBL;Acc:Q59Q01]
C2_06540C_A	18943.8	-0.675248	0.103837	-6.50297	7.88e-11	7.61e-10	SPF1	Cation-transporting ATPase [Source:UniProtKB/TrEMBL;Acc:Q59Q34]
C5_03820C_A	4621.26	-0.68655	0.105639	-6.49905	8.08e-11	7.8e-10	BUD7	TPR_REGION domain-containing protein [Source:UniProtKB/TrEMBL;Acc:Q59N76]
C2_10590W_A	16691.6	-1.29099	0.198914	-6.49018	8.57e-11	8.25e-10	GAL4	Zn(2)-C6 fungal-type domain-containing protein [Source:UniProtKB/TrEMBL;Acc:Q5A5R1]
CR_00200W_A	124302	-1.64487	0.253442	-6.49011	8.58e-11	8.25e-10	PCK1	Phosphoenolpyruvate carboxykinase (ATP) [Source:UniProtKB/TrEMBL;Acc:A0A1D8PRM7]
C2_07630C_A	4206.06	-2.72994	0.421212	-6.48115	9.1e-11	8.75e-10	0	SBDS domain-containing protein [Source:UniProtKB/TrEMBL;Acc:Q59U89]
C2_09570C_A	822.715	1.3973	0.215627	6.48017	9.16e-11	8.79e-10	0	Cytochrome b5 heme-binding domain-containing protein [Source:UniProtKB/TrEMBL;Acc:A0A1D8PIF4]
C3_00300W_A	2657.42	0.971997	0.150042	6.47816	9.28e-11	8.89e-10	0	Ortholog of C. dubliniensis CD36 : Cd36_80270, C. parapsilosis CDC317 : CPAR2_504010, Pichia stipitis Pignal : PICST_29581, Candida tropicalis MYA-3404 : CTRG_06175 and Candida albicans WO-1 : CAWG_02365
C5_04140W_A	402.002	5.75901	0.889002	6.47806	9.29e-11	8.89e-10	0	Protein of unknown function, decreased transcription is observed upon fluphenazine treatment or in an azole-resistant strain that overexpresses CDR1 and CDR2, transcription is repressed in response to alpha pheromone in SpiderM medium
C1_02130C_A	10065.8	-1.69945	0.262441	-6.47556	9.45e-11	9.02e-10	GAL1	Galactokinase [Source:UniProtKB/TrEMBL;Acc:Q59VY8]
C3_01220W_A	1480.71	1.06066	0.163912	6.47091	9.74e-11	9.28e-10	0	Fungal_trans domain-containing protein [Source:UniProtKB/TrEMBL;Acc:Q5AJ63]
C6_04240W_A	477.123	1.29011	0.199369	6.47094	9.74e-11	9.28e-10	0	Alba domain-containing protein [Source:UniProtKB/TrEMBL;Acc:A0A1D8PQD1]
CR_04420C_A	1277.42	1.11642	0.172556	6.46992	9.81e-11	9.33e-10	RBR2	Repressed By RIM101 protein 2 [Source:UniProtKB/Swiss-Prot;Acc:Q5A6M2]
CR_03290C_A	150.205	2.71341	0.419609	6.46651	1e-10	9.52e-10	IME2	Protein kinase domain-containing protein [Source:UniProtKB/TrEMBL;Acc:Q59UG9]
C1_01350C_A	72771.5	-0.764039	0.118184	-6.4648	1.01e-10	9.62e-10	TIF	ATP-dependent RNA helicase eIF4A [Source:UniProtKB/Swiss-Prot;Acc:P87206]
C2_00170C_A	8298.02	-1.12218	0.17361	-6.46382	1.02e-10	9.67e-10	HMA1	ThiF domain-containing protein [Source:UniProtKB/TrEMBL;Acc:A0A1D8PG18]
C5_04310W_A	1241.83	1.07076	0.165768	6.4594	1.05e-10	9.94e-10	0	Ortholog of C. dubliniensis CD36 : Cd36_53980, C. parapsilosis CDC317 : CPAR2_100980, C. auris B8441 : B9J08_004358 and Candida tenuis NRRL Y-1498 : CANTEDRAFT_116966
C7_02500C_A	4879.24	-1.24589	0.192912	-6.45833	1.06e-10	9.99e-10	DPP3	acidPPc domain-containing protein [Source:UniProtKB/TrEMBL;Acc:Q5AH74]
C2_07040W_A	1914.17	0.846752	0.131476	6.44034	1.19e-10	1.12e-09	0	HIT-type domain-containing protein [Source:UniProtKB/TrEMBL;Acc:A0A1D8PHU3]
C4_06370C_A	1211.64	1.69473	0.264177	6.41513	1.41e-10	1.32e-09	0	Ortholog(s) have borate efflux transmembrane transporter activity, role in borate transport, protein targeting to vacuole and fungal-type vacuole, plasma membrane localization
C2_04230W_A	3984.83	1.32133	0.206	6.41423	1.42e-10	1.33e-09	BAT21	Branched-chain-amino-acid aminotransferase [Source:UniProtKB/TrEMBL;Acc:A0A1D8PH42]
CR_08340W_A	15791.4	1.16304	0.181483	6.40856	1.47e-10	1.38e-09	CYS3	Cystathionine gamma-lyase [Source:UniProtKB/TrEMBL;Acc:Q5A362]
C3_07780C_A	9499.12	-0.672023	0.104873	-6.40794	1.47e-10	1.38e-09	NUP159	NUP214 domain-containing protein [Source:UniProtKB/TrEMBL;Acc:A0A1D8PKV6]
C6_03080C_A	16899.1	-0.765331	0.119446	-6.40732	1.48e-10	1.39e-09	ADO1	Adenosine kinase [Source:UniProtKB/TrEMBL;Acc:A0A1D8PQ26]
CR_09690C_A	20360.3	-0.697544	0.109012	-6.3988	1.57e-10	1.46e-09	PLB3	Lysophospholipase [Source:UniProtKB/TrEMBL;Acc:A0A1D8PU17]
C3_06910C_A	9818.19	-0.690554	0.108095	-6.3884	1.68e-10	1.56e-09	TPD3	Protein phosphatase 2A structural subunit [Source:UniProtKB/TrEMBL;Acc:Q5ADN1]
CR_09700W_A	777.522	-1.25384	0.196279	-6.38805	1.68e-10	1.57e-09	0	MFS domain-containing protein [Source:UniProtKB/TrEMBL;Acc:A0A1D8PU21]
C2_08190W_A	5305.42	-0.632297	0.099001	-6.38678	1.69e-10	1.58e-09	VMA5	V-type proton ATPase subunit C [Source:UniProtKB/TrEMBL;Acc:Q5A2U9]
CR_10060W_A	7222.47	-0.711572	0.111446	-6.38489	1.72e-10	1.59e-09	0	PSP domain-containing protein [Source:UniProtKB/TrEMBL;Acc:A0A1D8PU52]
CR_09990W_A	2898.1	0.843678	0.132305	6.37675	1.81e-10	1.68e-09	0	BTB domain-containing protein [Source:UniProtKB/TrEMBL;Acc:A0A1D8PU32]
CR_07820W_A	219.191	2.19242	0.34397	6.37388	1.84e-10	1.71e-09	0	Protein with monooxygenase domains, flow model biofilm induced
CR_09600C_A	11088.1	-1.40333	0.220443	-6.36594	1.94e-10	1.8e-09	YKE2	Tubulin-binding prefolding complex subunit [Source:UniProtKB/TrEMBL;Acc:A0A1D8PU06]
C2_00670C_A	658.669	-2.54162	0.399356	-6.3643	1.96e-10	1.81e-09	0	Ortholog of Candida albicans WO-1 : CAWG_03846
C4_02340W_A	4139.35	-0.971279	0.15265	-6.36278	1.98e-10	1.83e-09	0	Inhibitor I9 domain-containing protein [Source:UniProtKB/TrEMBL;Acc:Q5AF37]
C6_00460C_A	929.856	0.911159	0.143221	6.36192	1.99e-10	1.84e-09	FET3	Ferroxidase [Source:UniProtKB/TrEMBL;Acc:A0A1D8PPD8]
C2_10130W_A	1243.31	-1.43216	0.225343	-6.35549	2.08e-10	1.91e-09	0	Ortholog of C. dubliniensis CD36 : Cd36_24170, C. parapsilosis CDC317 : CPAR2_407480, Candida tropicalis MYA-3404 : CTRG_02088, Candida albicans WO-1 : CAWG_06084 and Candida metapsilosis : CMET_2098
C3_07790W_A	6155.66	-1.06796	0.168032	-6.35567	2.08e-10	1.91e-09	STD1	Std1p [Source:UniProtKB/TrEMBL;Acc:A0A1D8PKV5]
C1_03380W_A	43550.2	-1.44196	0.227029	-6.35143	2.13e-10	1.96e-09	TPS2	Glyco_transf_20 domain-containing protein [Source:UniProtKB/TrEMBL;Acc:Q5AI14]
C4_03280W_A	22336.1	-0.756875	0.119217	-6.34874	2.17e-10	1.99e-09	MSN5	Karyopherin [Source:UniProtKB/TrEMBL;Acc:A0A1D8PLT4]
C1_14140C_A	14020.4	-1.89329	0.298303	-6.34688	2.2e-10	2.01e-09	SET3	Histone-binding protein [Source:UniProtKB/TrEMBL;Acc:A0A1D8PFV9]
CR_02070C_A	161876	-1.72364	0.271626	-6.34563	2.22e-10	2.02e-09	ADH5	PKS_ER domain-containing protein [Source:UniProtKB/TrEMBL;Acc:A0A1D8PS45]
C1_08630W_A	2295.83	0.903813	0.142542	6.34066	2.29e-10	2.09e-09	0	Ortholog(s) have RNA binding activity, role in mRNA processing, mitochondrial translation and mitochondrion localization
C1_08680C_A	2813.99	-1.11179	0.175519	-6.33429	2.38e-10	2.17e-09	0	Frequenin [Source:UniProtKB/TrEMBL;Acc:A0A1D8PEF8]
C3_05410W_A	5370.17	-1.12182	0.177135	-6.33312	2.4e-10	2.18e-09	0	Ortholog(s) have role in cellular manganese ion homeostasis, mitochondrion organization
C6_00240C_A	1948.79	-1.04314	0.164722	-6.33269	2.41e-10	2.19e-09	0	Ortholog(s) have SNAP receptor activity, phosphatidylinositol-3-phosphate binding activity
C4_04470W_A	1367.26	1.27593	0.201511	6.33184	2.42e-10	2.2e-09	SAP10	Candidapepsin-10 [Source:UniProtKB/Swiss-Prot;Acc:Q5A651]
CR_00870C_A	438.522	1.24762	0.197083	6.33041	2.45e-10	2.21e-09	SWF1	Palmitoyltransferase SWF1 [Source:UniProtKB/Swiss-Prot;Acc:Q5A861]
C3_05860C_A	1560.17	0.942704	0.148991	6.32724	2.5e-10	2.26e-09	0	DUF2431 domain-containing protein [Source:UniProtKB/TrEMBL;Acc:A0A1D8PKB3]
C5_00150C_A	17935.1	-0.960818	0.15186	-6.32699	2.5e-10	2.26e-09	0	Importin subunit alpha [Source:UniProtKB/TrEMBL;Acc:A0A1D8PMU8]
C2_00690W_A	1859.03	-1.55266	0.245593	-6.32208	2.58e-10	2.33e-09	0	Endo/exonuclease/phosphatase domain-containing protein [Source:UniProtKB/TrEMBL;Acc:Q5AD08]
CR_07560W_A	6796.96	-0.873389	0.138153	-6.3219	2.58e-10	2.33e-09	RGD3	Rgd3p [Source:UniProtKB/TrEMBL;Acc:A0A1D8PTI9]
CR_03720W_A	80452.7	-0.97274	0.153894	-6.32086	2.6e-10	2.34e-09	TAL1	Transaldolase [Source:UniProtKB/TrEMBL;Acc:Q5A017]
C6_01590W_A	7689.19	1.16584	0.184563	6.31674	2.67e-10	2.4e-09	0	PWWP domain-containing protein [Source:UniProtKB/TrEMBL;Acc:Q5A4L3]
C2_08550C_A	1691.54	1.17242	0.185705	6.31333	2.73e-10	2.45e-09	MSU1	RNB domain-containing protein [Source:UniProtKB/TrEMBL;Acc:A0A1D8PI61]
C1_08110W_A	17782.4	-0.814165	0.128974	-6.31262	2.74e-10	2.46e-09	0	TOG domain-containing protein [Source:UniProtKB/TrEMBL;Acc:A0A1D8PEA9]
C4_06110C_A	13299.5	0.611729	0.096938	6.31051	2.78e-10	2.49e-09	TRP5	Tryptophan synthase [Source:UniProtKB/TrEMBL;Acc:A0A1D8PMH6]
C6_00400C_A	2451.21	-0.761828	0.120784	-6.30736	2.84e-10	2.53e-09	0	Ortholog of C. dubliniensis CD36 : Cd36_60350, C. parapsilosis CDC317 : CPAR2_603550, C. auris B8441 : B9J08_000521 and Candida tenuis NRRL Y-1498 : CANTEDRAFT_114325
C3_07410C_A	40707.2	-0.827147	0.131154	-6.30669	2.85e-10	2.54e-09	KRS1	Lysine--tRNA ligase [Source:UniProtKB/TrEMBL;Acc:Q5ADU2]
CR_06790C_A	1381.95	1.28323	0.20365	6.30117	2.95e-10	2.63e-09	0	Predicted membrane transporter, member of the anion:cation symporter (ACS) family, major facilitator superfamily (MFS), Gcn4p-regulated, flucytosine induced, ketoconazole-repressed, oxidative stress-induced via Cap1p
C1_11140W_A	4083.36	-0.738904	0.117283	-6.30016	2.97e-10	2.64e-09	0	Mannosylinositol phosphorylceramide synthase regulatory subunit [Source:UniProtKB/TrEMBL;Acc:A0A1D8PF61]
C7_03210W_A	1164.29	1.25111	0.198779	6.29397	3.09e-10	2.75e-09	0	Ortholog of C. dubliniensis CD36 : Cd36_72870, C. parapsilosis CDC317 : CPAR2_704140, Candida tropicalis MYA-3404 : CTRG_05209 and Candida albicans WO-1 : CAWG_05654
C1_09390W_A	701.608	1.19075	0.189317	6.28972	3.18e-10	2.82e-09	0	tRNA dimethylallyltransferase [Source:UniProtKB/TrEMBL;Acc:A0A1D8PEK6]
C4_06410W_A	903.917	1.41588	0.22537	6.28246	3.33e-10	2.95e-09	0	mRNA splicing protein [Source:UniProtKB/TrEMBL;Acc:A0A1D8PMK6]
C3_05320W_A	4310.1	-1.23991	0.197461	-6.27926	3.4e-10	3.01e-09	0	Protein of unknown function, Hog1-repressed, Spider biofilm induced
C4_03840C_A	1758.14	1.17615	0.18778	6.26346	3.77e-10	3.33e-09	RRP42	RNase_PH domain-containing protein [Source:UniProtKB/TrEMBL;Acc:A0A1D8PLY1]
CR_02410W_A	1659.61	0.764624	0.122145	6.25996	3.85e-10	3.4e-09	0	Ortholog of C. dubliniensis CD36 : Cd36_65640 and Candida albicans WO-1 : CAWG_01583
C4_01800W_A	1240.69	3.24312	0.518445	6.25548	3.96e-10	3.49e-09	0	DLH domain-containing protein [Source:UniProtKB/TrEMBL;Acc:Q5AMN4]
C4_02010C_A	760.36	1.29079	0.206388	6.25417	4e-10	3.52e-09	HSX11	Ceramide glucosyltransferase [Source:UniProtKB/Swiss-Prot;Acc:Q5AMQ4]
C3_02150C_A	20433.5	-1.12375	0.179789	-6.25036	4.09e-10	3.6e-09	ERG6	Sterol 24-C-methyltransferase [Source:UniProtKB/Swiss-Prot;Acc:O74198]
C5_01290C_A	5812.22	-1.27778	0.204495	-6.24845	4.15e-10	3.64e-09	0	5-demethoxyubiquinone hydroxylase, mitochondrial [Source:UniProtKB/TrEMBL;Acc:A0A1D8PN46]
C3_05570W_A	2400.76	1.1037	0.17668	6.24689	4.19e-10	3.67e-09	QDR2	MFS antiporter QDR2 [Source:UniProtKB/Swiss-Prot;Acc:Q59YT1]
C4_02250C_A	43512.8	-0.644046	0.103375	-6.23021	4.66e-10	4.08e-09	BGL2	Glucan 1,3-beta-glucosidase BGL2 [Source:UniProtKB/Swiss-Prot;Acc:Q5AMT2]
C1_04020C_A	9503.08	1.34154	0.215339	6.22992	4.67e-10	4.08e-09	CSH1	Aldo_ket_red domain-containing protein [Source:UniProtKB/TrEMBL;Acc:Q59QH2]
C5_05090W_A	680.354	1.01778	0.163481	6.22568	4.79e-10	4.18e-09	MSS2	Protein involved in mitochondrial function, mutants are sensitive to chitosan and SDS
C1_08710W_A	1603.42	1.1075	0.1779	6.2254	4.8e-10	4.19e-09	0	Ortholog of S. cerevisiae : YNL050C, C. glabrata CBS138 : CAGL0G01276g, C. dubliniensis CD36 : Cd36_08220, C. parapsilosis CDC317 : CPAR2_804440 and C. auris B8441 : B9J08_004556
C1_08210C_A	19967.1	-1.06268	0.170805	-6.2216	4.92e-10	4.28e-09	MLT1	Multiple drug resistance-associated protein-like transporter 1 [Source:UniProtKB/Swiss-Prot;Acc:Q5A762]
CR_02300C_A	6043	-1.21171	0.194785	-6.22074	4.95e-10	4.3e-09	0	VPS9 domain-containing protein [Source:UniProtKB/TrEMBL;Acc:A0A1D8PS60]
C1_05820C_A	935.359	0.993915	0.160107	6.20783	5.37e-10	4.66e-09	RAD10	Rad10p [Source:UniProtKB/TrEMBL;Acc:Q5AA15]
C3_04490W_A	9678.76	-0.64526	0.103954	-6.20719	5.39e-10	4.67e-09	RAX1	RGS domain-containing protein [Source:UniProtKB/TrEMBL;Acc:Q5ANJ8]
CR_06610W_A	77.1656	2.71859	0.438139	6.20485	5.48e-10	4.74e-09	STE2	Alpha-factor pheromone receptor [Source:UniProtKB/TrEMBL;Acc:A0A1D8PTB4]
C5_04440C_A	4159.89	2.64269	0.425996	6.20356	5.52e-10	4.77e-09	SFC1	Sfc1p [Source:UniProtKB/TrEMBL;Acc:A0A1D8PNY6]
C4_06760W_A	32423.6	-0.872982	0.140738	-6.2029	5.54e-10	4.78e-09	GUT2	Glycerol-3-phosphate dehydrogenase [Source:UniProtKB/TrEMBL;Acc:A0A1D8PMP1]
C1_10690W_A	2096.3	0.693617	0.111846	6.20153	5.59e-10	4.82e-09	0	AB hydrolase-1 domain-containing protein [Source:UniProtKB/TrEMBL;Acc:Q59WE9]
C7_03330C_A	18222.9	-0.775212	0.125108	-6.19635	5.78e-10	4.97e-09	SHM1	Serine hydroxymethyltransferase [Source:UniProtKB/TrEMBL;Acc:A0A1D8PRB3]
CR_07000C_A	5686.63	0.603374	0.0973973	6.19497	5.83e-10	5.01e-09	POL2	DNA polymerase epsilon catalytic subunit [Source:UniProtKB/TrEMBL;Acc:A0A1D8PTD0]
C4_04100C_A	3610.34	1.52654	0.246511	6.19257	5.92e-10	5.08e-09	ECM1	Ecm1p [Source:UniProtKB/TrEMBL;Acc:A0A1D8PLZ5]
C6_01690W_A	1726.61	-0.881923	0.142435	-6.19176	5.95e-10	5.1e-09	ACF2	Endo-1,3(4)-beta-glucanase [Source:UniProtKB/TrEMBL;Acc:A0A1D8PPP4]
C2_02580W_A	1609.05	1.25108	0.202363	6.18237	6.31e-10	5.41e-09	0	MFS domain-containing protein [Source:UniProtKB/TrEMBL;Acc:Q5ALJ4]
C2_10100W_A	914.72	1.45619	0.235742	6.17707	6.53e-10	5.58e-09	CWC22	Pre-mRNA-splicing factor CWC22 [Source:UniProtKB/Swiss-Prot;Acc:Q59XY0]
C4_03030C_A	7179.82	1.25872	0.203929	6.17237	6.73e-10	5.75e-09	NAN1	WD_REPEATS_REGION domain-containing protein [Source:UniProtKB/TrEMBL;Acc:Q5AFB9]
C4_06830C_A	15370.7	-0.679895	0.110228	-6.16807	6.91e-10	5.9e-09	CCT6	Chaperonin-containing T-complex subunit [Source:UniProtKB/TrEMBL;Acc:A0A1D8PMN9]
C6_03900W_A	6518.76	-0.538088	0.0874368	-6.15402	7.55e-10	6.43e-09	NUP82	Linker nucleoporin [Source:UniProtKB/TrEMBL;Acc:A0A1D8PQA2]
CR_02760C_A	1917.17	0.812662	0.132059	6.1538	7.56e-10	6.44e-09	RPD3	Histone deacetylase [Source:UniProtKB/TrEMBL;Acc:A0A1D8PSA6]
C6_03200W_A	2435.94	1.0009	0.162773	6.14906	7.79e-10	6.62e-09	0	Ortholog of C. dubliniensis CD36 : Cd36_63860, C. parapsilosis CDC317 : CPAR2_601140, C. auris B8441 : B9J08_000407 and Candida tenuis NRRL Y-1498 : CANTEDRAFT_92714
C5_01490C_A	2831.71	-0.70176	0.114207	-6.14465	8.01e-10	6.8e-09	0	ABC1 domain-containing protein [Source:UniProtKB/TrEMBL;Acc:A0A1D8PN63]
C3_07020W_A	18655.3	0.623096	0.101566	6.13491	8.52e-10	7.22e-09	SSN6	TPR_REGION domain-containing protein [Source:UniProtKB/TrEMBL;Acc:Q5ADP3]
C1_07360W_A	4925.55	-0.749618	0.122296	-6.12956	8.81e-10	7.46e-09	STU1	Protein STU1 [Source:UniProtKB/Swiss-Prot;Acc:Q59WD5]
CR_01660C_A	5660.06	-0.668667	0.1093	-6.11769	9.49e-10	8.02e-09	SEC65	RNA-binding signal recognition particle subunit [Source:UniProtKB/TrEMBL;Acc:Q5A9A9]
C5_01140C_A	6008.04	-0.749139	0.122505	-6.11517	9.65e-10	8.14e-09	0	Mitochondrial group I intron splicing factor CCM1 [Source:UniProtKB/TrEMBL;Acc:A0A1D8PN34]
C6_01480W_A	219.207	1.61453	0.264315	6.10834	1.01e-09	8.49e-09	0	Protein with a Rho GDP-dissociation inhibitor domain, macrophage-induced gene
C4_04860W_A	3464.9	-1.46822	0.24046	-6.1059	1.02e-09	8.61e-09	0	Protein of unknown function, mRNA binds She3, regulated by Nrg1, upregulated in a cyr1 or ras1 mutant
C3_02800W_A	116.097	3.18708	0.522082	6.10455	1.03e-09	8.67e-09	ADH4	Adh4p [Source:UniProtKB/TrEMBL;Acc:Q5AEJ7]
C6_01750C_A	799.04	1.18743	0.194666	6.09983	1.06e-09	8.92e-09	0	Pyridoxal kinase [Source:UniProtKB/TrEMBL;Acc:A0A1D8PPQ5]
C5_04710W_A	2085.46	0.766942	0.125962	6.08867	1.14e-09	9.55e-09	HER2	Glutamyl-tRNA(Gln) amidotransferase subunit A, mitochondrial [Source:UniProtKB/Swiss-Prot;Acc:Q5AK64]
C1_10550C_A	2134.12	-1.75006	0.287514	-6.08685	1.15e-09	9.64e-09	GCA2	NtCtMGAM_N domain-containing protein [Source:UniProtKB/TrEMBL;Acc:A0A1D8PEW1]
CR_01390W_A	6568.03	-0.884687	0.145539	-6.0787	1.21e-09	1.01e-08	MGE1	GrpE protein homolog [Source:UniProtKB/TrEMBL;Acc:Q5A9E1]
C2_10830W_A	2096.02	-1.01357	0.166844	-6.07499	1.24e-09	1.04e-08	0	(orf19.5365.1) Ortholog of C. dubliniensis CD36 : Cd36_24540, C. parapsilosis CDC317 : CPAR2_407710, C. auris B8441 : B9J08_001500 and Candida tenuis NRRL Y-1498 : CANTEDRAFT_116924
C1_07960W_A	1385.15	1.38674	0.228494	6.06904	1.29e-09	1.07e-08	0	Predicted nuclear exosome-associated nucleic acid binding protein, rat catheter and Spider biofilm induced
C7_00910C_A	2653.82	-1.14968	0.189432	-6.06909	1.29e-09	1.07e-08	0	PWWP domain-containing protein [Source:UniProtKB/TrEMBL;Acc:A0A1D8PQR7]
CR_07480W_A	5511.6	0.915684	0.150868	6.06945	1.28e-09	1.07e-08	0	S. pombe ortholog SPAC5D6.04 is a predicted auxin family transmembrane transporter, ketoconazole and hypoxia induced
C3_04740C_A	2255.33	0.833085	0.137301	6.06757	1.3e-09	1.08e-08	0	DNA topoisomerase [Source:UniProtKB/TrEMBL;Acc:Q5ANG9]
C4_03950C_A	511.274	1.3826	0.227911	6.0664	1.31e-09	1.09e-08	0	Protein of unknown function
CR_07190W_A	8534.97	-0.90876	0.150033	-6.05705	1.39e-09	1.15e-08	0	Ortholog(s) have GTPase activator activity and role in establishment or maintenance of actin cytoskeleton polarity, small GTPase mediated signal transduction
C2_00320W_A	4348.4	-0.738797	0.121984	-6.0565	1.39e-09	1.15e-08	GET1	Golgi to ER traffic protein 1 [Source:UniProtKB/Swiss-Prot;Acc:Q5ACW6]
CR_05090C_A	153.878	2.83724	0.468579	6.05499	1.4e-09	1.16e-08	HGT9	MFS domain-containing protein [Source:UniProtKB/TrEMBL;Acc:A0A1D8PSX6]
C1_12510W_A	8007.72	-0.631841	0.104399	-6.0522	1.43e-09	1.18e-08	RAX2	Rax2p [Source:UniProtKB/TrEMBL;Acc:A0A1D8PFE5]
C2_08430C_A	95.364	-2.9154	0.481874	-6.05013	1.45e-09	1.19e-08	PGA46	Predicted GPI-anchored protein 46 [Source:UniProtKB/Swiss-Prot;Acc:Q59Y11]
C3_07550C_A	2751.08	0.78719	0.130142	6.04871	1.46e-09	1.2e-08	GEP3	Genetic interactor of prohibitins 3, mitochondrial [Source:UniProtKB/Swiss-Prot;Acc:Q5ADV5]
C2_01370C_A	6790.56	0.890777	0.147398	6.04335	1.51e-09	1.24e-08	NRI1	Component of the RSC chromatin remodeling complex, only present in CTG clade
C6_03560W_A	5107.21	1.46895	0.243177	6.04067	1.53e-09	1.26e-08	POX1	Acyl-coenzyme A oxidase [Source:UniProtKB/TrEMBL;Acc:A0A1D8PQ67]
C5_02730C_A	3103.6	0.657304	0.10889	6.03639	1.58e-09	1.29e-08	CIA1	Probable cytosolic iron-sulfur protein assembly protein 1 [Source:UniProtKB/Swiss-Prot;Acc:Q5AG86]
C6_01780C_A	2604.2	1.49301	0.247359	6.03581	1.58e-09	1.3e-08	0	Predicted chloride transporter, member of conserved Mcm1 regulon, Spider biofilm repressed
C3_04510W_A	2164.35	1.40697	0.233445	6.02697	1.67e-09	1.37e-08	0	Protein of unknown function, Hap43-induced, F-12/CO2 early biofilm induced
C1_13380W_A	621.102	1.34938	0.224065	6.02229	1.72e-09	1.41e-08	CWC26	Pre-mRNA-splicing factor CWC26 [Source:UniProtKB/Swiss-Prot;Acc:Q5AL13]
CR_02370W_A	8560.91	-0.80553	0.133803	-6.02026	1.74e-09	1.42e-08	ERG25	Methylsterol monooxygenase [Source:UniProtKB/Swiss-Prot;Acc:O59933]
C2_02090W_A	1390.17	0.670063	0.111357	6.01727	1.77e-09	1.45e-08	NMD4	Nonsense-mediated decay protein 4 [Source:UniProtKB/Swiss-Prot;Acc:Q5AM50]
C3_02240C_A	5358.71	-0.742512	0.123426	-6.01587	1.79e-09	1.46e-08	GPA2	Guanine nucleotide-binding protein subunit alpha [Source:UniProtKB/TrEMBL;Acc:A0A1D8PJG1]
CR_09590W_A	3420.33	-0.923891	0.15363	-6.01375	1.81e-09	1.47e-08	0	Ubiquinone biosynthesis protein [Source:UniProtKB/TrEMBL;Acc:A0A1D8PU08]
CR_10810C_A	4738.42	-0.722028	0.120075	-6.01311	1.82e-09	1.48e-08	0	Derlin [Source:UniProtKB/TrEMBL;Acc:A0A1D8PUC4]
C2_06440C_A	2884.04	1.70397	0.283715	6.00593	1.9e-09	1.54e-08	0	Protein with homology to peroxisomal membrane proteins, Sef1p-, Sfu1p-, and Hap43p-regulated gene
CR_05020W_A	657.15	1.32485	0.220588	6.006	1.9e-09	1.54e-08	LYP1	AA_permease domain-containing protein [Source:UniProtKB/TrEMBL;Acc:Q59QM3]
C3_04000C_A	736.255	-2.2713	0.378209	-6.00539	1.91e-09	1.54e-08	CTN3	Carn_acyltransf domain-containing protein [Source:UniProtKB/TrEMBL;Acc:Q59MQ8]
C5_01230C_A	10224.6	-0.915804	0.152812	-5.99303	2.06e-09	1.66e-08	0	Glucose-6-phosphate 1-epimerase [Source:UniProtKB/TrEMBL;Acc:Q5A1Q0]
C3_00900C_A	6233.44	-0.782396	0.130568	-5.99226	2.07e-09	1.67e-08	AYR1	Acylglycerone-phosphate reductase [Source:UniProtKB/TrEMBL;Acc:A0A1D8PJ12]
CR_05890C_A	4885.17	-0.952169	0.158944	-5.99061	2.09e-09	1.69e-08	0	Ortholog(s) have acetyltransferase activator activity, histone binding activity
CR_07310W_A	1674.82	1.30156	0.217372	5.98771	2.13e-09	1.71e-08	0	Has domain(s) with predicted ATP binding, nucleic acid binding activity
CR_04120C_A	4803.8	-1.15263	0.192771	-5.97926	2.24e-09	1.8e-08	0	DNA_MISMATCH_REPAIR_2 domain-containing protein [Source:UniProtKB/TrEMBL;Acc:A0A1D8PSP4]
CR_10850C_A	53221	-0.697709	0.116723	-5.97747	2.27e-09	1.82e-08	ATP16	ATP synthase subunit delta, mitochondrial [Source:UniProtKB/TrEMBL;Acc:A0A1D8PUD2]
C6_01300W_A	1447.78	0.660814	0.110566	5.97663	2.28e-09	1.83e-08	0	PlsC domain-containing protein [Source:UniProtKB/TrEMBL;Acc:A0A1D8PPL6]
CR_08770W_A	201706	1.52737	0.255587	5.97591	2.29e-09	1.83e-08	#N/A	#N/A
C7_03450C_A	2801.96	-1.34449	0.225065	-5.97378	2.32e-09	1.85e-08	HSM3	DNA mismatch repair protein HSM3 [Source:UniProtKB/Swiss-Prot;Acc:Q59PP0]
C7_02970W_A	5475.21	-0.517567	0.0866496	-5.97311	2.33e-09	1.86e-08	ECM39	Mannosyltransferase [Source:UniProtKB/TrEMBL;Acc:Q5A5B6]
C1_02480W_A	21040.2	-0.799556	0.133892	-5.97165	2.35e-09	1.87e-08	PMM1	Phosphomannomutase [Source:UniProtKB/Swiss-Prot;Acc:P31353]
C3_02620C_A	2994.57	-0.906617	0.151976	-5.96553	2.44e-09	1.94e-08	0	Mitochondrial pyruvate carrier [Source:UniProtKB/TrEMBL;Acc:A0A1D8PJH2]
C1_06940C_A	5561.81	-1.12773	0.189059	-5.96499	2.45e-09	1.95e-08	ATC1	Cell wall acid trehalase ATC1 [Source:UniProtKB/Swiss-Prot;Acc:Q5AAU5]
C5_00510W_A	487.368	1.97677	0.331511	5.96291	2.48e-09	1.97e-08	0	Ortholog of C. dubliniensis CD36 : Cd36_50520, C. parapsilosis CDC317 : CPAR2_304000, C. auris B8441 : B9J08_000441 and Candida tenuis NRRL Y-1498 : cten_CGOB_00233
C3_05130C_A	238.982	2.27531	0.381693	5.9611	2.51e-09	1.99e-08	THI4	Thiamine thiazole synthase [Source:UniProtKB/Swiss-Prot;Acc:Q5ANB7]
C6_00860W_A	666.912	-1.16267	0.195525	-5.94641	2.74e-09	2.17e-08	GPX1	Glutathione peroxidase [Source:UniProtKB/TrEMBL;Acc:A0A1D8PPH4]
C1_06340W_A	959.779	1.43278	0.241068	5.94347	2.79e-09	2.21e-08	0	SH3 domain-containing protein [Source:UniProtKB/TrEMBL;Acc:A0A1D8PDT7]
C6_01180C_A	260.318	1.68695	0.28387	5.94266	2.8e-09	2.22e-08	EBP1	Oxidored_FMN domain-containing protein [Source:UniProtKB/TrEMBL;Acc:A0A1D8PPK1]
C1_10290W_A	1401.89	-2.68409	0.451816	-5.94068	2.84e-09	2.24e-08	GCA1	Glucoamylase 1 [Source:UniProtKB/Swiss-Prot;Acc:O74254]
C2_10560C_A	20784.6	-1.45056	0.244274	-5.93826	2.88e-09	2.27e-08	ZSF1	Zsf1p [Source:UniProtKB/TrEMBL;Acc:Q5A5R5]
C5_00140C_A	1911.6	0.85702	0.14433	5.93792	2.89e-09	2.28e-08	0	Putative integral membrane protein of unknown function, clade-associated gene expression, Spider biofilm induced
C4_04810C_A	2669.91	1.05583	0.177836	5.93706	2.9e-09	2.28e-08	TRM8	tRNA (guanine-N(7)-)-methyltransferase [Source:UniProtKB/Swiss-Prot;Acc:Q5A692]
CR_08450C_A	5062.73	-1.11249	0.187453	-5.93479	2.94e-09	2.31e-08	0	Ortholog of C. dubliniensis CD36 : Cd36_34040, C. parapsilosis CDC317 : CPAR2_205850, C. auris B8441 : B9J08_000124 and Candida tenuis NRRL Y-1498 : CANTEDRAFT_132607
C5_01680C_A	2394.99	-0.929674	0.156733	-5.93157	3e-09	2.36e-08	CCN1	G1/S-specific cyclin CCN1 [Source:UniProtKB/Swiss-Prot;Acc:Q59YH3]
CR_09320C_A	16145.7	-0.838013	0.141334	-5.92929	3.04e-09	2.39e-08	PHO88	Pho88p [Source:UniProtKB/TrEMBL;Acc:A0A1D8PTX9]
C1_04200C_A	4049.07	-0.809615	0.136593	-5.92721	3.08e-09	2.41e-08	0	Nucleoporin [Source:UniProtKB/TrEMBL;Acc:A0A1D8PD79]
C1_11470C_A	889.542	1.26293	0.213136	5.92546	3.11e-09	2.44e-08	DPP1	acidPPc domain-containing protein [Source:UniProtKB/TrEMBL;Acc:Q59W68]
C1_00210C_A	24508.3	-0.670827	0.113219	-5.92504	3.12e-09	2.44e-08	0	Ortholog(s) have unfolded protein binding activity, role in protein folding, protein localization to cell surface and integral component of endoplasmic reticulum membrane localization
C4_02320C_A	14920.2	0.966523	0.163156	5.92391	3.14e-09	2.45e-08	SOD1	Superoxide dismutase [Cu-Zn] [Source:UniProtKB/TrEMBL;Acc:A0A1D8PLJ3]
CR_05390W_A	26637.2	0.809591	0.136738	5.92076	3.2e-09	2.5e-08	PST3	Flavodoxin-like domain-containing protein [Source:UniProtKB/TrEMBL;Acc:A0A1D8PT02]
C6_00230W_A	1577.17	-0.658851	0.111593	-5.90407	3.55e-09	2.76e-08	0	acidPPc domain-containing protein [Source:UniProtKB/TrEMBL;Acc:A0A1D8PPA6]
C1_13140C_A	39650.5	-1.35239	0.229079	-5.90361	3.56e-09	2.77e-08	TYE7	Carbohydrate metabolism regulator TYE7 [Source:UniProtKB/Swiss-Prot;Acc:Q5AL36]
CR_09470W_A	1029.79	1.11332	0.18889	5.89403	3.77e-09	2.93e-08	AXL1	Peptidase_M16 domain-containing protein [Source:UniProtKB/TrEMBL;Acc:A0A1D8PTZ4]
C4_04260C_A	5723.03	-0.670294	0.113822	-5.88897	3.89e-09	3.02e-08	FZO1	Dynamin-type G domain-containing protein [Source:UniProtKB/TrEMBL;Acc:Q59P94]
C4_07170C_A	337.66	-1.67532	0.284633	-5.88589	3.96e-09	3.07e-08	0	(orf19.3087.1) Ortholog of C. dubliniensis CD36 : Cd36_54140, Candida tropicalis NEW ASSEMBLY : CTRG1_CGOB_00095 and Candida albicans WO-1 : CAWG_04820
C5_02430W_A	586.887	1.48725	0.252968	5.87921	4.12e-09	3.19e-08	ZCF22	Zn(2)-C6 fungal-type domain-containing protein [Source:UniProtKB/TrEMBL;Acc:A0A1D8PNF7]
C1_13570W_A	4093.94	-0.865029	0.147149	-5.87861	4.14e-09	3.2e-08	MPT5	PUM-HD domain-containing protein [Source:UniProtKB/TrEMBL;Acc:A0A1D8PFN4]
CR_03710C_A	819.486	1.50497	0.256065	5.87729	4.17e-09	3.22e-08	0	Protein of unknown function, induced by nitric oxide, oxidative stress-induced via Cap1, fungal-specific (no human or murine homolog)
C2_03710W_A	189.545	5.11854	0.871145	5.87564	4.21e-09	3.25e-08	MNN41	Ortholog(s) have enzyme activator activity and role in protein N-linked glycosylation, protein O-linked glycosylation
C2_07380W_A	56479.7	-0.83998	0.143044	-5.8722	4.3e-09	3.31e-08	SSC1	Heat shock protein SSC1, mitochondrial [Source:UniProtKB/Swiss-Prot;Acc:P83784]
C1_06480C_A	6092.73	0.744427	0.126777	5.87194	4.31e-09	3.31e-08	0	PRA1 family protein [Source:UniProtKB/TrEMBL;Acc:A0A1D8PDT9]
C1_00320W_A	2501.42	-0.820835	0.139852	-5.86933	4.38e-09	3.36e-08	0	Vacuolar protein sorting-associated protein 29 [Source:UniProtKB/TrEMBL;Acc:Q5AB94]
C1_05760C_A	490.458	1.83229	0.312333	5.86647	4.45e-09	3.42e-08	PGA26	Predicted GPI-anchored protein 26 [Source:UniProtKB/Swiss-Prot;Acc:Q5AA09]
C4_00860C_A	1239.47	0.945635	0.1612	5.86624	4.46e-09	3.42e-08	0	Protein of unknown function, induced in cyr1 or ras1 mutant, induced by fluconazole, by alpha pheromone in SpiderM medium and during oralpharyngeal candidasis, Spider biofilm induced
C3_06010W_A	44951.4	-0.824136	0.140564	-5.86307	4.54e-09	3.48e-08	CAM1	Translation elongation factor EF1B gamma [Source:UniProtKB/TrEMBL;Acc:A0A1D8PKC3]
C1_10210C_A	7995.38	-0.761415	0.129907	-5.86125	4.59e-09	3.51e-08	CLA4	Serine/threonine-protein kinase CLA4 [Source:UniProtKB/Swiss-Prot;Acc:Q5APR8]
C2_03440W_A	4051.68	-0.770657	0.131568	-5.85749	4.7e-09	3.59e-08	PGA33	Predicted GPI-anchored protein 33 [Source:UniProtKB/Swiss-Prot;Acc:Q5AHC0]
C6_03720W_A	17604.2	-0.725322	0.123837	-5.8571	4.71e-09	3.59e-08	ALA1	Alanine--tRNA ligase [Source:UniProtKB/Swiss-Prot;Acc:Q5A8K2]
C4_05170C_A	1207.36	0.908166	0.155098	5.85542	4.76e-09	3.63e-08	NBP35	Similar to nucleotide-binding proteins, increased transcription is observed upon benomyl treatment, transcription is induced upon filamentous growth
C2_04860W_A	1359.93	1.15995	0.198371	5.84737	4.99e-09	3.8e-08	PZF1	Transcription factor IIIA [Source:UniProtKB/Swiss-Prot;Acc:Q59KL6]
C2_07010W_A	14184.7	-0.532347	0.0913031	-5.83055	5.52e-09	4.2e-08	0	Predicted ER protein involved in ER-nucleus signaling, Spider biofilm repressed
C4_03490C_A	31.9269	4.32337	0.741504	5.83054	5.52e-09	4.2e-08	0	Ortholog of Candida albicans WO-1 : CAWG_03459
C6_00320C_A	2382.69	0.994967	0.170727	5.82781	5.62e-09	4.26e-08	DNA2	Bifunctional ATP-dependent DNA helicase/ssDNA endodeoxyribonuclease [Source:UniProtKB/TrEMBL;Acc:A0A1D8PPB3]
C4_05210W_A	2499.65	-1.07514	0.184593	-5.82439	5.73e-09	4.34e-08	0	CDP-diacylglycerol--inositol 3-phosphatidyltransferase [Source:UniProtKB/TrEMBL;Acc:Q59RA2]
C2_00360C_A	11311.1	-0.493597	0.0847503	-5.82413	5.74e-09	4.34e-08	0	Ortholog(s) have role in negative regulation of transcription from RNA polymerase II promoter in response to iron and cytosol localization
C5_04080C_A	2333.47	0.72015	0.123723	5.82068	5.86e-09	4.43e-08	CWC25	Pre-mRNA-splicing factor CWC25 [Source:UniProtKB/Swiss-Prot;Acc:Q59LQ5]
CR_03280W_A	9649.04	0.835256	0.143547	5.8187	5.93e-09	4.48e-08	IFR2	PKS_ER domain-containing protein [Source:UniProtKB/TrEMBL;Acc:A0A1D8PSE7]
C3_03470W_A	303.974	1.60705	0.276227	5.81785	5.96e-09	4.5e-08	0	Succinate-semialdehyde dehydrogenase [Source:UniProtKB/TrEMBL;Acc:Q5AEC3]
C4_06040W_A	576.583	1.10676	0.190321	5.81525	6.05e-09	4.56e-08	0	Ortholog of C. dubliniensis CD36 : Cd36_45590, C. parapsilosis CDC317 : CPAR2_501450, C. auris B8441 : B9J08_003351 and Candida tenuis NRRL Y-1498 : CANTEDRAFT_105024
C1_11730W_A	10452.7	-0.688018	0.118348	-5.8135	6.12e-09	4.6e-08	0	TPR_REGION domain-containing protein [Source:UniProtKB/TrEMBL;Acc:A0A1D8PF82]
C1_04740W_A	1374.29	1.0864	0.187043	5.80827	6.31e-09	4.74e-08	LPG20	Aldo_ket_red domain-containing protein [Source:UniProtKB/TrEMBL;Acc:A0A1D8PDE2]
C5_03770C_A	104.618	2.31279	0.39828	5.80694	6.36e-09	4.78e-08	0	Formate dehydrogenase [Source:UniProtKB/TrEMBL;Acc:A0A1D8PNS1]
C2_05960C_A	643.98	2.11636	0.364717	5.80275	6.52e-09	4.89e-08	0	Ortholog of C. dubliniensis CD36 : Cd36_20380, C. parapsilosis CDC317 : CPAR2_209840, Candida tropicalis MYA-3404 : CTRG_01513 and Candida albicans WO-1 : CAWG_04340
CR_02030C_A	1663.8	1.09986	0.189653	5.79935	6.66e-09	4.99e-08	0	SAM_MT_RSMB_NOP domain-containing protein [Source:UniProtKB/TrEMBL;Acc:Q5A962]
C1_13360C_A	719.672	1.3416	0.231384	5.79818	6.7e-09	5.01e-08	RMP1	Rmp1p [Source:UniProtKB/TrEMBL;Acc:A0A1D8PFN8]
C3_05060W_A	559.882	1.20389	0.207826	5.79276	6.92e-09	5.17e-08	0	Protein of unknown function, ortholog of S. cerevisiae Urn1, downregulated by fluphenazine treatment, in azole-resistant strains that overexpress CDR1 and CDR2 or MDR1
C4_04030W_A	2738.28	4.24733	0.733487	5.7906	7.01e-09	5.23e-08	JEN2	MFS domain-containing protein [Source:UniProtKB/TrEMBL;Acc:A0A1D8PLY7]
C6_03490C_A	265.212	2.27166	0.392636	5.78566	7.22e-09	5.38e-08	SAP1	Candidapepsin-1 [Source:UniProtKB/Swiss-Prot;Acc:P0CY27]
CR_09960C_A	3256.45	1.18779	0.205517	5.77954	7.49e-09	5.58e-08	UGA3	Zn(2)-C6 fungal-type domain-containing protein [Source:UniProtKB/TrEMBL;Acc:A0A1D8PU36]
C5_03080C_A	1099.78	1.20461	0.208443	5.7791	7.51e-09	5.59e-08	0	MFS domain-containing protein [Source:UniProtKB/TrEMBL;Acc:A0A1D8PNK9]
C7_00420C_A	864.856	-1.16762	0.202203	-5.7745	7.72e-09	5.73e-08	0	Ortholog of S. cerevisiae : YCL012C, C. dubliniensis CD36 : Cd36_65270, C. parapsilosis CDC317 : CPAR2_805430, C. auris B8441 : B9J08_000227 and Candida tenuis NRRL Y-1498 : CANTEDRAFT_96597
C4_00210W_A	452.202	1.33732	0.231621	5.77375	7.75e-09	5.75e-08	0	T5orf172 domain-containing protein [Source:UniProtKB/TrEMBL;Acc:Q59US4]
C3_03410C_A	30659.5	-0.804104	0.139468	-5.76552	8.14e-09	6.03e-08	0	Glyco_hydro_63 domain-containing protein [Source:UniProtKB/TrEMBL;Acc:Q5AED0]
C4_03910W_A	449.168	1.21607	0.210962	5.76441	8.19e-09	6.07e-08	FGR28	Fgr28p [Source:UniProtKB/TrEMBL;Acc:A0A1D8PLX8]
C5_05080W_A	3577.14	0.870745	0.151102	5.76265	8.28e-09	6.12e-08	GRF10	Homeobox domain-containing protein [Source:UniProtKB/TrEMBL;Acc:A0A1D8PP44]
C4_00360C_A	1242.97	1.2014	0.208513	5.76176	8.32e-09	6.15e-08	RCH1	Solute carrier RCH1 [Source:UniProtKB/Swiss-Prot;Acc:Q59UQ7]
C1_08160W_A	3290.32	0.617608	0.107259	5.75809	8.51e-09	6.28e-08	SFH1	Component of the RSC chromatin remodeling complex
CR_07180W_A	5202.8	0.776668	0.134904	5.75718	8.55e-09	6.3e-08	EMP46	L-type lectin-like domain-containing protein [Source:UniProtKB/TrEMBL;Acc:A0A1D8PTF1]
C3_01250W_A	17313.2	1.31382	0.228284	5.75522	8.65e-09	6.36e-08	PMC1	Calcium-transporting ATPase [Source:UniProtKB/TrEMBL;Acc:Q5AJ65]
C7_00590W_A	978.598	0.885669	0.153888	5.7553	8.65e-09	6.36e-08	0	Ortholog of C. dubliniensis CD36 : Cd36_70070, C. parapsilosis CDC317 : CPAR2_301080, C. auris B8441 : B9J08_001159, Debaryomyces hansenii CBS767 : DEHA2F22946g and Pichia stipitis Pignal : PICST_46820
C4_05780C_A	15983.5	1.40581	0.244452	5.75088	8.88e-09	6.52e-08	CFL2	FAD-binding FR-type domain-containing protein [Source:UniProtKB/TrEMBL;Acc:A0A1D8PME3]
CR_05920C_A	15011	-0.924491	0.160765	-5.75056	8.89e-09	6.52e-08	MHP1	Mhp1p [Source:UniProtKB/TrEMBL;Acc:A0A1D8PT36]
C1_03780C_A	23127.2	-0.588202	0.102296	-5.75002	8.92e-09	6.54e-08	HMG1	3-hydroxy-3-methylglutaryl coenzyme A reductase [Source:UniProtKB/TrEMBL;Acc:A0A1D8PD39]
C3_00050C_A	638.853	1.02714	0.178699	5.74789	9.04e-09	6.6e-08	0	Predicted ORF from Assembly 19, removed from Assembly 20, restored based on transcription data, almost identical to orf19.6113, orf19.4055, orf19.5370
C3_00800W_A	3697.34	1.08389	0.188573	5.74787	9.04e-09	6.6e-08	MIH1	Protein-tyrosine-phosphatase [Source:UniProtKB/TrEMBL;Acc:A0A1D8PJ05]
CR_06490C_A	21294	-0.933882	0.162476	-5.74783	9.04e-09	6.6e-08	HSP60	Heat shock protein 60, mitochondrial [Source:UniProtKB/Swiss-Prot;Acc:O74261]
C5_01710C_A	794.741	1.31247	0.228557	5.74242	9.33e-09	6.81e-08	0	Ortholog of C. dubliniensis CD36 : Cd36_51610, C. parapsilosis CDC317 : CPAR2_303630, C. auris B8441 : B9J08_001459 and Candida tenuis NRRL Y-1498 : CANTEDRAFT_135125
C2_08580W_A	33.195	3.42427	0.596359	5.74197	9.36e-09	6.82e-08	#N/A	#N/A
C1_03130C_A	8807.82	-0.669161	0.116545	-5.74164	9.38e-09	6.82e-08	GGA2	Phosphatidylinositol 4-phosphate-binding protein [Source:UniProtKB/TrEMBL;Acc:A0A1D8PCX6]
C2_00480C_A	1460.79	-1.15719	0.201643	-5.73882	9.53e-09	6.93e-08	PHHB	4a-hydroxytetrahydrobiopterin dehydratase [Source:UniProtKB/TrEMBL;Acc:Q5ACY8]
C1_03500W_A	17376.4	-0.589336	0.102768	-5.73465	9.77e-09	7.09e-08	YPT1	Rab family GTPase [Source:UniProtKB/TrEMBL;Acc:Q5AI00]
C4_06360C_A	84.7627	2.92903	0.510768	5.73457	9.78e-09	7.09e-08	0	Ortholog of C. dubliniensis CD36 : Cd36_45850, C. parapsilosis CDC317 : CPAR2_500750, Pichia stipitis Pignal : PICST_43336, Candida tropicalis MYA-3404 : CTRG_04038 and Candida albicans WO-1 : CAWG_03191
CR_06950C_A	1363.03	1.72303	0.300699	5.73009	1e-08	7.27e-08	ATX1	HMA domain-containing protein [Source:UniProtKB/TrEMBL;Acc:A0A1D8PTB8]
C3_03040W_A	32924.5	-0.972698	0.169896	-5.72527	1.03e-08	7.47e-08	AIP2	FAD-binding PCMH-type domain-containing protein [Source:UniProtKB/TrEMBL;Acc:A0A1D8PJK5]
C5_01210W_A	15043.1	-0.45791	0.0800151	-5.7228	1.05e-08	7.57e-08	VPS1	Dynamin-like GTPase [Source:UniProtKB/TrEMBL;Acc:A0A1D8PN45]
C5_04280C_A	4670.84	-0.83498	0.145918	-5.72227	1.05e-08	7.59e-08	GLN3	GATA-type domain-containing protein [Source:UniProtKB/TrEMBL;Acc:A0A1D8PNX9]
C5_01390C_A	1035.01	0.998761	0.174684	5.71751	1.08e-08	7.8e-08	SNM1	Snm1p [Source:UniProtKB/TrEMBL;Acc:A0A1D8PN53]
C7_00220W_A	585.475	1.13333	0.19826	5.71638	1.09e-08	7.84e-08	0	Has domain(s) with predicted exonuclease activity and intracellular anatomical structure localization
C3_06070C_A	9702.81	-0.547853	0.0958632	-5.71495	1.1e-08	7.9e-08	PBS2	Protein kinase domain-containing protein [Source:UniProtKB/TrEMBL;Acc:A0A1D8PKE2]
C1_07650W_A	512.845	-1.37537	0.240939	-5.70839	1.14e-08	8.2e-08	0	Protein of unknown function, Hap43-repressed gene
C3_05000W_A	13016.9	-0.725458	0.127147	-5.70564	1.16e-08	8.32e-08	RDI1	Rdi1p [Source:UniProtKB/TrEMBL;Acc:Q5AND4]
C1_09660W_A	7532.97	-0.677192	0.118724	-5.70393	1.17e-08	8.4e-08	DOA1	Doa1p [Source:UniProtKB/TrEMBL;Acc:A0A1D8PEM3]
CR_00120C_A	7368.46	-0.504645	0.0884825	-5.70333	1.17e-08	8.42e-08	MKC1	Mitogen-activated protein kinase MKC1 [Source:UniProtKB/Swiss-Prot;Acc:Q5AAG6]
C3_00430W_A	192.676	1.73153	0.303859	5.69845	1.21e-08	8.65e-08	EST3	Telomere replication protein EST3 [Source:UniProtKB/Swiss-Prot;Acc:Q5A7P3]
C1_03840W_A	363.844	1.54794	0.271737	5.69645	1.22e-08	8.74e-08	0	(orf19.1026.1) Ortholog of C. dubliniensis CD36 : Cd36_03580, C. parapsilosis CDC317 : CPAR2_105090, C. auris B8441 : B9J08_004984 and Candida tenuis NRRL Y-1498 : CANTEDRAFT_106351
C1_12600C_A	5185.01	1.11365	0.19551	5.69611	1.23e-08	8.75e-08	CHR1	Predicted DEAD-box ATP-dependent RNA helicase, functional homolog of S. cerevisiae Rok1, Hap43-induced, Spider biofilm induced
C6_01650C_A	8094.53	-1.00091	0.175722	-5.69599	1.23e-08	8.75e-08	FMP27	Fmp27p [Source:UniProtKB/TrEMBL;Acc:A0A1D8PPN8]
C2_10250C_A	4875.72	0.762382	0.13391	5.69323	1.25e-08	8.88e-08	SET2	Histone-lysine N-methyltransferase, H3 lysine-36 specific [Source:UniProtKB/Swiss-Prot;Acc:Q59XV0]
C7_01840W_A	7599.25	-0.897264	0.157794	-5.68629	1.3e-08	9.24e-08	IQG1	Ras GTPase-activating-like protein IQG1 [Source:UniProtKB/Swiss-Prot;Acc:Q5AH02]
C1_00660C_A	2930.17	-0.613932	0.108042	-5.68236	1.33e-08	9.44e-08	0	t-SNARE coiled-coil homology domain-containing protein [Source:UniProtKB/TrEMBL;Acc:Q5ABD1]
C2_07710W_A	354.693	-1.83727	0.323401	-5.6811	1.34e-08	9.5e-08	0	Ortholog of C. dubliniensis CD36 : Cd36_21990, C. parapsilosis CDC317 : CPAR2_103660, Debaryomyces hansenii CBS767 : DEHA2F19756g and Pichia stipitis Pignal : PICST_61375
C4_07200C_A	4275.2	-0.790013	0.139169	-5.67663	1.37e-08	9.74e-08	0	Metallophos domain-containing protein [Source:UniProtKB/TrEMBL;Acc:A0A1D8PMT0]
C7_02210W_A	62.2405	2.78781	0.491308	5.67426	1.39e-08	9.87e-08	0	Ortholog of C. dubliniensis CD36 : Cd36_72020 and Candida albicans WO-1 : CAWG_05570
C3_06850W_A	1558.69	1.67016	0.294754	5.6663	1.46e-08	1.03e-07	FCR1	Zn(2)-C6 fungal-type domain-containing protein [Source:UniProtKB/TrEMBL;Acc:Q5ADM4]
C5_02020C_A	3817.48	0.582568	0.102813	5.66628	1.46e-08	1.03e-07	0	GPN-loop GTPase 2 [Source:UniProtKB/TrEMBL;Acc:A0A1D8PNA7]
C3_02280C_A	34095.1	-0.840148	0.14837	-5.66253	1.49e-08	1.05e-07	GFA1	Glutamine--fructose-6-phosphate aminotransferase [isomerizing] [Source:UniProtKB/Swiss-Prot;Acc:P53704]
C1_02390W_A	1371.32	0.62611	0.1106	5.66102	1.5e-08	1.06e-07	0	DRMBL domain-containing protein [Source:UniProtKB/TrEMBL;Acc:A0A1D8PCQ2]
C1_05200C_A	1761.87	-0.725997	0.12843	-5.65287	1.58e-08	1.11e-07	0	Protein of unknown function, constitutive expression independent of MTL or white-opaque status, upregulated in a cyr1 mutant
C2_07180W_A	1014.17	-1.07614	0.190389	-5.65234	1.58e-08	1.11e-07	0	Ortholog of C. dubliniensis CD36 : Cd36_21450, Candida tropicalis NEW ASSEMBLY : CTRG1_01739, Candida tropicalis MYA-3404 : CTRG_01739 and Candida albicans WO-1 : CAWG_05814
C1_13390W_A	462.48	1.51323	0.268052	5.64529	1.65e-08	1.16e-07	0	Protein of unknown function, rat catheter biofilm induced
C3_03250W_A	2958.71	1.2713	0.225365	5.64109	1.69e-08	1.19e-07	0	Phospholipid-transporting ATPase [Source:UniProtKB/TrEMBL;Acc:A0A1D8PJN3]
C1_00140W_A	12621.1	-0.675505	0.119792	-5.63898	1.71e-08	1.2e-07	KEL1	Kel1p [Source:UniProtKB/TrEMBL;Acc:Q5AB80]
C4_02480C_A	700.958	-0.964675	0.171112	-5.63769	1.72e-08	1.21e-07	TIM13	Mitochondrial import inner membrane translocase subunit TIM13 [Source:UniProtKB/Swiss-Prot;Acc:Q5AF54]
C1_07610C_A	197.188	1.58859	0.281972	5.63384	1.76e-08	1.23e-07	0	Ortholog of C. dubliniensis CD36 : Cd36_07090, C. auris B8441 : B9J08_003145, Candida tenuis NRRL Y-1498 : cten_CGOB_00237 and Debaryomyces hansenii CBS767 : DEHA2F25542g
C5_04180W_A	830.435	1.139	0.202254	5.63153	1.79e-08	1.25e-07	0	Bac_luciferase domain-containing protein [Source:UniProtKB/TrEMBL;Acc:A0A1D8PNW3]
CR_06080W_A	14304.9	-0.628828	0.111675	-5.63089	1.79e-08	1.25e-07	SIS1	J domain-containing protein [Source:UniProtKB/TrEMBL;Acc:Q59V92]
CR_10780C_A	2735.83	-0.664128	0.117948	-5.63068	1.79e-08	1.25e-07	IAH1	SGNH_hydro domain-containing protein [Source:UniProtKB/TrEMBL;Acc:A0A1D8PUB6]
C1_04840C_A	683.671	1.06636	0.189595	5.62442	1.86e-08	1.3e-07	0	Ortholog(s) have signal sequence binding activity, role in vacuolar transport and late endosome localization
C1_11500C_A	1730.13	0.952831	0.169497	5.62153	1.89e-08	1.32e-07	ARO7	Chorismate mutase [Source:UniProtKB/TrEMBL;Acc:Q59TS4]
C7_02010C_A	199.75	2.95672	0.526026	5.62085	1.9e-08	1.32e-07	0	Aldedh domain-containing protein [Source:UniProtKB/TrEMBL;Acc:Q5AH20]
C7_00700W_A	12674.4	-0.962887	0.171391	-5.61808	1.93e-08	1.34e-07	CYB5	Cytochrome b5 heme-binding domain-containing protein [Source:UniProtKB/TrEMBL;Acc:A0A1D8PQP7]
CR_05100W_A	2417.08	0.971312	0.172888	5.61815	1.93e-08	1.34e-07	0	Ortholog(s) have role in apoptotic process, chromosome segregation, mitotic spindle assembly checkpoint, mitotic spindle elongation, sister chromatid biorientation
C3_07500W_A	12969.5	-0.580702	0.103472	-5.61218	2e-08	1.39e-07	VAN1	Van1p [Source:UniProtKB/TrEMBL;Acc:A0A1D8PKT1]
C2_03670W_A	404.076	1.25137	0.223191	5.60673	2.06e-08	1.43e-07	SAP99	Peptidase A1 domain-containing protein [Source:UniProtKB/TrEMBL;Acc:A0A1D8PGZ9]
C2_08480W_A	8943.76	1.41559	0.252521	5.60584	2.07e-08	1.43e-07	RRP8	Ribosomal RNA-processing protein 8 [Source:UniProtKB/TrEMBL;Acc:A0A1D8PI52]
C2_10580W_A	2868.7	-1.14125	0.203584	-5.6058	2.07e-08	1.43e-07	UBC15	UBC core domain-containing protein [Source:UniProtKB/TrEMBL;Acc:Q5A5R2]
C3_07650C_A	1218.26	1.02613	0.183178	5.60183	2.12e-08	1.46e-07	0	Protein of unknown function, Spider biofilm induced
CR_01960C_A	1168.37	0.730468	0.130419	5.60092	2.13e-08	1.47e-07	MRS2	Mitochondrial inner membrane magnesium transporter MRS2 [Source:UniProtKB/Swiss-Prot;Acc:Q5A970]
C4_05160C_A	2021.57	1.01892	0.182084	5.59591	2.19e-08	1.51e-07	0	Has domain(s) with predicted role in protein transport, vacuolar transport
C4_06470W_A	2136.71	1.12628	0.201293	5.59525	2.2e-08	1.52e-07	0	Ortholog in S. cerevisiae is localizedto the bud, mating projection tip, and associates with ribosomes, Spider biofilm induced
CR_03730C_A	2213.29	-1.07519	0.192225	-5.5934	2.23e-08	1.53e-07	0	Predicted transmembrane transporter, rat catheter and Spider biofilm induced
C1_02840W_A	2225.3	0.907704	0.162348	5.5911	2.26e-08	1.55e-07	PDE2	Phosphodiesterase [Source:UniProtKB/TrEMBL;Acc:A0A1D8PCV9]
C1_06440C_A	2150.7	0.827175	0.14799	5.58941	2.28e-08	1.56e-07	0	Protein of unknown function, Spider biofilm induced
C3_06770W_A	526.299	1.10182	0.197203	5.58722	2.31e-08	1.58e-07	SLU7	Pre-mRNA-splicing factor SLU7 [Source:UniProtKB/Swiss-Prot;Acc:Q5ADL4]
CR_10390W_A	780.734	1.08566	0.19431	5.58728	2.31e-08	1.58e-07	0	Trafficking protein particle complex subunit [Source:UniProtKB/TrEMBL;Acc:A0A1D8PU84]
C2_08470C_A	272.732	1.26218	0.22636	5.57596	2.46e-08	1.68e-07	STN1	Stn1p [Source:UniProtKB/TrEMBL;Acc:A0A1D8PI83]
C2_06610C_A	1200.52	-0.785823	0.140966	-5.57456	2.48e-08	1.7e-07	0	(orf19.35.1) Protein of unknown function
C2_04490W_A	11537.7	-0.901818	0.16183	-5.57264	2.51e-08	1.71e-07	0	Similar to HMG-box variant of S. pombe, Spider biofilm repressed
CR_03810W_A	5387.61	-0.747105	0.134122	-5.57032	2.54e-08	1.73e-07	PRP13	Mitochondrial escape protein 2 [Source:UniProtKB/Swiss-Prot;Acc:Q5A061]
C1_08320W_A	100974	-0.722195	0.129682	-5.56898	2.56e-08	1.74e-07	TKL1	Transketolase [Source:UniProtKB/TrEMBL;Acc:Q5A750]
C4_04200C_A	76.124	3.24688	0.583495	5.56454	2.63e-08	1.79e-07	0	Acetyltransf_6 domain-containing protein [Source:UniProtKB/TrEMBL;Acc:A0A1D8PM07]
C3_01940C_A	7124.63	-0.960676	0.172682	-5.56326	2.65e-08	1.8e-07	0	Predicted membrane protein, induced by prostaglandins
C6_02440C_A	723.584	1.21119	0.217813	5.56069	2.69e-08	1.82e-07	PRP45	Pre-mRNA-processing protein 45 [Source:UniProtKB/Swiss-Prot;Acc:Q5AC37]
C1_07330W_A	173.935	1.58966	0.286204	5.55428	2.79e-08	1.89e-07	RME1	C2H2-type domain-containing protein [Source:UniProtKB/TrEMBL;Acc:Q59WD1]
C1_09700W_A	110.015	2.47477	0.445732	5.55214	2.82e-08	1.91e-07	0	Ortholog of C. dubliniensis CD36 : Cd36_09140, C. parapsilosis CDC317 : CPAR2_804920, Debaryomyces hansenii CBS767 : DEHA2B10516g and Pichia stipitis Pignal : PICST_30058
C6_00100C_A	21820.1	-0.693665	0.124935	-5.55222	2.82e-08	1.91e-07	HET1	GLTP domain-containing protein [Source:UniProtKB/TrEMBL;Acc:A0A1D8PPA5]
CR_07100W_A	8704.49	0.871659	0.157007	5.55173	2.83e-08	1.91e-07	FLC2	TRP_N domain-containing protein [Source:UniProtKB/TrEMBL;Acc:A0A1D8PTE4]
C5_01620C_A	509.487	0.855449	0.154185	5.54821	2.89e-08	1.95e-07	VPS22	Vacuolar-sorting protein SNF8 [Source:UniProtKB/TrEMBL;Acc:Q59N31]
C2_04970W_A	1285.29	-1.11196	0.200533	-5.54501	2.94e-08	1.98e-07	ABP2	Calponin-homology (CH) domain-containing protein [Source:UniProtKB/TrEMBL;Acc:A0A1D8PHA7]
C2_06520C_A	1246.54	1.1441	0.206742	5.53396	3.13e-08	2.11e-07	TPC1	Mitochondrial thiamine pyrophosphate carrier 1 [Source:UniProtKB/Swiss-Prot;Acc:Q59Q36]
C2_03910C_A	2327.85	0.579854	0.104868	5.52939	3.21e-08	2.16e-07	0	alpha-1,2-Mannosidase [Source:UniProtKB/TrEMBL;Acc:A0A1D8PH01]
C2_01240C_A	1154.76	0.911937	0.164944	5.52877	3.22e-08	2.17e-07	CHL1	ATP-dependent DNA helicase CHL1 [Source:UniProtKB/Swiss-Prot;Acc:Q5AD67]
C4_01430C_A	2883.69	0.750974	0.135829	5.52883	3.22e-08	2.17e-07	0	Protein of unknown function, Hap43-induced gene
C1_00160C_A	38061.5	-1.01383	0.183475	-5.52572	3.28e-08	2.2e-07	0	Putative nucleolar protein with a predicted role in pre-rRNA processing and ribosome biogenesis, repressed by nitric oxide, required for flow model biofilm formation, Spider biofilm repressed
C1_06810W_A	6679.02	-1.32202	0.239314	-5.52421	3.31e-08	2.22e-07	CAT1	Peroxisomal catalase [Source:UniProtKB/Swiss-Prot;Acc:O13289]
C7_01320W_A	3320.35	-0.917158	0.166065	-5.5229	3.33e-08	2.23e-07	0	Putative ethanolamine kinase
CR_03310C_A	4825.9	0.684085	0.123877	5.5223	3.35e-08	2.24e-07	0	Putative transcription factor with zinc finger DNA-binding motif
CR_02420W_A	4416.69	1.1211	0.203098	5.51996	3.39e-08	2.27e-07	0	rRNA-binding ribosome biosynthesis protein [Source:UniProtKB/TrEMBL;Acc:A0A1D8PS68]
C3_06340W_A	887.612	0.920765	0.166829	5.5192	3.41e-08	2.27e-07	HNT2	Bis(5'-adenosyl)-triphosphatase [Source:UniProtKB/TrEMBL;Acc:A0A1D8PKG2]
C2_07280W_A	138.687	2.00961	0.364155	5.51855	3.42e-08	2.28e-07	0	Protein-ADP-ribose hydrolase [Source:UniProtKB/TrEMBL;Acc:A0A1D8PHV4]
C5_03110C_A	1064.26	0.665283	0.120602	5.51635	3.46e-08	2.31e-07	0	Sm protein F [Source:UniProtKB/TrEMBL;Acc:A0A1D8PNM3]
CR_10770W_A	2765.41	-0.836322	0.151653	-5.51472	3.49e-08	2.32e-07	0	Predicted membrane transporter, member of the anion:cation symporter (ACS) family, major facilitator superfamily (MFS)
CR_03830C_A	5489.56	0.614999	0.111597	5.51091	3.57e-08	2.37e-07	MCM2	DNA replication licensing factor MCM2 [Source:UniProtKB/TrEMBL;Acc:Q5A034]
C5_03470C_A	2431.05	1.39722	0.253567	5.51026	3.58e-08	2.38e-07	0	Predicted membrane transporter, member of the L-amino acid transporter-3 (LAT3) family, major facilitator superfamily (MFS)
C7_01410C_A	2448.19	1.14394	0.207624	5.50969	3.59e-08	2.38e-07	NBP2	SH3 domain-containing protein [Source:UniProtKB/TrEMBL;Acc:Q5AGV0]
C3_06530W_A	1350.88	1.14456	0.207751	5.50927	3.6e-08	2.39e-07	0	UDG domain-containing protein [Source:UniProtKB/TrEMBL;Acc:A0A1D8PKI0]
C2_01820C_A	1384.34	0.775314	0.140781	5.50723	3.65e-08	2.41e-07	SNU71	U1 small nuclear ribonucleoprotein component SNU71 [Source:UniProtKB/Swiss-Prot;Acc:Q5AM84]
C1_14420W_A	10469.3	-0.543837	0.098782	-5.50542	3.68e-08	2.44e-07	DDI1	DNA damage-inducible protein 1 [Source:UniProtKB/TrEMBL;Acc:A0A1D8PFX6]
C6_03530C_A	451.009	1.33301	0.242333	5.50071	3.78e-08	2.5e-07	0	Predicted ORF from Assembly 19, removed from Assembly 20, subsequently reinstated in Assembly 21 and merged with orf19.1020 based on comparative genome analysis
C2_09430W_A	235856	-0.728529	0.13246	-5.5	3.8e-08	2.51e-07	RPL3	Ribosomal 60S subunit protein L3 [Source:UniProtKB/TrEMBL;Acc:Q59LS1]
C3_07290W_A	4461.49	0.875856	0.159316	5.49759	3.85e-08	2.54e-07	OCA5	Oxidant-induced cell-cycle arrest protein 5 [Source:UniProtKB/Swiss-Prot;Acc:Q5ADS3]
C4_00740W_A	1032.55	0.76344	0.138876	5.49728	3.86e-08	2.54e-07	0	Ribonuclease P [Source:UniProtKB/TrEMBL;Acc:A0A1D8PL39]
C3_06330W_A	76182.4	-0.794536	0.14454	-5.49698	3.86e-08	2.54e-07	TSA1B	Peroxiredoxin TSA1-A [Source:UniProtKB/Swiss-Prot;Acc:Q9Y7F0]
C3_00730W_A	4673.55	-0.575373	0.104688	-5.49609	3.88e-08	2.55e-07	0	PUM-HD domain-containing protein [Source:UniProtKB/TrEMBL;Acc:A0A1D8PJ46]
C3_06570C_A	3793.73	0.61197	0.111347	5.49608	3.88e-08	2.55e-07	OPI3	Phosphatidyl-N-methylethanolamine N-methyltransferase [Source:UniProtKB/TrEMBL;Acc:A0A1D8PKM5]
C2_06480W_A	1777.22	1.01316	0.184358	5.4956	3.89e-08	2.55e-07	TRM10	tRNA (guanine(9)-N1)-methyltransferase [Source:UniProtKB/Swiss-Prot;Acc:Q59Q39]
CR_03170W_A	29480.3	-0.530525	0.0966061	-5.49163	3.98e-08	2.61e-07	DPS1-1	Aspartyl-tRNA synthetase [Source:UniProtKB/TrEMBL;Acc:Q59UF7]
C4_04630C_A	225.08	1.39587	0.254401	5.4869	4.09e-08	2.68e-07	0	Protein of unknown function, transcript detected on high-resolution tiling arrays
C6_03170C_A	459.07	1.38488	0.25262	5.48207	4.2e-08	2.75e-07	MDR1	Multidrug resistance protein 1 [Source:UniProtKB/Swiss-Prot;Acc:Q5ABU7]
C1_06200W_A	2451.34	-0.569631	0.103964	-5.4791	4.27e-08	2.79e-07	0	Ortholog of Pichia stipitis Pignal : PICST_29216 and Candida albicans WO-1 : CAWG_00788
C1_09790C_A	2816.91	0.617151	0.112651	5.47843	4.29e-08	2.8e-07	0	CCHC-type domain-containing protein [Source:UniProtKB/TrEMBL;Acc:Q5APC1]
CR_01710W_A	2466.6	1.32642	0.242125	5.47822	4.3e-08	2.8e-07	0	Putative nucleolar protein, implicated in ribosome biogenesis, rat catheter biofilm repressed
C7_02320W_A	4664.37	-0.836604	0.15283	-5.4741	4.4e-08	2.86e-07	SEC1	Sec1p [Source:UniProtKB/TrEMBL;Acc:Q5AH58]
CR_07240C_A	18252.2	-0.815029	0.148928	-5.47264	4.43e-08	2.88e-07	CLG1	Clg1p [Source:UniProtKB/TrEMBL;Acc:Q59RN8]
CR_09910W_A	1657.56	1.03106	0.188622	5.46627	4.6e-08	2.99e-07	GNP3	AA_permease domain-containing protein [Source:UniProtKB/TrEMBL;Acc:A0A1D8PU34]
C2_10470C_A	3977.37	-0.740237	0.135491	-5.46338	4.67e-08	3.03e-07	ATG27	Autophagy-related protein 27 [Source:UniProtKB/Swiss-Prot;Acc:Q5A5S7]
C4_01100C_A	21095.3	1.58194	0.289714	5.46034	4.75e-08	3.08e-07	AGP2	AA_permease domain-containing protein [Source:UniProtKB/TrEMBL;Acc:Q5AMG7]
C1_11750W_A	1674.55	1.21636	0.223245	5.44852	5.08e-08	3.29e-07	AVT4	Aa_trans domain-containing protein [Source:UniProtKB/TrEMBL;Acc:A0A1D8PF84]
C2_01530C_A	9815.81	-0.60305	0.110769	-5.44423	5.2e-08	3.37e-07	0	Glutamine-dependent NAD(+) synthetase [Source:UniProtKB/TrEMBL;Acc:Q5ALW6]
C6_03640W_A	10513.5	1.33257	0.244818	5.44312	5.24e-08	3.39e-07	NOG2	Nucleolar GTP-binding protein 2 [Source:UniProtKB/TrEMBL;Acc:A0A1D8PQ82]
CR_00680W_A	4860.39	1.02277	0.187935	5.44216	5.26e-08	3.4e-07	BUD22	BUD22 domain-containing protein [Source:UniProtKB/TrEMBL;Acc:A0A1D8PRR2]
C4_05870C_A	220.148	1.48829	0.273567	5.44031	5.32e-08	3.43e-07	0	Fungal_trans domain-containing protein [Source:UniProtKB/TrEMBL;Acc:A0A1D8PMG2]
C4_07040W_A	394.431	1.8636	0.342761	5.43702	5.42e-08	3.49e-07	0	Putative cytochrome P450 protein, possibly an essential gene, disruptants not obtained by UAU1 method
CR_05010W_A	1392.5	0.777952	0.143111	5.43599	5.45e-08	3.51e-07	0	Crossover junction endodeoxyribonuclease [Source:UniProtKB/TrEMBL;Acc:A0A1D8PSW4]
CR_06530W_A	1997.99	-0.709076	0.130468	-5.43485	5.48e-08	3.53e-07	0	Ortholog(s) have role in hydrogen peroxide-mediated programmed cell death
C7_02050C_A	3370.62	-0.851718	0.156821	-5.43114	5.6e-08	3.6e-07	EXO70	Exocyst complex protein EXO70 [Source:UniProtKB/Swiss-Prot;Acc:Q5AH25]
C6_02350C_A	3705.33	0.913358	0.16821	5.42986	5.64e-08	3.62e-07	PUS1	tRNA pseudouridine synthase 1 [Source:UniProtKB/Swiss-Prot;Acc:Q59S63]
C3_06180C_A	74867.2	-0.794408	0.146314	-5.42948	5.65e-08	3.63e-07	TSA1	Peroxiredoxin TSA1-A [Source:UniProtKB/Swiss-Prot;Acc:Q9Y7F0]
C1_11020W_A	732.331	0.99753	0.183768	5.42821	5.69e-08	3.65e-07	0	FAD-binding FR-type domain-containing protein [Source:UniProtKB/TrEMBL;Acc:Q59WI9]
C1_01140C_A	4076.1	-0.922361	0.17	-5.42564	5.77e-08	3.69e-07	0	CBM21 domain-containing protein [Source:UniProtKB/TrEMBL;Acc:Q5A932]
C5_02370C_A	2257.69	-0.872981	0.160896	-5.42576	5.77e-08	3.69e-07	0	Protein with a predicted pleckstrin domain, Hap43-repressed gene
C1_00870W_A	6412.03	-0.770559	0.142033	-5.42523	5.79e-08	3.7e-07	LRO1	Phospholipid:diacylglycerol acyltransferase [Source:UniProtKB/TrEMBL;Acc:A0A1D8PCB0]
CR_02160W_A	3025.9	0.683018	0.125999	5.42083	5.93e-08	3.79e-07	UGT51C1	Sterol 3-beta-glucosyltransferase [Source:UniProtKB/Swiss-Prot;Acc:Q5A950]
C7_01600W_A	6395.33	-0.790026	0.14576	-5.42003	5.96e-08	3.8e-07	0	Membrane insertase [Source:UniProtKB/TrEMBL;Acc:Q5AGX4]
CR_00010C_A	519.339	1.2693	0.23418	5.42019	5.95e-08	3.8e-07	0	SWIM-type domain-containing protein [Source:UniProtKB/TrEMBL;Acc:A0A1D8PRL7]
C1_00400W_A	11725.2	-1.26831	0.234065	-5.41863	6.01e-08	3.82e-07	SVF1	Survival factor 1 [Source:UniProtKB/Swiss-Prot;Acc:Q5ABA2]
C4_02140C_A	3857.9	-0.796848	0.147082	-5.41772	6.04e-08	3.84e-07	TIM10	Mitochondrial import inner membrane translocase subunit TIM10 [Source:UniProtKB/TrEMBL;Acc:A0A1D8PLH1]
C2_10720C_A	5521.99	0.747677	0.13807	5.41521	6.12e-08	3.89e-07	0	Protein with a predicted magnesium transporter domain, mutants are viable
C2_07310W_A	19978.2	-0.519473	0.0959338	-5.41492	6.13e-08	3.89e-07	CCT5	Chaperonin-containing T-complex subunit [Source:UniProtKB/TrEMBL;Acc:Q59Z12]
C4_05400C_A	2162.01	0.965724	0.178463	5.41133	6.26e-08	3.97e-07	0	SIS domain-containing protein [Source:UniProtKB/TrEMBL;Acc:A0A1D8PMC3]
C3_01310W_A	954.576	1.32403	0.244689	5.41108	6.26e-08	3.97e-07	0	Putative ATPase [Source:UniProtKB/TrEMBL;Acc:Q5AJ72]
C2_00860C_A	84.7884	2.49993	0.462106	5.40987	6.31e-08	3.99e-07	0	Protein of unknown function, Spider biofilm induced
C1_09060C_A	1130.19	-1.58793	0.293733	-5.40603	6.44e-08	4.07e-07	0	Protein of unknown function, possibly membrane bound, mutants are viable, rat catheter biofilm repressed
C6_01790C_A	970.809	0.90148	0.166862	5.40253	6.57e-08	4.15e-07	ZCF18	Zn(2)-C6 fungal-type domain-containing protein [Source:UniProtKB/TrEMBL;Acc:A0A1D8PPQ3]
C6_03160C_A	6243.81	0.713554	0.132105	5.40143	6.61e-08	4.17e-07	BMT6	Beta-mannosyltransferase 6 [Source:UniProtKB/Swiss-Prot;Acc:Q5ABU8]
CR_07800W_A	1452.13	-0.856082	0.158609	-5.39742	6.76e-08	4.26e-07	SAP2	Candidapepsin-2 [Source:UniProtKB/Swiss-Prot;Acc:P0DJ06]
C2_04690C_A	1483.05	1.02463	0.189865	5.3966	6.79e-08	4.28e-07	TPO5	Tpo5p [Source:UniProtKB/TrEMBL;Acc:A0A1D8PH79]
CR_06330C_A	2272.79	0.989359	0.183551	5.39011	7.04e-08	4.43e-07	0	Ortholog of S. cerevisiae : YML108W, C. glabrata CBS138 : CAGL0J06666g, C. dubliniensis CD36 : Cd36_31830, C. parapsilosis CDC317 : CPAR2_204870 and C. auris B8441 : B9J08_000809
C4_06980W_A	1227.71	-2.05776	0.382321	-5.38228	7.35e-08	4.62e-07	PRA1	pH-regulated antigen PRA1 [Source:UniProtKB/Swiss-Prot;Acc:P87020]
CR_01200W_A	373.258	1.58994	0.295432	5.38175	7.38e-08	4.63e-07	OYE22	Oxidored_FMN domain-containing protein [Source:UniProtKB/TrEMBL;Acc:Q5A894]
C1_04930C_A	265.825	1.04749	0.194709	5.37978	7.46e-08	4.68e-07	0	F-box domain-containing protein [Source:UniProtKB/TrEMBL;Acc:Q59VI2]
C5_01650C_A	5640.91	-0.483908	0.0899831	-5.37776	7.54e-08	4.73e-07	MYO1	Myosin motor domain-containing protein [Source:UniProtKB/TrEMBL;Acc:A0A1D8PN92]
CR_02110W_A	7061.77	0.550683	0.102484	5.37334	7.73e-08	4.84e-07	MCM6	DNA helicase [Source:UniProtKB/TrEMBL;Acc:A0A1D8PS48]
C1_08010W_A	12206.5	-0.695769	0.129554	-5.37052	7.85e-08	4.91e-07	DPM1	Dolichol-phosphate mannosyltransferase subunit 1 [Source:UniProtKB/TrEMBL;Acc:A0A1D8PEA2]
CR_10190C_A	802.968	0.992078	0.18481	5.36811	7.96e-08	4.97e-07	0	Has domain(s) with predicted dynactin complex localization
C2_03160C_A	39007.4	-1.09888	0.204725	-5.36761	7.98e-08	4.98e-07	RNR1	Ribonucleoside-diphosphate reductase [Source:UniProtKB/TrEMBL;Acc:Q5A0N3]
C2_07000W_A	3387.28	0.812019	0.151355	5.36499	8.1e-08	5.05e-07	0	ANK_REP_REGION domain-containing protein [Source:UniProtKB/TrEMBL;Acc:A0A1D8PHS4]
CR_10120C_A	645.52	1.11903	0.208718	5.36145	8.26e-08	5.14e-07	0	Required for respiratory growth protein 7, mitochondrial [Source:UniProtKB/TrEMBL;Acc:A0A1D8PU42]
CR_03010C_A	1354.21	-0.78154	0.145852	-5.35845	8.39e-08	5.22e-07	ERV1	Sulfhydryl oxidase [Source:UniProtKB/TrEMBL;Acc:A0A1D8PSD6]
C5_04910W_A	2204.04	1.16092	0.217291	5.34267	9.16e-08	5.69e-07	0	rRNA-processing protein EFG1 [Source:UniProtKB/Swiss-Prot;Acc:Q5AK42]
C1_07440W_A	6297.83	-0.5028	0.0941148	-5.34241	9.17e-08	5.7e-07	0	VASt domain-containing protein [Source:UniProtKB/TrEMBL;Acc:A0A1D8PE20]
C2_00630C_A	1629.54	0.723458	0.135509	5.33882	9.36e-08	5.81e-07	0	Allantoicase [Source:UniProtKB/TrEMBL;Acc:Q5AD02]
C2_06460W_A	659.131	2.79749	0.524679	5.33181	9.72e-08	6.03e-07	RTA3	Rta3p [Source:UniProtKB/TrEMBL;Acc:A0A1D8PHN5]
C1_08690W_A	1918.6	-0.898938	0.168722	-5.32793	9.93e-08	6.14e-07	0	Succinate dehydrogenase assembly factor 2, mitochondrial [Source:UniProtKB/TrEMBL;Acc:A0A1D8PEE2]
C1_12050W_A	25680.6	-0.534311	0.100282	-5.32807	9.93e-08	6.14e-07	RPN2	26S proteasome regulatory subunit RPN2 [Source:UniProtKB/TrEMBL;Acc:Q5A3L0]
C4_04600C_A	2407.06	0.507356	0.0952294	5.32772	9.95e-08	6.14e-07	0	Ortholog of C. dubliniensis CD36 : Cd36_44290, C. parapsilosis CDC317 : CPAR2_500740, C. auris B8441 : B9J08_001760 and Candida tenuis NRRL Y-1498 : CANTEDRAFT_137302
C7_00980W_A	10707.4	1.06261	0.199448	5.32776	9.94e-08	6.14e-07	PHM5	Endopolyphosphatase [Source:UniProtKB/TrEMBL;Acc:A0A1D8PQR0]
C7_02850W_A	4844.74	-0.960013	0.180282	-5.32505	1.01e-07	6.23e-07	0	Ortholog of Candida albicans WO-1 : CAWG_05627
C2_00140W_A	9359.68	0.721311	0.1355	5.32334	1.02e-07	6.28e-07	NDT80	NDT80 domain-containing protein [Source:UniProtKB/TrEMBL;Acc:Q5ACU9]
C2_09160W_A	1640.78	1.00821	0.189433	5.32226	1.02e-07	6.31e-07	0	Exosome non-catalytic core subunit [Source:UniProtKB/TrEMBL;Acc:Q59X53]
C3_07170C_A	5980.72	-0.583503	0.109692	-5.31945	1.04e-07	6.4e-07	0	Rab proteins geranylgeranyltransferase component A [Source:UniProtKB/TrEMBL;Acc:Q5ADQ8]
C5_02890W_A	48889.3	-1.04561	0.196639	-5.31742	1.05e-07	6.47e-07	YNK1	Nucleoside diphosphate kinase [Source:UniProtKB/TrEMBL;Acc:Q5AG68]
C5_01770C_A	11829.5	-0.667024	0.12554	-5.31323	1.08e-07	6.61e-07	OBPA	Oxysterol-binding protein-like protein OBPa [Source:UniProtKB/Swiss-Prot;Acc:Q9UW25]
CR_02350C_A	4729.2	-0.906674	0.17069	-5.31181	1.09e-07	6.66e-07	GEF2	Gef2p [Source:UniProtKB/TrEMBL;Acc:A0A1D8PS75]
C4_00960W_A	5564.26	-1.07554	0.202502	-5.31125	1.09e-07	6.67e-07	PTC8	Protein phosphatase [Source:UniProtKB/TrEMBL;Acc:Q5AME8]
C2_08780W_A	13115.9	-0.514789	0.0969484	-5.30993	1.1e-07	6.71e-07	RPT6	AAA domain-containing protein [Source:UniProtKB/TrEMBL;Acc:A0A1D8PI93]
CR_07350W_A	4593.14	-0.676725	0.127444	-5.30998	1.1e-07	6.71e-07	0	Sec39 domain-containing protein [Source:UniProtKB/TrEMBL;Acc:A0A1D8PTH2]
C1_08560W_A	17134.6	-0.65388	0.123296	-5.30333	1.14e-07	6.95e-07	TCP1	CCT-alpha [Source:UniProtKB/TrEMBL;Acc:Q59QB7]
C6_04520W_A	40328.3	-0.480607	0.090645	-5.30208	1.14e-07	6.99e-07	ILS1	Isoleucyl-tRNA synthetase [Source:UniProtKB/TrEMBL;Acc:Q59RI1]
CR_08350W_A	7417.64	-0.468564	0.0883785	-5.30179	1.15e-07	7e-07	SIL1	Nucleotide exchange factor SIL1 [Source:UniProtKB/Swiss-Prot;Acc:Q5A360]
C6_03540W_A	1806.96	0.799657	0.150941	5.29781	1.17e-07	7.14e-07	0	MFS domain-containing protein [Source:UniProtKB/TrEMBL;Acc:A0A1D8PQ72]
C1_04580C_A	2353.33	-1.04293	0.197285	-5.28643	1.25e-07	7.59e-07	0	Ortholog of Rmd6 involved in S. cerevisiae sporulation, flow model biofilm induced
C1_06180W_A	25069.1	-0.790686	0.149664	-5.28308	1.27e-07	7.73e-07	TLO34	Tlo34p [Source:UniProtKB/TrEMBL;Acc:A0A1D8PDT5]
CR_03540W_A	1407.11	0.771875	0.146109	5.28286	1.27e-07	7.73e-07	0	Protein of unknown function, rat catheter biofilm induced
C1_08190C_A	573.319	2.06134	0.390244	5.28217	1.28e-07	7.75e-07	CAT8	Zn(2)-C6 fungal-type domain-containing protein [Source:UniProtKB/TrEMBL;Acc:Q5A766]
CR_04330W_A	1727.45	0.648086	0.122885	5.27393	1.34e-07	8.1e-07	0	Ortholog of C. dubliniensis CD36 : Cd36_29660, C. parapsilosis CDC317 : CPAR2_205200, C. auris B8441 : B9J08_005479 and Candida tenuis NRRL Y-1498 : CANTEDRAFT_96118
C4_04160W_A	19456.4	-0.819838	0.155462	-5.27356	1.34e-07	8.11e-07	0	Ortholog of C. dubliniensis CD36 : Cd36_43710, C. parapsilosis CDC317 : CPAR2_402940, C. auris B8441 : B9J08_005206 and Candida tenuis NRRL Y-1498 : CANTEDRAFT_114940
C6_03740W_A	223.344	1.24037	0.235212	5.27342	1.34e-07	8.11e-07	0	Ortholog of C. dubliniensis CD36 : Cd36_64250, Candida tenuis NRRL Y-1498 : cten_CGOB_00218, Debaryomyces hansenii CBS767 : DEHA2E19888g and Candida tropicalis NEW ASSEMBLY : CTRG1_02732
C4_05700W_A	372.986	1.27772	0.242394	5.27125	1.35e-07	8.2e-07	ZCF5	Zn(2)-C6 fungal-type domain-containing protein [Source:UniProtKB/TrEMBL;Acc:A0A1D8PME2]
C5_02210W_A	6451.55	-0.566384	0.107473	-5.27002	1.36e-07	8.24e-07	0	Protein with a role in insertion of tail-anchored proteins into the ER membrane, Spider biofilm repressed
C2_05490W_A	236.086	1.32461	0.251437	5.26818	1.38e-07	8.32e-07	0	Ortholog of C. dubliniensis CD36 : Cd36_19950, C. parapsilosis CDC317 : CPAR2_104135, Candida tenuis NRRL Y-1498 : cten_CGOB_00075 and Debaryomyces hansenii CBS767 : DEHA2F07964g
C1_12580W_A	4410.08	-0.625174	0.11875	-5.26463	1.4e-07	8.47e-07	0	Has domain(s) with predicted membrane localization
C5_02700W_A	4798.81	0.775764	0.14743	5.26192	1.43e-07	8.59e-07	CTA7	Zn(2)-C6 fungal-type domain-containing protein [Source:UniProtKB/TrEMBL;Acc:A0A1D8PNI3]
C2_09980W_A	3829.95	-0.881936	0.167637	-5.26099	1.43e-07	8.63e-07	0	PI31_Prot_C domain-containing protein [Source:UniProtKB/TrEMBL;Acc:A0A1D8PIK6]
C1_08100W_A	10521.3	-0.551967	0.104942	-5.25974	1.44e-07	8.68e-07	DRG1	OBG-type G domain-containing protein [Source:UniProtKB/TrEMBL;Acc:Q5A779]
CR_10600C_A	18475	-0.561263	0.106763	-5.2571	1.46e-07	8.79e-07	0	4-hydroxybenzoate polyprenyltransferase, mitochondrial [Source:UniProtKB/TrEMBL;Acc:A0A1D8PU83]
CR_07510W_A	970.204	0.726109	0.138171	5.25515	1.48e-07	8.88e-07	0	Sm domain-containing protein [Source:UniProtKB/TrEMBL;Acc:A0A1D8PTI0]
C7_01210C_A	2419.89	0.93421	0.177802	5.25421	1.49e-07	8.92e-07	0	DNA-directed RNA polymerase III subunit [Source:UniProtKB/TrEMBL;Acc:A0A1D8PQS2]
C2_03620W_A	1587.13	0.934023	0.177791	5.2535	1.49e-07	8.94e-07	IFK2	Ifk2p [Source:UniProtKB/TrEMBL;Acc:Q5AHE0]
CR_05970C_A	6122.69	-0.558847	0.106403	-5.25217	1.5e-07	9e-07	0	Bifunctional AAA family ATPase chaperone/translocase [Source:UniProtKB/TrEMBL;Acc:Q5A283]
C5_03280W_A	22526.8	-0.643412	0.122537	-5.25077	1.51e-07	9.06e-07	CAM1-1	Cam1-1p [Source:UniProtKB/TrEMBL;Acc:A0A1D8PNN8]
C2_08490W_A	1992.3	0.962572	0.183346	5.25002	1.52e-07	9.09e-07	DSE1	Protein DSE1 [Source:UniProtKB/Swiss-Prot;Acc:Q59Y20]
C1_06930W_A	28436.1	-0.767125	0.146134	-5.24948	1.53e-07	9.11e-07	PGA63	Protein transport protein SEC31 [Source:UniProtKB/Swiss-Prot;Acc:Q5AAU3]
C6_01130W_A	172.88	1.41855	0.27034	5.24729	1.54e-07	9.21e-07	0	Protein-S-isoprenylcysteine O-methyltransferase [Source:UniProtKB/TrEMBL;Acc:A0A1D8PPJ9]
CR_03150W_A	7337.44	0.596679	0.113734	5.24626	1.55e-07	9.25e-07	SYS3	GRIP domain-containing protein [Source:UniProtKB/TrEMBL;Acc:A0A1D8PSD4]
C4_07230C_A	3899.9	1.07008	0.203996	5.24562	1.56e-07	9.27e-07	VID21	Chromatin modification-related protein EAF1 [Source:UniProtKB/Swiss-Prot;Acc:Q5A119]
C2_07130C_A	8361.69	0.590021	0.11258	5.24089	1.6e-07	9.51e-07	RCK2	Protein kinase domain-containing protein [Source:UniProtKB/TrEMBL;Acc:A0A1D8PI07]
C5_03650C_A	405.572	1.22279	0.233359	5.23993	1.61e-07	9.55e-07	0	Protein of unknown function, Hap43-repressed gene
C5_02450W_A	2618.28	0.527476	0.10067	5.23966	1.61e-07	9.55e-07	0	Glucose-induced degradation complex subunit [Source:UniProtKB/TrEMBL;Acc:Q5AGC6]
C3_02780W_A	34266	-0.611262	0.116717	-5.23711	1.63e-07	9.68e-07	SES1	Seryl-tRNA synthetase, charges the tRNA that recognizes the CUG codon, which typically specifies Leu, but specifies Ser in C. albicans, complements S. cerevisiae ses1 mutant viability, soluble protein in hyphae, macrophage-regulated
C2_04640C_A	2041.59	0.729415	0.139305	5.2361	1.64e-07	9.72e-07	SNU114	Tr-type G domain-containing protein [Source:UniProtKB/TrEMBL;Acc:A0A1D8PH71]
C1_07860W_A	377.568	1.15594	0.220843	5.23424	1.66e-07	9.8e-07	0	Ortholog of C. dubliniensis CD36 : Cd36_07380 and Candida albicans WO-1 : CAWG_00634
C3_02720W_A	915.165	-1.09612	0.209415	-5.2342	1.66e-07	9.8e-07	0	Has domain(s) with predicted protein kinase binding activity and role in regulation of cyclin-dependent protein serine/threonine kinase activity
C2_07670C_A	7910.98	0.7863	0.150328	5.23057	1.69e-07	9.99e-07	GLE1	Nucleoporin [Source:UniProtKB/TrEMBL;Acc:Q5A2J1]
C5_04520W_A	1362.52	0.61286	0.117352	5.22243	1.77e-07	1.04e-06	TIP41	Tip41p [Source:UniProtKB/TrEMBL;Acc:A0A1D8PNZ9]
C7_01880C_A	480.046	1.8762	0.359305	5.22175	1.77e-07	1.05e-06	0	Flavin adenine dinucleotide transporter [Source:UniProtKB/TrEMBL;Acc:Q5AH06]
C2_09180W_A	1009.3	0.864283	0.165688	5.21634	1.82e-07	1.08e-06	0	Ribonuclease H2 subunit B [Source:UniProtKB/TrEMBL;Acc:A0A1D8PIB8]
C1_07570C_A	541.011	0.876235	0.168046	5.21426	1.85e-07	1.09e-06	0	PseudoU_synth_2 domain-containing protein [Source:UniProtKB/TrEMBL;Acc:A0A1D8PE33]
CR_00590W_A	1987.04	1.26586	0.242882	5.21183	1.87e-07	1.1e-06	PHO81	Pho81p [Source:UniProtKB/TrEMBL;Acc:A0A1D8PRR1]
C1_14460W_A	29609.5	-0.518235	0.0994415	-5.21146	1.87e-07	1.1e-06	RPN11	26S proteasome regulatory subunit RPN11 [Source:UniProtKB/TrEMBL;Acc:A0A1D8PFZ8]
CR_06040W_A	11632.5	0.920484	0.176665	5.21035	1.88e-07	1.11e-06	0	Protein kinase domain-containing protein [Source:UniProtKB/TrEMBL;Acc:A0A1D8PT49]
C5_04030W_A	1396.98	1.17722	0.226097	5.20669	1.92e-07	1.13e-06	0	Protein of unknown function, flow model biofilm induced, Spider biofilm induced
C2_08720W_A	4171.43	0.683267	0.13138	5.20068	1.99e-07	1.16e-06	0	PAPA-1 domain-containing protein [Source:UniProtKB/TrEMBL;Acc:A0A1D8PIC9]
C6_03960W_A	26233.6	-0.778884	0.149779	-5.20023	1.99e-07	1.17e-06	0	Dipeptidyl peptidase 3 [Source:UniProtKB/TrEMBL;Acc:A0A1D8PQB4]
C5_02930C_A	7861.17	-1.01843	0.195888	-5.19907	2e-07	1.17e-06	GRE3	Aldo_ket_red domain-containing protein [Source:UniProtKB/TrEMBL;Acc:A0A1D8PNK3]
C5_05490C_A	22965	-0.808205	0.15551	-5.19713	2.02e-07	1.18e-06	HTS1	Histidine--tRNA ligase [Source:UniProtKB/TrEMBL;Acc:Q5AJX0]
C1_13460W_A	83.0619	2.54391	0.489559	5.19634	2.03e-07	1.19e-06	0	Ortholog of Candida albicans WO-1 : CAWG_00105
C5_00550C_A	963.014	0.690903	0.132985	5.19533	2.04e-07	1.19e-06	0	Predicted ORF from Assembly 19, removed from Assembly 20, subsequently reinstated in Assembly 21 and merged with orf19.2224, based on comparative genome analysis, flow model biofilm repressed
C2_04450W_A	625.12	-1.05079	0.202286	-5.19457	2.05e-07	1.2e-06	0	Protein of unknown function, Hap43-repressed, rat catheter biofilm repressed
C6_04300W_A	964.129	0.876668	0.168773	5.19436	2.05e-07	1.2e-06	0	Ortholog of C. dubliniensis CD36 : Cd36_64620, C. parapsilosis CDC317 : CPAR2_601130, Candida tropicalis MYA-3404 : CTRG_02757 and Candida albicans WO-1 : CAWG_04949
C4_06990W_A	955.388	1.13273	0.21825	5.19005	2.1e-07	1.22e-06	MNN46	Possible mannosyltransferase, Spider biofilm induced
C2_09640W_A	10763	-0.685969	0.132302	-5.18488	2.16e-07	1.26e-06	PMI1	Mannose-6-phosphate isomerase [Source:UniProtKB/Swiss-Prot;Acc:P34948]
C1_10480W_A	6534.19	-0.589402	0.113722	-5.18283	2.19e-07	1.27e-06	DJP1	J domain-containing protein [Source:UniProtKB/TrEMBL;Acc:A0A1D8PEX2]
C2_01010W_A	18582.5	-0.749124	0.144596	-5.18081	2.21e-07	1.28e-06	HGT8	MFS domain-containing protein [Source:UniProtKB/TrEMBL;Acc:A0A1D8PG82]
CR_08560C_A	10944.7	-0.776066	0.149884	-5.17778	2.25e-07	1.3e-06	UBC9	UBC core domain-containing protein [Source:UniProtKB/TrEMBL;Acc:Q5A339]
C1_04600C_A	5891.26	-0.85296	0.164798	-5.17579	2.27e-07	1.31e-06	0	Protein of unknown function, Spider biofilm repressed
C5_03460C_A	789.155	0.902115	0.174311	5.17532	2.28e-07	1.32e-06	0	Post-GPI attachment to proteins factor 3 [Source:UniProtKB/TrEMBL;Acc:Q59QT6]
C1_04850C_A	348.685	0.865268	0.16733	5.17104	2.33e-07	1.35e-06	0	(orf19.757.1) Protein of unknown function
C4_02770C_A	1322.43	0.593462	0.114763	5.17121	2.33e-07	1.35e-06	CDC123	Cell division cycle protein 123 [Source:UniProtKB/Swiss-Prot;Acc:Q5AFX2]
C3_02510C_A	465.596	1.12446	0.217525	5.16935	2.35e-07	1.36e-06	SAP8	Candidapepsin-8 [Source:UniProtKB/Swiss-Prot;Acc:Q5AEM6]
C6_04190C_A	593.061	1.19167	0.230598	5.16773	2.37e-07	1.37e-06	0	Protein of unknown function, Spider biofilm induced
C5_04230W_A	115.846	7.04227	1.36449	5.16109	2.46e-07	1.41e-06	MRV6	Mrv6p [Source:UniProtKB/TrEMBL;Acc:A0A1D8PNW7]
C5_05120W_A	13083.9	-0.54684	0.105972	-5.16022	2.47e-07	1.42e-06	CCT3	T-complex protein 1 subunit gamma [Source:UniProtKB/TrEMBL;Acc:Q5AK16]
C2_02350C_A	3678.85	0.523972	0.101578	5.15831	2.49e-07	1.43e-06	SAC3	SAC3 domain-containing protein [Source:UniProtKB/TrEMBL;Acc:A0A1D8PGL7]
C7_02860C_A	10774.7	-0.599665	0.116263	-5.15785	2.5e-07	1.44e-06	0	RING-CH-type domain-containing protein [Source:UniProtKB/TrEMBL;Acc:A0A1D8PR66]
CR_03620C_A	5200.56	-0.677149	0.131306	-5.15702	2.51e-07	1.44e-06	0	Mitochondrial escape protein 2 [Source:UniProtKB/TrEMBL;Acc:A0A1D8PSJ4]
C4_04700W_A	38089.6	-0.73286	0.142177	-5.15454	2.54e-07	1.46e-06	SSZ1	Ssz1p [Source:UniProtKB/TrEMBL;Acc:Q5A678]
C4_02360W_A	12977.8	-1.48344	0.287821	-5.15404	2.55e-07	1.46e-06	AMS1	Alpha-mann_mid domain-containing protein [Source:UniProtKB/TrEMBL;Acc:Q5AF38]
CR_08150W_A	138646	-0.695142	0.134915	-5.15244	2.57e-07	1.47e-06	RPS20	Ribosomal_S10 domain-containing protein [Source:UniProtKB/TrEMBL;Acc:Q5A389]
C1_07930C_A	1150.54	0.93862	0.182264	5.14978	2.61e-07	1.49e-06	ERD1	EXS domain-containing protein [Source:UniProtKB/TrEMBL;Acc:A0A1D8PE66]
CR_03980W_A	2114.64	0.636312	0.123563	5.14972	2.61e-07	1.49e-06	0	Protein of unknown function, rat catheter and Spider biofilm induced
C5_00280C_A	5187.83	-0.619961	0.120421	-5.1483	2.63e-07	1.5e-06	0	Endonuclease [Source:UniProtKB/TrEMBL;Acc:Q5A4X9]
C3_06110C_A	4219.22	-0.63185	0.122794	-5.14561	2.67e-07	1.52e-06	0	NADH/NAD(+) kinase [Source:UniProtKB/TrEMBL;Acc:A0A1D8PKE0]
C3_05080W_A	318.858	1.74726	0.339595	5.14513	2.67e-07	1.52e-06	0	PKS_ER domain-containing protein [Source:UniProtKB/TrEMBL;Acc:Q5ANC5]
C3_05250C_A	2977.94	0.898806	0.174808	5.14167	2.72e-07	1.55e-06	0	Protein of unknown function, role in intracellular signal transduction, Spider biofilm induced
C1_02860C_A	5210.97	-0.685463	0.133375	-5.13937	2.76e-07	1.57e-06	YKT6	Palmitoyltransferase [Source:UniProtKB/TrEMBL;Acc:Q5AI79]
C7_00200W_A	1651.18	0.51525	0.100323	5.1359	2.81e-07	1.6e-06	0	Predicted exonuclease, Spider biofilm induced
CR_07590W_A	8131.69	-0.737569	0.143703	-5.13258	2.86e-07	1.62e-06	EMP24	GOLD domain-containing protein [Source:UniProtKB/TrEMBL;Acc:Q59V63]
C3_05980C_A	1856.33	1.07422	0.209456	5.12862	2.92e-07	1.66e-06	FAA2	AMP-binding domain-containing protein [Source:UniProtKB/TrEMBL;Acc:A0A1D8PKD9]
CR_02710W_A	4343.2	0.990292	0.193185	5.12612	2.96e-07	1.68e-06	RRP9	WD_REPEATS_REGION domain-containing protein [Source:UniProtKB/TrEMBL;Acc:Q5A213]
C2_09140C_A	2888.3	1.44426	0.281792	5.12527	2.97e-07	1.68e-06	MET10	FAD-binding FR-type domain-containing protein [Source:UniProtKB/TrEMBL;Acc:A0A1D8PIF6]
C1_10790W_A	61842	-0.5015	0.0978812	-5.12355	3e-07	1.7e-06	CDC48	AAA family ATPase [Source:UniProtKB/TrEMBL;Acc:Q59WG3]
C6_04310W_A	1922.34	1.03495	0.202067	5.12184	3.03e-07	1.71e-06	PEX11	Pex11p [Source:UniProtKB/TrEMBL;Acc:A0A1D8PQD7]
C2_04350C_A	3440.31	0.741791	0.144871	5.12034	3.05e-07	1.72e-06	SUV3	ATP-dependent RNA helicase SUV3, mitochondrial [Source:UniProtKB/Swiss-Prot;Acc:Q59TB2]
C1_09300C_A	66.8539	3.66049	0.715311	5.11734	3.1e-07	1.75e-06	0	Aldolase_II domain-containing protein [Source:UniProtKB/TrEMBL;Acc:A0A1D8PEI8]
C1_09990W_A	6725.19	-0.656505	0.128323	-5.11605	3.12e-07	1.76e-06	SAC1	SAC domain-containing protein [Source:UniProtKB/TrEMBL;Acc:A0A1D8PEV5]
C5_03550W_A	12441.9	-0.668778	0.130755	-5.11476	3.14e-07	1.77e-06	0	RanBD1 domain-containing protein [Source:UniProtKB/TrEMBL;Acc:A0A1D8PNP6]
CR_07740W_A	191.018	1.89859	0.371268	5.1138	3.16e-07	1.78e-06	0	(orf19.2633.1) Ortholog of C. dubliniensis CD36 : Cd36_00150, Lodderomyces elongisporus NRLL YB-4239 : LELG_01269 and Candida tropicalis NEW ASSEMBLY : CTRG1_CGOB_00075
C6_03930W_A	971.975	1.67498	0.327657	5.11201	3.19e-07	1.79e-06	OPT8	Opt8p [Source:UniProtKB/TrEMBL;Acc:Q5A8H9]
C5_04200W_A	49.1278	5.13282	1.00427	5.111	3.2e-07	1.8e-06	MRV3	Mrv3p [Source:UniProtKB/TrEMBL;Acc:Q5AKB7]
C2_00800C_A	489.603	1.1542	0.225837	5.11077	3.21e-07	1.8e-06	PGA27	Predicted GPI-anchored protein 27 [Source:UniProtKB/Swiss-Prot;Acc:Q5AD23]
C1_13780W_A	19930.1	-0.711983	0.139416	-5.10691	3.27e-07	1.84e-06	MYO2	Myosin 2 [Source:UniProtKB/TrEMBL;Acc:Q5AKW2]
C1_04350C_A	713.865	1.14942	0.225252	5.1028	3.35e-07	1.88e-06	0	Protein of unknown function, Hap43-induced gene
C7_03650W_A	1504.73	0.837074	0.164053	5.10247	3.35e-07	1.88e-06	0	Histidinol-phosphatase [Source:UniProtKB/TrEMBL;Acc:Q59R21]
C2_04370W_A	7427.96	-0.677291	0.132763	-5.10151	3.37e-07	1.88e-06	0	Protein of unknown function, Hap43-induced gene
C2_06220C_A	1222.94	0.735668	0.144206	5.10151	3.37e-07	1.88e-06	MEC3	Checkpoint protein [Source:UniProtKB/TrEMBL;Acc:Q59P51]
C7_00660W_A	11233.1	-1.1257	0.220662	-5.10148	3.37e-07	1.88e-06	GAC1	CBM21 domain-containing protein [Source:UniProtKB/TrEMBL;Acc:A0A1D8PQN2]
C1_10090C_A	6520.29	-0.766558	0.150404	-5.09665	3.46e-07	1.93e-06	AIM21	Altered inheritance of mitochondria protein 21 [Source:UniProtKB/Swiss-Prot;Acc:Q5AP87]
CR_01720W_A	3477.38	-0.740586	0.145306	-5.09673	3.46e-07	1.93e-06	0	Predicted intermediate filament protein, required for nuclear and mitochondrial transmission to daughter buds in S. cerevisiae, Spider biofilm induced
C2_00810C_A	1182.12	0.678964	0.133277	5.09439	3.5e-07	1.95e-06	0	Has domain(s) with predicted ATP binding, ATPase activity, iron-sulfur cluster binding activity and role in iron-sulfur cluster assembly
C1_11940C_A	873.806	-0.976596	0.191842	-5.09062	3.57e-07	1.99e-06	0	Protein of unknown function, Hap43-induced gene
C1_01560W_A	8070.61	-0.62058	0.121938	-5.08929	3.59e-07	2e-06	SIZ1	SUMO ligase [Source:UniProtKB/TrEMBL;Acc:A0A1D8PCK0]
C1_09110W_A	678.773	0.791619	0.155541	5.08944	3.59e-07	2e-06	0	Protein of unknown function, Spider biofilm induced
C3_01530C_A	9948.39	-0.686623	0.134915	-5.0893	3.59e-07	2e-06	CAS4	Cas4p [Source:UniProtKB/TrEMBL;Acc:A0A1D8PJ86]
C6_01200W_A	445.425	0.938811	0.184514	5.08802	3.62e-07	2.01e-06	0	Ortholog of C. dubliniensis CD36 : Cd36_61330, C. parapsilosis CDC317 : CPAR2_602800, C. auris B8441 : B9J08_005399 and Candida tenuis NRRL Y-1498 : CANTEDRAFT_94450
C4_04550C_A	1764.5	0.619267	0.121842	5.08256	3.72e-07	2.06e-06	OMA1	Mitochondrial metalloendopeptidase OMA1 [Source:UniProtKB/Swiss-Prot;Acc:Q5A663]
C4_02640C_A	2770.46	0.874726	0.172153	5.0811	3.75e-07	2.08e-06	SEN2	tRNA-splicing endonuclease subunit Sen2 [Source:UniProtKB/TrEMBL;Acc:Q5AF73]
C1_10950C_A	4684.14	0.993712	0.195787	5.07548	3.87e-07	2.14e-06	0	Serine/threonine-protein kinase RIO1 [Source:UniProtKB/TrEMBL;Acc:Q59WI0]
C7_01430C_A	857.357	1.21085	0.238586	5.07514	3.87e-07	2.14e-06	0	Protein of unknown function, transcript induced by benomyl or in azole-resistant strain overexpressing MDR1, Ssn6 colony morphology-related regulation, induced by NO, Hap43-repressed, rat catheter and flow model biofilm induced
C1_00730C_A	8434.04	-0.554868	0.10934	-5.07472	3.88e-07	2.14e-06	CMP1	Serine/threonine-protein phosphatase [Source:UniProtKB/TrEMBL;Acc:A0A1D8PCA8]
CR_01760C_A	29073.1	-0.457963	0.0902496	-5.07441	3.89e-07	2.15e-06	FRS1	Phenylalanyl-tRNA synthetase beta subunit [Source:UniProtKB/TrEMBL;Acc:A0A1D8PS16]
CR_10260W_A	1111.88	1.10089	0.217012	5.07294	3.92e-07	2.16e-06	0	FtsJ domain-containing protein [Source:UniProtKB/TrEMBL;Acc:A0A1D8PU64]
C1_13880C_A	5737.27	1.35684	0.267504	5.07222	3.93e-07	2.17e-06	0	C2H2 transcription factor, Spider biofilm induced
C5_02540C_A	545.121	1.08968	0.215218	5.06313	4.12e-07	2.27e-06	SPR28	Septin-type G domain-containing protein [Source:UniProtKB/TrEMBL;Acc:A0A1D8PNG4]
C4_02210W_A	62.1258	3.67967	0.72691	5.06207	4.15e-07	2.28e-06	0	Hydrolase_4 domain-containing protein [Source:UniProtKB/TrEMBL;Acc:Q5AMS7]
C6_03830W_A	6987.11	0.769476	0.152027	5.06145	4.16e-07	2.29e-06	SAL6	Serine/threonine-protein phosphatase [Source:UniProtKB/TrEMBL;Acc:A0A1D8PQA0]
C1_09600C_A	875.751	0.928595	0.183479	5.06105	4.17e-07	2.29e-06	LIP6	Lipase 6 [Source:UniProtKB/Swiss-Prot;Acc:Q9P4E8]
C4_00720W_A	1211.37	-1.249	0.246801	-5.06073	4.18e-07	2.29e-06	CSP2	Csp2p [Source:UniProtKB/TrEMBL;Acc:A0A1D8PL45]
C7_03090C_A	615.52	0.91669	0.181176	5.05968	4.2e-07	2.3e-06	SSP96	Ssp96p [Source:UniProtKB/TrEMBL;Acc:A0A1D8PR96]
C7_00920C_A	1788.54	-0.911408	0.180172	-5.05855	4.22e-07	2.31e-06	0	Ortholog of C. dubliniensis CD36 : Cd36_70850, C. auris B8441 : B9J08_003277, Candida tenuis NRRL Y-1498 : cten_CGOB_00183 and Debaryomyces hansenii CBS767 : DEHA2F22462g
C6_01440C_A	69.2973	2.73263	0.54022	5.05837	4.23e-07	2.31e-06	FRP5	Frp5p [Source:UniProtKB/TrEMBL;Acc:A0A1D8PPM3]
C2_08450W_A	4392.62	-0.816898	0.161573	-5.05592	4.28e-07	2.34e-06	0	Ortholog of C. dubliniensis CD36 : Cd36_22580, C. parapsilosis CDC317 : CPAR2_406960, C. auris B8441 : B9J08_005066 and Candida tenuis NRRL Y-1498 : CANTEDRAFT_113677
C2_01230W_A	667.566	0.920538	0.18212	5.05456	4.31e-07	2.36e-06	0	Fe2OG dioxygenase domain-containing protein [Source:UniProtKB/TrEMBL;Acc:A0A1D8PGA7]
C1_10800C_A	5202.98	1.32311	0.261847	5.053	4.35e-07	2.37e-06	ALP1	AA_permease domain-containing protein [Source:UniProtKB/TrEMBL;Acc:Q59WG4]
C2_02210C_A	1336.85	0.942558	0.186576	5.05187	4.38e-07	2.39e-06	TLG2	t-SNARE coiled-coil homology domain-containing protein [Source:UniProtKB/TrEMBL;Acc:A0A1D8PGJ1]
CR_01160W_A	76.5128	2.0246	0.400919	5.04989	4.42e-07	2.41e-06	0	Ortholog of Candida albicans WO-1 : CAWG_01469
C1_10080W_A	731.704	0.754483	0.149504	5.04656	4.5e-07	2.45e-06	CWC21	Pre-mRNA-splicing factor CWC21 [Source:UniProtKB/Swiss-Prot;Acc:Q5AP89]
C2_04410W_A	1577.89	0.697296	0.138224	5.0447	4.54e-07	2.47e-06	0	Ortholog of Candida albicans WO-1 : CAWG_04197
CR_10700W_A	4763.64	-0.715449	0.141863	-5.04324	4.58e-07	2.49e-06	RFC4	AAA domain-containing protein [Source:UniProtKB/TrEMBL;Acc:A0A1D8PU93]
C1_00810W_A	626.206	-1.38991	0.275657	-5.04215	4.6e-07	2.5e-06	ALG13	UDP-N-acetylglucosamine transferase subunit ALG13 [Source:UniProtKB/Swiss-Prot;Acc:Q5ABE5]
C7_02060W_A	5720.01	0.432015	0.0857002	5.041	4.63e-07	2.51e-06	LIG1	tRNA ligase [Source:UniProtKB/Swiss-Prot;Acc:P43075]
C2_03700W_A	984.377	0.881271	0.174873	5.03949	4.67e-07	2.53e-06	0	CN hydrolase domain-containing protein [Source:UniProtKB/TrEMBL;Acc:A0A1D8PGW9]
C6_00150W_A	110553	-0.700118	0.138976	-5.03769	4.71e-07	2.55e-06	ARD	Ardp [Source:UniProtKB/TrEMBL;Acc:A0A1D8PPB1]
C2_07320W_A	12596.4	-0.512245	0.101759	-5.03392	4.81e-07	2.6e-06	ARP3	Actin-related protein 3 [Source:UniProtKB/TrEMBL;Acc:Q59Z11]
C5_05350W_A	3686.82	-0.815992	0.162124	-5.03314	4.83e-07	2.61e-06	0	DNA primase [Source:UniProtKB/TrEMBL;Acc:A0A1D8PP73]
C1_07400C_A	1240.74	0.881857	0.175228	5.03261	4.84e-07	2.61e-06	0	Ortholog of C. dubliniensis CD36 : Cd36_06910, C. parapsilosis CDC317 : CPAR2_208560, C. auris B8441 : B9J08_001617 and Candida tenuis NRRL Y-1498 : CANTEDRAFT_95854
CR_03130W_A	849.452	-0.740975	0.147233	-5.03268	4.84e-07	2.61e-06	0	Ortholog(s) have role in late endosome to vacuole transport via multivesicular body sorting pathway and Vps55/Vps68 complex, late endosome localization
C1_13860C_A	160599	-0.718606	0.143011	-5.02484	5.04e-07	2.72e-06	GND1	6-phosphogluconate dehydrogenase, decarboxylating [Source:UniProtKB/TrEMBL;Acc:A0A1D8PFS4]
C2_07640W_A	2699.62	-0.641938	0.12777	-5.02417	5.06e-07	2.73e-06	0	SH3 domain-containing protein [Source:UniProtKB/TrEMBL;Acc:Q59U90]
C1_11280W_A	2759.47	-0.743921	0.148104	-5.02297	5.09e-07	2.74e-06	CWC2	Pre-mRNA-splicing factor CWC2 [Source:UniProtKB/Swiss-Prot;Acc:Q59W50]
C7_00190W_A	6715.12	-1.10032	0.219077	-5.02253	5.1e-07	2.74e-06	0	Adhesin-like cell wall protein, similar to mucins and to a Litomosoides microfilarial sheath protein, N-terminal secretion signal, rat catheter and Spider biofilm repressed
C1_07790C_A	2875.61	1.28533	0.255971	5.02138	5.13e-07	2.76e-06	0	Putative U3-containing 90S preribosome processome complex subunit, Hap43-induced gene, rat catheter and Spider biofilm induced, F-12/CO2 early biofilm induced
C6_01070C_A	688.382	-2.06372	0.411399	-5.01634	5.27e-07	2.83e-06	CIP1	NmrA domain-containing protein [Source:UniProtKB/TrEMBL;Acc:A0A1D8PPI6]
C1_13240W_A	1388.08	1.03929	0.207228	5.01518	5.3e-07	2.84e-06	0	Protein of unknown function, Spider biofilm induced
C4_00090W_A	7431.52	-0.573119	0.114279	-5.01507	5.3e-07	2.84e-06	PHR3	1,3-beta-glucanosyltransferase [Source:UniProtKB/TrEMBL;Acc:A0A1D8PKY4]
C5_05360C_A	5723.75	-1.13084	0.225476	-5.01535	5.29e-07	2.84e-06	0	Hydrolase [Source:UniProtKB/TrEMBL;Acc:Q5AJY9]
C1_11370C_A	1342.11	0.739603	0.147511	5.01389	5.33e-07	2.86e-06	0	Essential protein required for the DNA integrity checkpoint pathway, Spider biofilm induced
C6_00800C_A	4061.56	0.758338	0.151447	5.00728	5.52e-07	2.95e-06	0	Protein of unknown function, Cyr1-repressed, rat catheter and Spider biofilm induced
C2_06910W_A	5357.87	-0.572608	0.11438	-5.00621	5.55e-07	2.97e-06	YPT72	Rab family GTPase [Source:UniProtKB/TrEMBL;Acc:A0A1D8PHR9]
CR_08630W_A	3077.62	-0.495242	0.0989493	-5.00501	5.59e-07	2.98e-06	CDC23	Anaphase promoting complex subunit [Source:UniProtKB/TrEMBL;Acc:Q5A326]
C1_10440W_A	3390.66	0.579092	0.115737	5.0035	5.63e-07	3e-06	0	Fibronectin type-III domain-containing protein [Source:UniProtKB/TrEMBL;Acc:A0A1D8PEU5]
C3_04890W_A	3496.46	0.761416	0.152175	5.00356	5.63e-07	3e-06	CDR2	Multidrug resistance protein CDR2 [Source:UniProtKB/Swiss-Prot;Acc:P78595]
CR_01250C_A	33.2009	2.87027	0.574051	5.00003	5.73e-07	3.05e-06	0	Protein of unknown function, transcript detected on high-resolution tiling arrays
C7_01380W_A	223.082	-1.55748	0.311673	-4.99717	5.82e-07	3.1e-06	0	Ortholog of C. dubliniensis CD36 : Cd36_71210, C. parapsilosis CDC317 : CPAR2_702710, C. auris B8441 : B9J08_002141 and Candida tenuis NRRL Y-1498 : CANTEDRAFT_116256
CR_07270C_A	511.268	2.16242	0.432796	4.9964	5.84e-07	3.11e-06	HGT16	MFS domain-containing protein [Source:UniProtKB/TrEMBL;Acc:A0A1D8PTF7]
C2_03040W_A	3315.38	0.843888	0.16897	4.99432	5.9e-07	3.14e-06	PLC2	PLCXc domain-containing protein [Source:UniProtKB/TrEMBL;Acc:Q5A0L4]
C2_04700C_A	640.101	1.27206	0.254968	4.98908	6.07e-07	3.22e-06	0	Putative ortholog of S. cerevisiae Utp30, a U3-containing 90S preribosome complex protein, Hap43-induced, Spider biofilm induced
C6_02810C_A	3226.94	-0.583845	0.117032	-4.98876	6.08e-07	3.23e-06	0	Ortholog of C. dubliniensis CD36 : Cd36_63300, Candida tropicalis NEW ASSEMBLY : CTRG1_05769, Candida tropicalis MYA-3404 : CTRG_05769 and Candida albicans WO-1 : CAWG_05077
C4_07220C_A	4384.08	-0.742975	0.148936	-4.98856	6.08e-07	3.23e-06	0	Sister chromatid cohesion protein [Source:UniProtKB/TrEMBL;Acc:A0A1D8PMS8]
C1_14320C_A	4259.35	0.563399	0.113038	4.98417	6.22e-07	3.3e-06	0	FAA_hydrolase domain-containing protein [Source:UniProtKB/TrEMBL;Acc:A0A1D8PFV6]
C1_00460W_A	6431.28	-0.461556	0.0927129	-4.97833	6.41e-07	3.4e-06	0	Putative TIM23 translocase complex subunit, membrane-localized, Hap43-repressed
C1_01210W_A	5475.96	-0.652561	0.131142	-4.976	6.49e-07	3.43e-06	0	Ortholog of Candida tropicalis NEW ASSEMBLY : CTRG1_04422, Candida tropicalis MYA-3404 : CTRG_04422 and Candida albicans WO-1 : CAWG_01254
C3_03290C_A	1067.36	0.696943	0.140065	4.97585	6.5e-07	3.43e-06	NPR2	Nitrogen permease regulating protein [Source:UniProtKB/TrEMBL;Acc:A0A1D8PJR5]
C5_02180C_A	5787.5	0.578515	0.116269	4.97564	6.5e-07	3.43e-06	LEU3	Zn(2)-C6 fungal-type domain-containing protein [Source:UniProtKB/TrEMBL;Acc:A0A1D8PND3]
C2_02830C_A	17088.1	-0.488842	0.0982976	-4.97308	6.59e-07	3.48e-06	SGT2	TPR_REGION domain-containing protein [Source:UniProtKB/TrEMBL;Acc:Q5A0I8]
C4_06670W_A	586.53	1.20177	0.241687	4.97243	6.61e-07	3.49e-06	0	Ortholog of C. dubliniensis CD36 : Cd36_46140, C. parapsilosis CDC317 : CPAR2_501210, C. auris B8441 : B9J08_001807 and Candida tenuis NRRL Y-1498 : CANTEDRAFT_97195
C1_03520W_A	16617.2	-0.400013	0.0804511	-4.97212	6.62e-07	3.49e-06	RPN3	PCI domain-containing protein [Source:UniProtKB/TrEMBL;Acc:A0A1D8PD15]
C1_02260C_A	5325.53	-0.481092	0.0967956	-4.97019	6.69e-07	3.52e-06	AGE3	Arf-GAP domain-containing protein [Source:UniProtKB/TrEMBL;Acc:A0A1D8PCP6]
CR_07580C_A	1687.96	0.824499	0.16589	4.97015	6.69e-07	3.52e-06	TSC11	TORC2 complex subunit [Source:UniProtKB/TrEMBL;Acc:A0A1D8PTJ4]
CR_05330W_A	1855.51	0.903631	0.181858	4.96888	6.73e-07	3.54e-06	0	(orf19.5288.1) Protein of unknown function, Spider biofilm repressed
C2_00660C_A	933.592	-1.50926	0.304239	-4.96077	7.02e-07	3.69e-06	SOD4	Cell surface superoxide dismutase [Cu-Zn] 4 [Source:UniProtKB/Swiss-Prot;Acc:Q5AD05]
CR_09340W_A	11901.5	-1.21276	0.244474	-4.96067	7.02e-07	3.69e-06	0	UBC core domain-containing protein [Source:UniProtKB/TrEMBL;Acc:A0A1D8PTY7]
C6_00490W_A	1078.85	0.868284	0.175308	4.95291	7.31e-07	3.83e-06	0	AB hydrolase-1 domain-containing protein [Source:UniProtKB/TrEMBL;Acc:A0A1D8PPD3]
C6_01920C_A	2977.38	0.553812	0.111826	4.95245	7.33e-07	3.84e-06	0	CID domain-containing protein [Source:UniProtKB/TrEMBL;Acc:A0A1D8PPQ9]
C3_02950C_A	7471.44	0.758652	0.153227	4.95115	7.38e-07	3.86e-06	MET13	Methylenetetrahydrofolate reductase [Source:UniProtKB/TrEMBL;Acc:Q5AEI0]
C1_09210C_A	3893.82	0.800075	0.16177	4.94575	7.58e-07	3.97e-06	0	MFS domain-containing protein [Source:UniProtKB/TrEMBL;Acc:A0A1D8PEJ7]
C1_00520W_A	2089.89	0.595416	0.120405	4.9451	7.61e-07	3.98e-06	0	Phosphoglycerate mutase [Source:UniProtKB/TrEMBL;Acc:Q5ABB4]
C1_04370C_A	3389.01	-0.666272	0.13479	-4.94305	7.69e-07	4.02e-06	0	Mitochondrial 37S ribosomal protein RSM18 [Source:UniProtKB/TrEMBL;Acc:Q59KY7]
C1_01100W_A	5469.79	0.507767	0.102863	4.93634	7.96e-07	4.15e-06	CCH1	EF-hand domain-containing protein [Source:UniProtKB/TrEMBL;Acc:Q5A936]
C2_07020C_A	525.896	1.16626	0.236314	4.93521	8.01e-07	4.17e-06	0	Ortholog of C. dubliniensis CD36 : Cd36_21310, C. parapsilosis CDC317 : CPAR2_406650, C. auris B8441 : B9J08_002803 and Candida tenuis NRRL Y-1498 : CANTEDRAFT_130046
C2_05970C_A	561.408	1.46732	0.297788	4.92738	8.33e-07	4.34e-06	TES1	Tes1p [Source:UniProtKB/TrEMBL;Acc:Q59MF1]
C1_10460W_A	3371.02	-0.630595	0.12803	-4.92538	8.42e-07	4.38e-06	0	Glycerophosphocholine acyltransferase 1 [Source:UniProtKB/TrEMBL;Acc:A0A1D8PEV8]
C4_06560W_A	185.304	1.45122	0.295197	4.91609	8.83e-07	4.59e-06	PGA15	Probable cell wall protein PGA15 [Source:UniProtKB/Swiss-Prot;Acc:Q5A1E1]
C4_04290W_A	3912.15	-0.450744	0.0917294	-4.91384	8.93e-07	4.64e-06	SEC15	Exocyst complex component SEC15 [Source:UniProtKB/TrEMBL;Acc:A0A1D8PM29]
C1_13760W_A	5906.33	-0.674009	0.137229	-4.91158	9.03e-07	4.69e-06	AGM1	Phosphoacetylglucosamine mutase [Source:UniProtKB/TrEMBL;Acc:Q5AKW4]
C3_05810C_A	19011.8	0.83577	0.170554	4.90033	9.57e-07	4.96e-06	SKN1	GH16 domain-containing protein [Source:UniProtKB/TrEMBL;Acc:A0A1D8PKE1]
C4_06030W_A	18841.4	-0.791289	0.161486	-4.90003	9.58e-07	4.97e-06	CMD1	Calmodulin [Source:UniProtKB/TrEMBL;Acc:A0A1D8PMF8]
C1_01880C_A	739.802	1.00737	0.205662	4.89817	9.67e-07	5.01e-06	PTR3	Ptr3p [Source:UniProtKB/TrEMBL;Acc:A0A1D8PCM3]
C1_09250W_A	22553.1	2.1375	0.436433	4.89766	9.7e-07	5.02e-06	CRP1	Crp1p [Source:UniProtKB/TrEMBL;Acc:A0A1D8PEI4]
C1_09270W_A	629.694	1.0001	0.204315	4.89492	9.83e-07	5.09e-06	FGR43	F-box domain-containing protein [Source:UniProtKB/TrEMBL;Acc:Q5APH8]
C1_07460C_A	3528.31	-0.439291	0.0898333	-4.89007	1.01e-06	5.21e-06	GPI8	GPI-anchor transamidase [Source:UniProtKB/TrEMBL;Acc:Q59PU4]
C4_01500W_A	2055.88	1.03438	0.211653	4.88714	1.02e-06	5.28e-06	NCS6	Cytoplasmic tRNA 2-thiolation protein 1 [Source:UniProtKB/Swiss-Prot;Acc:Q5AML2]
CR_02640W_A	6381.49	0.612886	0.125483	4.88421	1.04e-06	5.36e-06	RFG1	Repressor of filamentous growth 1 [Source:UniProtKB/Swiss-Prot;Acc:Q5A220]
C5_03920C_A	2389	0.894213	0.183319	4.8779	1.07e-06	5.53e-06	0	PINc domain-containing protein [Source:UniProtKB/TrEMBL;Acc:Q59MK3]
C2_04530W_A	519.429	1.14155	0.234117	4.87597	1.08e-06	5.58e-06	MED8	Mediator of RNA polymerase II transcription subunit 8 [Source:UniProtKB/Swiss-Prot;Acc:Q59TD3]
C2_02200W_A	13657.1	-0.861364	0.176775	-4.87266	1.1e-06	5.67e-06	ZRC1	Zn(2+) transporter [Source:UniProtKB/TrEMBL;Acc:A0A1D8PGL8]
C7_02350C_A	2538.82	0.723756	0.148576	4.87128	1.11e-06	5.7e-06	0	UDENN domain-containing protein [Source:UniProtKB/TrEMBL;Acc:A0A1D8PR47]
C5_01320W_A	11532.4	-0.575853	0.118232	-4.87052	1.11e-06	5.72e-06	SNF1	Non-specific serine/threonine protein kinase [Source:UniProtKB/TrEMBL;Acc:A0A1D8PN61]
C6_01470W_A	273.616	1.31621	0.270642	4.86328	1.15e-06	5.93e-06	0	Has domain(s) with predicted serine-type endopeptidase activity and role in proteolysis
C4_05390W_A	7876.65	-0.79604	0.163734	-4.8618	1.16e-06	5.97e-06	0	Glyoxylate reductase [Source:UniProtKB/TrEMBL;Acc:Q59P08]
C1_05490C_A	4560.26	-0.662532	0.136308	-4.86055	1.17e-06	6e-06	0	MICOS complex subunit [Source:UniProtKB/TrEMBL;Acc:Q5A2C6]
CR_07420W_A	20122.6	-0.876074	0.180299	-4.85902	1.18e-06	6.04e-06	KGD2	Dihydrolipoyllysine-residue succinyltransferase [Source:UniProtKB/TrEMBL;Acc:A0A1D8PTH3]
C2_04720C_A	5756.73	-0.589869	0.121411	-4.85846	1.18e-06	6.05e-06	FGR51	Fgr51p [Source:UniProtKB/TrEMBL;Acc:A0A1D8PH87]
C4_05680W_A	5965	0.894709	0.184204	4.85715	1.19e-06	6.09e-06	PHO4	BHLH domain-containing protein [Source:UniProtKB/TrEMBL;Acc:A0A1D8PMD1]
C3_07240W_A	104.948	2.07026	0.426447	4.85466	1.21e-06	6.16e-06	0	Ortholog of Candida albicans WO-1 : CAWG_03032
C6_00130C_A	28839.2	-0.54276	0.111814	-4.85414	1.21e-06	6.17e-06	VID27	Vid27p [Source:UniProtKB/TrEMBL;Acc:A0A1D8PP94]
C1_07950C_A	1357.22	1.14578	0.236058	4.85382	1.21e-06	6.18e-06	0	Putative pre-60S pre-ribosomal particle subunit, essential gene, S. cerevisiae ortholog RRP17 is essential, Hap43p-induced, rat catheter biofilm induced
C5_02680W_A	968.474	-0.832809	0.171614	-4.8528	1.22e-06	6.2e-06	0	Protein of unknown function, flow model biofilm induced, Spider biofilm induced
CR_08910C_A	10662.1	-0.6227	0.128317	-4.85282	1.22e-06	6.2e-06	RPN7	Proteasome regulatory particle lid subunit [Source:UniProtKB/TrEMBL;Acc:A0A1D8PTV0]
C4_05540W_A	4301.15	1.23736	0.255062	4.85119	1.23e-06	6.25e-06	HOM3	Aspartokinase [Source:UniProtKB/TrEMBL;Acc:A0A1D8PMB8]
C1_07080W_A	813.202	0.855377	0.176442	4.84791	1.25e-06	6.34e-06	RTT102	Component of the SWI/SNF and RSC chromatin remodeling complexes, suggested role in chromosome maintenance, Spider biofilm induced
C2_09650W_A	29728.2	-0.62685	0.129339	-4.84656	1.26e-06	6.38e-06	0	RRM domain-containing protein [Source:UniProtKB/TrEMBL;Acc:A0A1D8PIF0]
C2_01900C_A	2701.05	0.704561	0.14538	4.84632	1.26e-06	6.39e-06	0	Ortholog of C. dubliniensis CD36 : Cd36_16720, C. parapsilosis CDC317 : CPAR2_210210, C. auris B8441 : B9J08_004860 and Candida tenuis NRRL Y-1498 : CANTEDRAFT_128446
C4_06790W_A	3665.66	0.84805	0.175145	4.84199	1.29e-06	6.52e-06	0	GPN-loop GTPase 3 [Source:UniProtKB/Swiss-Prot;Acc:Q5A0W6]
C7_00610C_A	3580.25	-0.534323	0.110448	-4.83776	1.31e-06	6.66e-06	0	DUF155 domain-containing protein [Source:UniProtKB/TrEMBL;Acc:A0A1D8PQM8]
C1_09010W_A	2155.24	0.982422	0.20312	4.83665	1.32e-06	6.69e-06	NAR1	Cytosolic Fe-S cluster assembly factor NAR1 [Source:UniProtKB/Swiss-Prot;Acc:Q5APK7]
CR_00580W_A	21420.6	-0.548456	0.113434	-4.83502	1.33e-06	6.74e-06	YRB1	RanBD1 domain-containing protein [Source:UniProtKB/TrEMBL;Acc:A0A1D8PRQ3]
C3_02840W_A	447.292	0.991093	0.205033	4.83381	1.34e-06	6.77e-06	0	Ribonuclease P/MRP protein subunit POP5 [Source:UniProtKB/TrEMBL;Acc:Q5AEJ3]
C1_02030C_A	671.179	0.662291	0.137023	4.83344	1.34e-06	6.78e-06	0	Cytochrome b5 heme-binding domain-containing protein [Source:UniProtKB/TrEMBL;Acc:Q59TA9]
C1_13830C_A	24914.5	-0.594884	0.123244	-4.82687	1.39e-06	7e-06	PDX1	Pdx1p [Source:UniProtKB/TrEMBL;Acc:Q5AKV6]
C4_06700W_A	30.8769	3.57961	0.741894	4.82496	1.4e-06	7.07e-06	0	Ortholog of Candida albicans WO-1 : CAWG_03159
C6_02080W_A	884.138	0.969064	0.200855	4.82468	1.4e-06	7.07e-06	0	Ortholog of Candida albicans WO-1 : CAWG_05160
C1_11490C_A	425.76	1.79005	0.371263	4.82151	1.42e-06	7.17e-06	BTA1	Methyltransf_25 domain-containing protein [Source:UniProtKB/TrEMBL;Acc:Q59TS3]
C3_05930W_A	5140.28	0.547323	0.113515	4.82158	1.42e-06	7.17e-06	CTA4	Zn(2)-C6 fungal-type domain-containing protein [Source:UniProtKB/TrEMBL;Acc:A0A1D8PKC2]
CR_09780C_A	129.204	1.33621	0.277167	4.82095	1.43e-06	7.19e-06	IFA14	Ifa14p [Source:UniProtKB/TrEMBL;Acc:A0A1D8PU18]
C5_00930C_A	11746.9	-0.932791	0.193609	-4.81792	1.45e-06	7.29e-06	TFS1	Tfs1p [Source:UniProtKB/TrEMBL;Acc:Q5A1M1]
C1_10650W_A	858.18	0.857046	0.178015	4.81445	1.48e-06	7.41e-06	APN2	Endo/exonuclease/phosphatase domain-containing protein [Source:UniProtKB/TrEMBL;Acc:A0A1D8PEX6]
CR_10330W_A	277.579	1.69257	0.351677	4.81285	1.49e-06	7.47e-06	PGA11	Predicted GPI-anchored protein 11 [Source:UniProtKB/Swiss-Prot;Acc:Q5ACN3]
CR_08310C_A	114.882	1.90131	0.395218	4.81077	1.5e-06	7.54e-06	0	TauD domain-containing protein [Source:UniProtKB/TrEMBL;Acc:A0A1D8PTN9]
C1_07670W_A	70.4969	2.40141	0.499449	4.80811	1.52e-06	7.63e-06	ZCF4	Zn(2)-C6 fungal-type domain-containing protein [Source:UniProtKB/TrEMBL;Acc:A0A1D8PE43]
C6_03750C_A	3789.02	0.507666	0.105584	4.80815	1.52e-06	7.63e-06	SBA1	CS domain-containing protein [Source:UniProtKB/TrEMBL;Acc:A0A1D8PQ94]
CR_08160W_A	6390.91	-0.495275	0.103018	-4.80766	1.53e-06	7.64e-06	PTC5	PPM-type phosphatase domain-containing protein [Source:UniProtKB/TrEMBL;Acc:Q5A388]
C3_01860C_A	15738.5	-0.510939	0.106312	-4.80601	1.54e-06	7.69e-06	DBP5	ATP-dependent RNA helicase DBP5 [Source:UniProtKB/Swiss-Prot;Acc:Q5AJD0]
C6_00380C_A	1243.67	0.863628	0.179699	4.80598	1.54e-06	7.69e-06	0	Protein of unknown function, Spider biofilm induced
CR_08500W_A	5955.28	-0.769418	0.160211	-4.80254	1.57e-06	7.82e-06	0	Ortholog(s) have unfolded protein binding activity and role in protein import into nucleus, ribosomal large subunit biogenesis
CR_00280C_A	1978.59	0.697517	0.145296	4.80067	1.58e-06	7.89e-06	0	Ortholog(s) have ATPase activity, DNA binding, nucleosome binding activity, role in chromatin remodeling and Isw1b complex localization
C5_04220W_A	372.22	4.78516	0.997358	4.79783	1.6e-06	7.99e-06	MRV5	MARVEL domain-containing protein [Source:UniProtKB/TrEMBL;Acc:A0A1D8PNX0]
C4_06920C_A	195.196	3.83988	0.800874	4.79461	1.63e-06	8.12e-06	CSA2	Secreted hemophore CSA2 [Source:UniProtKB/Swiss-Prot;Acc:Q5A0X8]
C6_03390W_A	3771.77	0.750484	0.156541	4.79417	1.63e-06	8.13e-06	0	Mitochondrial dicarboxylate transporter, possibly an essential gene, disruptants not obtained by UAU1 method
C1_11230W_A	512.591	0.865697	0.180899	4.78552	1.71e-06	8.48e-06	FGR39	Fgr39p [Source:UniProtKB/TrEMBL;Acc:A0A1D8PF33]
C2_10570W_A	8880.9	-0.703205	0.146981	-4.78433	1.72e-06	8.52e-06	SGS1	DNA helicase [Source:UniProtKB/TrEMBL;Acc:Q5A5R4]
C2_09280C_A	2938.42	0.916492	0.19158	4.78387	1.72e-06	8.54e-06	0	MFS domain-containing protein [Source:UniProtKB/TrEMBL;Acc:Q59X41]
CR_10470C_A	4855.63	0.833306	0.17439	4.77842	1.77e-06	8.76e-06	0	Ortholog(s) have role in maturation of SSU-rRNA from tricistronic rRNA transcript (SSU-rRNA, 5.8S rRNA, LSU-rRNA), rRNA processing and nucleolus, small-subunit processome localization
C2_05330C_A	1069.23	0.728383	0.152604	4.77304	1.81e-06	8.99e-06	0	Ortholog of C. dubliniensis CD36 : Cd36_19810, C. parapsilosis CDC317 : CPAR2_206450, C. auris B8441 : B9J08_005014 and Candida tenuis NRRL Y-1498 : CANTEDRAFT_113905
C2_05380W_A	2430.97	-0.588891	0.123427	-4.77118	1.83e-06	9.06e-06	0	DUF4050 domain-containing protein [Source:UniProtKB/TrEMBL;Acc:A0A1D8PHD9]
C5_04960W_A	12547.2	1.02476	0.214781	4.77118	1.83e-06	9.06e-06	0	Protein of unknown function, induced in core caspofungin response, induced in ssr1 mutant, induced by nitric oxide independent of Yhb1, Spider biofilm induced
C2_04730W_A	1454.77	0.651586	0.136586	4.77053	1.84e-06	9.09e-06	0	Ortholog of C. dubliniensis CD36 : Cd36_19300, C. parapsilosis CDC317 : CPAR2_209720, C. auris B8441 : B9J08_003188 and Candida tenuis NRRL Y-1498 : CANTEDRAFT_114035
C6_01390W_A	5894.34	-0.526756	0.110518	-4.76625	1.88e-06	9.27e-06	HOC1	Alpha-1,6-mannosyltransferase [Source:UniProtKB/TrEMBL;Acc:A0A1D8PPM7]
C1_08790W_A	4647.16	2.52385	0.530061	4.76143	1.92e-06	9.49e-06	TPO3	MFS domain-containing protein [Source:UniProtKB/TrEMBL;Acc:A0A1D8PEG8]
CR_09930W_A	1604.83	-1.2428	0.261032	-4.7611	1.93e-06	9.5e-06	0	Protein of unknown function, induced by alpha pheromone in SpiderM medium
C1_09140C_A	1978.7	0.630015	0.132451	4.75659	1.97e-06	9.71e-06	SSU81	High osmolarity signaling protein SHO1 [Source:UniProtKB/Swiss-Prot;Acc:Q5AQ36]
C5_00290W_A	2427.58	0.69715	0.14668	4.75287	2.01e-06	9.88e-06	DUS4	tRNA-dihydrouridine synthase [Source:UniProtKB/TrEMBL;Acc:Q5A4Y0]
C1_01760W_A	2142.95	-0.761109	0.160262	-4.74915	2.04e-06	1.01e-05	FGR38	Fgr38p [Source:UniProtKB/TrEMBL;Acc:A0A1D8PCK2]
C2_01410C_A	5753.54	-0.714553	0.150504	-4.74773	2.06e-06	1.01e-05	CLB2	G2/mitotic-specific cyclin CLB2 [Source:UniProtKB/Swiss-Prot;Acc:Q5ALY0]
C1_10430W_A	1081.26	3.01593	0.635591	4.74507	2.08e-06	1.02e-05	PHO8	Alkaline phosphatase [Source:UniProtKB/TrEMBL;Acc:A0A1D8PEV2]
C4_04980W_A	2937.62	-0.73608	0.1552	-4.74278	2.11e-06	1.04e-05	0	Predicted membrane transporter, member of the peptide-acetyl-coA transporter (PAT) family, major facilitator superfamily (MFS), induced by alpha pheromone in Spider medium
C5_00660C_A	48593	-1.72891	0.364631	-4.74153	2.12e-06	1.04e-05	ERG11	Lanosterol 14-alpha demethylase [Source:UniProtKB/Swiss-Prot;Acc:P10613]
C6_04320C_A	158.091	1.68384	0.355485	4.73672	2.17e-06	1.07e-05	0	Ortholog of C. dubliniensis CD36 : Cd36_64660, C. parapsilosis CDC317 : CPAR2_601110, Candida tenuis NRRL Y-1498 : CANTEDRAFT_119969 and Debaryomyces hansenii CBS767 : DEHA2A05896g
C4_05860W_A	2623.85	0.567943	0.119955	4.73462	2.19e-06	1.08e-05	0	Prefoldin subunit 4 [Source:UniProtKB/TrEMBL;Acc:Q5A435]
CR_01730W_A	5490.96	0.6254	0.132109	4.73397	2.2e-06	1.08e-05	IFU5	WW domain-containing protein [Source:UniProtKB/TrEMBL;Acc:A0A1D8PS14]
C5_03170C_A	4897.07	-0.738351	0.156078	-4.73065	2.24e-06	1.09e-05	0	Protein of unknown function, transcript repressed by elevated CO2, Spider biofilm induced
C1_12970C_A	5365.71	-0.861158	0.182066	-4.72992	2.25e-06	1.1e-05	SEC2	Rab guanine nucleotide exchange factor SEC2 [Source:UniProtKB/Swiss-Prot;Acc:Q5AL49]
C4_02860W_A	5168.05	-0.883274	0.186829	-4.72771	2.27e-06	1.11e-05	0	Ortholog(s) have enzyme activator activity and role in chromosome segregation
C4_05740C_A	6765.27	0.409395	0.0866416	4.72516	2.3e-06	1.12e-05	0	DNA-binding E3 ubiquitin-protein ligase [Source:UniProtKB/TrEMBL;Acc:A0A1D8PME5]
C2_01780W_A	12888.1	-0.517295	0.1095	-4.72417	2.31e-06	1.13e-05	MSB2	Msb2p [Source:UniProtKB/TrEMBL;Acc:A0A1D8PGF8]
C4_00810C_A	966.985	1.13508	0.240557	4.71855	2.38e-06	1.16e-05	0	tRNA N6-adenosine threonylcarbamoyltransferase, mitochondrial [Source:UniProtKB/TrEMBL;Acc:A0A1D8PL67]
CR_08090W_A	274787	-0.741615	0.157203	-4.71757	2.39e-06	1.16e-05	SSB1	Hsp70 family ATPase [Source:UniProtKB/TrEMBL;Acc:Q5A397]
CR_06840W_A	2618.19	0.682677	0.144717	4.71733	2.39e-06	1.16e-05	UTP25	U3 small nucleolar RNA-associated protein 25 [Source:UniProtKB/Swiss-Prot;Acc:Q59MU1]
C2_07240C_A	359.455	1.18787	0.251819	4.71715	2.39e-06	1.16e-05	0	Succinyl-CoA:3-ketoacid-coenzyme A transferase [Source:UniProtKB/TrEMBL;Acc:Q59Z19]
C1_03600W_A	8009.33	-0.398308	0.084453	-4.71633	2.4e-06	1.17e-05	0	Dolichyl-diphosphooligosaccharide--protein glycosyltransferase subunit 2 [Source:UniProtKB/TrEMBL;Acc:Q5AHZ2]
C5_03870C_A	2139.31	-0.8423	0.178606	-4.71597	2.41e-06	1.17e-05	0	Protein of unknown function, Spider biofilm induced
C1_00070W_A	29220.7	-0.797087	0.169113	-4.71334	2.44e-06	1.18e-05	MVD	Diphosphomevalonate decarboxylase [Source:UniProtKB/TrEMBL;Acc:A0A1D8PC43]
C1_03830C_A	2039.01	1.03359	0.21941	4.71077	2.47e-06	1.2e-05	0	EXOSC1 domain-containing protein [Source:UniProtKB/TrEMBL;Acc:A0A1D8PD51]
C1_11430W_A	2191.65	0.654219	0.138994	4.70681	2.52e-06	1.22e-05	0	Protein of unknown function, mRNA binds She3
C4_03750C_A	1466.97	0.499328	0.106097	4.70635	2.52e-06	1.22e-05	0	RF_PROK_I domain-containing protein [Source:UniProtKB/TrEMBL;Acc:A0A1D8PLX1]
C3_07570C_A	953.947	0.980846	0.208451	4.7054	2.53e-06	1.23e-05	0	Ortholog(s) have thiamine phosphate phosphatase activity and role in phosphate ion transport
C6_02420W_A	3103.38	1.30832	0.278072	4.70498	2.54e-06	1.23e-05	0	GP-PDE domain-containing protein [Source:UniProtKB/TrEMBL;Acc:Q59S57]
C1_09630W_A	63919.1	-0.618945	0.131584	-4.70379	2.55e-06	1.23e-05	IDH1	Isocitrate dehydrogenase [NAD] subunit, mitochondrial [Source:UniProtKB/TrEMBL;Acc:A0A1D8PEM5]
C2_07250C_A	160.215	1.96962	0.418743	4.70365	2.56e-06	1.23e-05	0	INTRADIOL_DIOXYGENAS domain-containing protein [Source:UniProtKB/TrEMBL;Acc:Q59Z18]
CR_02530W_A	31837.9	1.25995	0.26788	4.70342	2.56e-06	1.23e-05	DBP2	ATP-dependent RNA helicase DBP2 [Source:UniProtKB/Swiss-Prot;Acc:Q59LU0]
C2_09720W_A	24413.8	-0.470722	0.100108	-4.70215	2.57e-06	1.24e-05	SUP35	ERF-3 [Source:UniProtKB/TrEMBL;Acc:Q59YE8]
C3_04650W_A	393.008	1.1246	0.239171	4.70206	2.58e-06	1.24e-05	0	Ortholog of S. cerevisiae : AIM6, C. glabrata CBS138 : CAGL0C05533g, C. dubliniensis CD36 : Cd36_84610, C. parapsilosis CDC317 : CPAR2_404550 and C. auris B8441 : B9J08_003753
C3_04770C_A	1619.16	0.862005	0.183329	4.70194	2.58e-06	1.24e-05	ZCF32	Zn(2)-C6 fungal-type domain-containing protein [Source:UniProtKB/TrEMBL;Acc:Q5ANG4]
C2_06530W_A	761.546	0.976974	0.207805	4.70139	2.58e-06	1.24e-05	0	CDT1_C domain-containing protein [Source:UniProtKB/TrEMBL;Acc:Q59Q35]
C3_03680W_A	3264.62	-0.481932	0.102518	-4.70096	2.59e-06	1.24e-05	0	Sphinganine-1-phosphate aldolase [Source:UniProtKB/TrEMBL;Acc:A0A1D8PJQ9]
C4_06250C_A	4712.69	-0.564389	0.12006	-4.70088	2.59e-06	1.24e-05	SEC3	Sec3-PIP2_bind domain-containing protein [Source:UniProtKB/TrEMBL;Acc:A0A1D8PMI1]
C4_03180W_A	25872.6	-0.815797	0.173592	-4.69952	2.61e-06	1.25e-05	NCP1	NADPH--cytochrome P450 reductase [Source:UniProtKB/TrEMBL;Acc:A0A1D8PLR7]
C5_04740C_A	2875.04	-0.622473	0.132528	-4.69691	2.64e-06	1.27e-05	HYS2	DNA-directed DNA polymerase delta subunit [Source:UniProtKB/TrEMBL;Acc:Q5AK60]
C5_00370W_A	24449.5	-0.41536	0.0884536	-4.6958	2.66e-06	1.27e-05	COF1	Actin-depolymerizing factor 1 [Source:UniProtKB/TrEMBL;Acc:A0A1D8PMW6]
C1_13200C_A	633.58	1.21568	0.259012	4.69353	2.69e-06	1.29e-05	REX3	RNA exonuclease 3 [Source:UniProtKB/Swiss-Prot;Acc:Q5AL29]
C3_05760W_A	3380.18	-0.93727	0.199779	-4.69154	2.71e-06	1.3e-05	0	Phosphopantothenate--cysteine ligase [Source:UniProtKB/TrEMBL;Acc:A0A1D8PKB0]
C1_12900W_A	1322	0.742122	0.158246	4.68968	2.74e-06	1.31e-05	0	Ortholog of C. dubliniensis CD36 : Cd36_12030 and Candida albicans WO-1 : CAWG_00152
CR_02970C_A	6956.38	0.464782	0.0991325	4.6885	2.75e-06	1.31e-05	0	DNA helicase [Source:UniProtKB/TrEMBL;Acc:A0A1D8PSC6]
C1_08750W_A	672.716	1.10458	0.235671	4.68696	2.77e-06	1.32e-05	YMC2	Ymc2p [Source:UniProtKB/TrEMBL;Acc:A0A1D8PED5]
C7_02650W_A	352.546	1.22037	0.260424	4.68611	2.78e-06	1.33e-05	TEP1	Phosphatase tensin-type domain-containing protein [Source:UniProtKB/TrEMBL;Acc:Q59LZ6]
C7_00720W_A	8138.56	0.596301	0.127282	4.68489	2.8e-06	1.33e-05	RTF1	Plus3 domain-containing protein [Source:UniProtKB/TrEMBL;Acc:A0A1D8PQN1]
C3_05910W_A	1353.23	1.08008	0.230648	4.6828	2.83e-06	1.35e-05	ZCF35	Zn(2)-C6 fungal-type domain-containing protein [Source:UniProtKB/TrEMBL;Acc:A0A1D8PKB5]
CR_02430C_A	7240.88	-0.598769	0.127863	-4.6829	2.83e-06	1.35e-05	0	Predicted protein of rapamycin resistance, Spider biofilm induced
C1_09690W_A	14749.5	1.45175	0.310069	4.68202	2.84e-06	1.35e-05	MLS1	Malate synthase [Source:UniProtKB/TrEMBL;Acc:Q5APD2]
CR_05670C_A	47352.3	0.488884	0.104471	4.67961	2.87e-06	1.37e-05	HMO1	Transcriptional regulator HMO1 [Source:UniProtKB/Swiss-Prot;Acc:Q59PR9]
C2_01690W_A	12028.5	-0.770407	0.164671	-4.67847	2.89e-06	1.37e-05	0	Putative succinate dehydrogenase, enzyme of citric acid cycle, repressed by nitric oxide, Efg1, Hap43 repressed
CR_00520C_A	10643.3	-0.55849	0.119432	-4.67623	2.92e-06	1.39e-05	CRM1	Importin N-terminal domain-containing protein [Source:UniProtKB/TrEMBL;Acc:A0A1D8PRR9]
CR_09040W_A	1082.15	0.928993	0.198679	4.67584	2.93e-06	1.39e-05	0	Protein of unknown function, Spider biofilm induced
CR_02200C_A	6912.56	-0.592827	0.126813	-4.67481	2.94e-06	1.39e-05	RAD51	DNA repair protein RAD51 homolog [Source:UniProtKB/TrEMBL;Acc:Q59UY8]
C4_01600C_A	68.0464	1.64926	0.352813	4.6746	2.95e-06	1.39e-05	#N/A	#N/A
C1_13110C_A	19881.7	-0.788118	0.168647	-4.67317	2.97e-06	1.4e-05	CHS3	Chitin synthase [Source:UniProtKB/TrEMBL;Acc:A0A1D8PFK5]
C5_03570W_A	3095.52	-0.599806	0.128356	-4.673	2.97e-06	1.4e-05	0	Ortholog(s) have ubiquitin binding, ubiquitin-protein transferase activator activity and role in establishment of protein localization to endoplasmic reticulum membrane, ubiquitin-dependent ERAD pathway
C7_03360W_A	19363.1	-0.628131	0.134515	-4.66961	3.02e-06	1.43e-05	CPY1	Carboxypeptidase [Source:UniProtKB/TrEMBL;Acc:A0A1D8PRC2]
CR_00630W_A	513.806	1.00621	0.215488	4.66944	3.02e-06	1.43e-05	VHR1	Transcriptional activator of genes involved in biotin metabolism, required for survival and proliferation in macrophages, expression upregulated during growth in the mouse cecum, Spider biofilm induced
C1_09710C_A	6109.44	0.735255	0.157496	4.66841	3.04e-06	1.43e-05	0	WD_REPEATS_REGION domain-containing protein [Source:UniProtKB/TrEMBL;Acc:Q5APD0]
C5_01570C_A	339.609	1.99633	0.427657	4.66807	3.04e-06	1.43e-05	SPO1	Lysophospholipase [Source:UniProtKB/TrEMBL;Acc:A0A1D8PN71]
CR_01560W_A	950.329	0.888866	0.19047	4.66669	3.06e-06	1.44e-05	0	J domain-containing protein [Source:UniProtKB/TrEMBL;Acc:Q5A9C3]
C1_08980C_A	20663.6	-0.616467	0.132254	-4.66123	3.14e-06	1.48e-05	ZWF1	Glucose-6-phosphate 1-dehydrogenase [Source:UniProtKB/TrEMBL;Acc:A0A1D8PEG2]
C4_06310C_A	234.824	1.3036	0.279703	4.66066	3.15e-06	1.48e-05	PGA41	Probable cell wall protein PGA41 [Source:UniProtKB/Swiss-Prot;Acc:Q5A1B3]
C6_00420W_A	6221.4	-0.616226	0.132228	-4.66034	3.16e-06	1.48e-05	DPM2	Dolichol phosphate-mannose biosynthesis regulatory protein [Source:UniProtKB/TrEMBL;Acc:A0A1D8PPC1]
C7_00080C_A	7138.76	-0.853761	0.183356	-4.65629	3.22e-06	1.51e-05	SAC7	Rho-GAP domain-containing protein [Source:UniProtKB/TrEMBL;Acc:A0A1D8PQG5]
C1_04680W_A	52651.2	-0.540683	0.116174	-4.65406	3.25e-06	1.53e-05	PIL1	Lipid-binding protein [Source:UniProtKB/TrEMBL;Acc:A0A1D8PDD1]
CR_02930W_A	9953.44	0.70727	0.152001	4.65305	3.27e-06	1.53e-05	0	Protein of unknown function, induced by nitric oxide independent of Yhb1p
C4_07160W_A	479.881	-1.20397	0.259143	-4.64596	3.38e-06	1.59e-05	0	(orf19.3087.2) Ortholog of C. dubliniensis CD36 : Cd36_26300, Candida tenuis NRRL Y-1498 : cten_CGOB_00015, Debaryomyces hansenii CBS767 : DEHA2G16104g and Pichia stipitis Pignal : psti_CGOB_00212
C7_04050W_A	4406.47	-0.589107	0.126953	-4.64036	3.48e-06	1.63e-05	HLJ1	J domain-containing protein [Source:UniProtKB/TrEMBL;Acc:A0A1D8PRI1]
C5_03880C_A	92.0804	1.78462	0.384626	4.63988	3.49e-06	1.63e-05	0	Protein with Mob2p-dependent hyphal regulation, fluconazole-induced
C1_00920W_A	3774.05	0.494151	0.106505	4.63969	3.49e-06	1.63e-05	0	Ortholog(s) have phosphatidylinositol-4,5-bisphosphate binding, phosphatidylserine binding activity and role in endocytosis, site selection
C4_01880W_A	4541.53	-0.42287	0.091161	-4.63871	3.51e-06	1.64e-05	TYR1	Prephenate dehydrogenase [NADP(+)] [Source:UniProtKB/TrEMBL;Acc:Q5AMP2]
C4_00460C_A	4281.46	0.504473	0.108778	4.63765	3.52e-06	1.65e-05	0	Translocase [Source:UniProtKB/TrEMBL;Acc:A0A1D8PL46]
C5_03640W_A	6742.9	-0.670615	0.14461	-4.6374	3.53e-06	1.65e-05	DPH5	Diphthine methyl ester synthase 2 [Source:UniProtKB/Swiss-Prot;Acc:P0CU37]
C2_01960C_A	242.279	1.15601	0.249296	4.63709	3.53e-06	1.65e-05	0	Protein of unknown function, transcript detected on high-resolution tiling arrays
C4_03900C_A	669.12	1.04595	0.225581	4.63671	3.54e-06	1.65e-05	RAM1	Protein farnesyltransferase subunit beta [Source:UniProtKB/TrEMBL;Acc:A0A1D8PLY3]
C2_00720C_A	1220.42	0.730943	0.157651	4.63647	3.54e-06	1.65e-05	FGR15	Filamentous growth regulator 15 [Source:UniProtKB/Swiss-Prot;Acc:Q5AD13]
CR_09620C_A	1191.14	-0.751158	0.162061	-4.63502	3.57e-06	1.66e-05	0	PRELI/MSF1 domain-containing protein [Source:UniProtKB/TrEMBL;Acc:A0A1D8PU11]
CR_04000W_A	15031.7	-0.403658	0.0870981	-4.63452	3.58e-06	1.66e-05	RPT4	AAA domain-containing protein [Source:UniProtKB/TrEMBL;Acc:Q5A6S2]
C1_13510C_A	2611.98	-0.910572	0.196546	-4.63287	3.61e-06	1.68e-05	TGL99	Abhydro_lipase domain-containing protein [Source:UniProtKB/TrEMBL;Acc:A0A1D8PFN1]
C1_03110W_A	120415	-0.583853	0.126102	-4.63001	3.66e-06	1.7e-05	RPL6	60S ribosomal protein L6 [Source:UniProtKB/TrEMBL;Acc:A0A1D8PCX8]
C6_02480W_A	4785.14	1.1364	0.245475	4.6294	3.67e-06	1.7e-05	0	PKS_ER domain-containing protein [Source:UniProtKB/TrEMBL;Acc:Q5AC33]
C5_03700C_A	7079.04	-0.725738	0.156777	-4.62911	3.67e-06	1.7e-05	DPH5	Diphthine methyl ester synthase 2 [Source:UniProtKB/Swiss-Prot;Acc:P0CU37]
C5_02860C_A	18086	-1.12572	0.243336	-4.62619	3.72e-06	1.73e-05	GRP2	Putative NADPH-dependent methylglyoxal reductase GRP2 [Source:UniProtKB/Swiss-Prot;Acc:P83775]
C3_04920C_A	3320.35	-1.03912	0.224671	-4.6251	3.74e-06	1.73e-05	0	ANK_REP_REGION domain-containing protein [Source:UniProtKB/TrEMBL;Acc:Q5ANE2]
C3_04390W_A	28401.7	-0.480543	0.103928	-4.62381	3.77e-06	1.74e-05	CUP5	V-type proton ATPase proteolipid subunit [Source:UniProtKB/TrEMBL;Acc:A0A1D8PK00]
C4_00450C_A	4559.38	-4.19616	0.908317	-4.61971	3.84e-06	1.78e-05	PGA10	GPI-anchored hemophore PGA10 [Source:UniProtKB/Swiss-Prot;Acc:Q59UP6]
C1_09440W_A	881.808	0.991629	0.214746	4.61768	3.88e-06	1.79e-05	0	Pyrophosphate phospho-hydrolase [Source:UniProtKB/TrEMBL;Acc:Q5APF8]
C4_05460C_A	8048.31	1.01736	0.220438	4.61516	3.93e-06	1.81e-05	OFD1	Fe2OG dioxygenase domain-containing protein [Source:UniProtKB/TrEMBL;Acc:A0A1D8PMB7]
C7_01250W_A	141040	-0.557202	0.120734	-4.61513	3.93e-06	1.81e-05	ASC1	Guanine nucleotide-binding protein subunit beta-like protein [Source:UniProtKB/Swiss-Prot;Acc:P83774]
C2_00210W_A	50856.4	-0.633691	0.13742	-4.61136	4e-06	1.84e-05	RPL38	Ribosomal 60S subunit protein L38 [Source:UniProtKB/TrEMBL;Acc:A0A1D8PG16]
CR_08610W_A	9584.86	-0.724336	0.157089	-4.61099	4.01e-06	1.85e-05	0	Mitochondrial pyruvate carrier [Source:UniProtKB/TrEMBL;Acc:Q5A328]
C1_03090W_A	226883	-0.510656	0.11087	-4.60591	4.11e-06	1.89e-05	RPS1	40S ribosomal protein S1 [Source:UniProtKB/Swiss-Prot;Acc:P40910]
C1_03800W_A	849.563	0.862374	0.187251	4.60545	4.12e-06	1.89e-05	RPP1	RNA-binding RNA processing protein [Source:UniProtKB/TrEMBL;Acc:A0A1D8PD31]
C1_11270W_A	6323.95	-0.845	0.183485	-4.60529	4.12e-06	1.89e-05	0	Cell wall protein, induced in core stress response and core caspofungin response, iron-regulated, amphotericin B, ketoconazole, and hypoxia induced, regulated by Cyr1, Ssn6, induced in oralpharyngeal candidasis, Spider biofilm repressed
C6_01610W_A	109107	-0.622898	0.135292	-4.6041	4.14e-06	1.9e-05	ANB1	Eukaryotic translation initiation factor 5A [Source:UniProtKB/Swiss-Prot;Acc:O94083]
C6_04370W_A	1983.38	0.689369	0.149889	4.59921	4.24e-06	1.95e-05	0	Has domain(s) with predicted ion channel activity, voltage-gated chloride channel activity, role in chloride transport, transmembrane transport and membrane localization
C5_04170W_A	5389.28	-0.546753	0.118919	-4.5977	4.27e-06	1.96e-05	0	Ortholog(s) have role in mitochondrial fusion and integral component of mitochondrial outer membrane localization
C1_11640C_A	2863.55	-0.647968	0.140978	-4.59622	4.3e-06	1.97e-05	DPP2	acidPPc domain-containing protein [Source:UniProtKB/TrEMBL;Acc:Q59TT9]
C2_09890W_A	1554.73	1.26711	0.275835	4.59374	4.35e-06	1.99e-05	SMM1	Smm1p [Source:UniProtKB/TrEMBL;Acc:A0A1D8PIL3]
C3_01490W_A	77691.6	-0.514202	0.111956	-4.5929	4.37e-06	2e-05	RPS7A	40S ribosomal protein S7 [Source:UniProtKB/TrEMBL;Acc:Q5AJ93]
C1_03900W_A	377.266	0.945765	0.205965	4.59186	4.39e-06	2.01e-05	SEN15	Sen15 domain-containing protein [Source:UniProtKB/TrEMBL;Acc:A0A1D8PD63]
C3_04660C_A	765.805	1.63893	0.357167	4.5887	4.46e-06	2.04e-05	ARG11	Arg11p [Source:UniProtKB/TrEMBL;Acc:Q5ANH7]
CR_04510W_A	245523	-1.29592	0.282483	-4.58759	4.48e-06	2.05e-05	HXK2	Hexokinase-2 [Source:UniProtKB/Swiss-Prot;Acc:P83776]
C2_06650C_A	1021.06	0.921545	0.200936	4.58625	4.51e-06	2.06e-05	0	Nop domain-containing protein [Source:UniProtKB/TrEMBL;Acc:A0A1D8PHQ5]
C4_04650W_A	1257.64	0.655069	0.14295	4.58251	4.59e-06	2.1e-05	0	C2H2-type domain-containing protein [Source:UniProtKB/TrEMBL;Acc:A0A1D8PM54]
C1_02590C_A	42619.1	-0.714366	0.155931	-4.5813	4.62e-06	2.1e-05	SNZ1	Pyridoxal 5'-phosphate synthase (glutamine hydrolyzing) [Source:UniProtKB/TrEMBL;Acc:Q5AIA6]
C1_04500W_A	20866.4	2.48418	0.542244	4.5813	4.62e-06	2.1e-05	ICL1	Isocitrate lyase [Source:UniProtKB/TrEMBL;Acc:Q59RB8]
C5_01350W_A	2344.67	-0.471419	0.102984	-4.5776	4.7e-06	2.14e-05	0	Pex24p domain-containing protein [Source:UniProtKB/TrEMBL;Acc:A0A1D8PN55]
C7_01750W_A	508.599	0.819632	0.179059	4.57743	4.71e-06	2.14e-05	MCP1	Mitochondrial outer membrane protein, component of vacuole and mitochondria patches (vCLAMPs), involved in mitophagy, mutants are defective in mitochondrial function and virulence, regulated by Sef1p, Sfu1p, and Hap43p
CR_03230W_A	3182.43	0.443219	0.0969886	4.56981	4.88e-06	2.22e-05	SQS1	Protein SQS1 [Source:UniProtKB/Swiss-Prot;Acc:Q59UG4]
C4_00030C_A	4801.38	0.531755	0.116514	4.56386	5.02e-06	2.28e-05	0	DNA damage checkpoint control protein RAD17 [Source:UniProtKB/TrEMBL;Acc:A0A1D8PKX2]
CR_05140W_A	1387.72	0.70012	0.153416	4.56353	5.03e-06	2.28e-05	0	Very-long-chain (3R)-3-hydroxyacyl-CoA dehydratase [Source:UniProtKB/TrEMBL;Acc:Q59QN4]
C7_04360C_A	4439.03	0.568502	0.12464	4.56117	5.09e-06	2.31e-05	TLO16	Tlo16p [Source:UniProtKB/TrEMBL;Acc:A0A1D8PRM3]
C3_01460C_A	2615.4	1.04882	0.230046	4.55916	5.14e-06	2.33e-05	FOX3	Fox3p [Source:UniProtKB/TrEMBL;Acc:Q5AJ90]
C1_05810W_A	2745.86	-0.487415	0.106958	-4.55706	5.19e-06	2.35e-05	GIM5	Gim5p [Source:UniProtKB/TrEMBL;Acc:Q5AA13]
C2_06400C_A	78.1121	1.48661	0.326281	4.55623	5.21e-06	2.36e-05	#N/A	#N/A
C5_02530W_A	6534.04	-0.770414	0.169185	-4.55367	5.27e-06	2.38e-05	UAP1	UDP-N-acetylglucosamine diphosphorylase [Source:UniProtKB/TrEMBL;Acc:A0A1D8PNG6]
C3_06470W_A	2211.69	-0.862168	0.18938	-4.55258	5.3e-06	2.39e-05	AAF1	Adherence factor [Source:UniProtKB/Swiss-Prot;Acc:P46589]
C6_01600W_A	155.967	1.47334	0.323681	4.55183	5.32e-06	2.4e-05	0	Ortholog of Candida albicans WO-1 : CAWG_05207
C3_05800W_A	1051.3	0.999833	0.21989	4.54696	5.44e-06	2.46e-05	0	tRNA_int_end_N2 domain-containing protein [Source:UniProtKB/TrEMBL;Acc:A0A1D8PKA3]
C1_06790C_A	2818.78	-0.742344	0.163268	-4.54678	5.45e-06	2.46e-05	MRPL19	Mitochondrial 54S ribosomal protein YmL19 [Source:UniProtKB/TrEMBL;Acc:Q5AAS9]
C1_14150C_A	2654.53	-0.677267	0.148975	-4.54616	5.46e-06	2.46e-05	PAM16	Mitochondrial import inner membrane translocase subunit TIM16 [Source:UniProtKB/Swiss-Prot;Acc:Q59ZW9]
C7_03110W_A	211.643	-1.36577	0.300481	-4.54527	5.49e-06	2.47e-05	PGA28	Probable GPI-anchored adhesin-like protein PGA28 [Source:UniProtKB/Swiss-Prot;Acc:Q5A5K7]
C1_04700C_A	2071.57	-1.07111	0.235728	-4.54383	5.52e-06	2.49e-05	0	Peptide hydrolase [Source:UniProtKB/TrEMBL;Acc:A0A1D8PDD4]
C1_06650W_A	2326.39	-0.705719	0.155389	-4.54161	5.58e-06	2.51e-05	NAA20	N-acetyltransferase domain-containing protein [Source:UniProtKB/TrEMBL;Acc:Q5AAR6]
C2_03680W_A	713.58	0.883875	0.194627	4.54137	5.59e-06	2.51e-05	SAP98	Peptidase A1 domain-containing protein [Source:UniProtKB/TrEMBL;Acc:A0A1D8PGX5]
C3_03600C_A	417.936	0.953459	0.210017	4.53992	5.63e-06	2.53e-05	GTT12	Bifunctional glutathione transferase/peroxidase [Source:UniProtKB/TrEMBL;Acc:A0A1D8PJX4]
C2_02520W_A	1974.59	0.52169	0.115089	4.53294	5.82e-06	2.61e-05	0	Ortholog(s) have nuclear localization sequence binding, ubiquitin binding activity and role in response to ethanol
C1_05240C_A	19408.2	-0.369191	0.0815694	-4.5261	6.01e-06	2.69e-05	RPT1	AAA domain-containing protein [Source:UniProtKB/TrEMBL;Acc:Q5A2A0]
C2_00650W_A	2158.65	0.572267	0.126444	4.52586	6.02e-06	2.7e-05	0	Ortholog of C. dubliniensis CD36 : Cd36_15600, C. parapsilosis CDC317 : CPAR2_213140, C. auris B8441 : B9J08_000687 and Debaryomyces hansenii CBS767 : DEHA2B02442g
C7_01780W_A	10348.1	-0.603608	0.133418	-4.52418	6.06e-06	2.71e-05	LPI9	Protein phosphatase regulator [Source:UniProtKB/TrEMBL;Acc:A0A1D8PQX8]
C4_02190C_A	51.9026	3.95941	0.875768	4.52107	6.15e-06	2.75e-05	0	CoA-transferase family protein, rat catheter biofilm repressed
C1_08380W_A	762436	-0.594384	0.131513	-4.5196	6.2e-06	2.77e-05	TEF2	Translation elongation factor 1-alpha, genes encoding ribosomal subunits, translation factors, and tRNA synthetases are downregulated upon phagocytosis by murine macrophage
C2_03100W_A	326419	-0.513401	0.113621	-4.51852	6.23e-06	2.78e-05	EFT2	Elongation factor 2 [Source:UniProtKB/Swiss-Prot;Acc:Q5A0M4]
C1_02620C_A	12924.7	0.727618	0.161078	4.51717	6.27e-06	2.8e-05	HOM6	Homoserine dehydrogenase [Source:UniProtKB/TrEMBL;Acc:Q5AIA2]
CR_07140C_A	259.554	-1.85511	0.410698	-4.51698	6.27e-06	2.8e-05	0	Protein of unknown function, transcript regulated by Mig1 and Tup1, rat catheter biofilm induced
C1_00910W_A	893.555	0.786264	0.174119	4.51568	6.31e-06	2.81e-05	TRI1	SWIB domain-containing protein [Source:UniProtKB/TrEMBL;Acc:A0A1D8PCC6]
C1_02210W_A	3628.31	-0.686101	0.151984	-4.51428	6.35e-06	2.83e-05	0	Ortholog of C. dubliniensis CD36 : Cd36_02060, C. parapsilosis CDC317 : CPAR2_106200, Candida tenuis NRRL Y-1498 : CANTEDRAFT_96322 and Debaryomyces hansenii CBS767 : DEHA2C02310g
C1_03040W_A	1024	0.725735	0.160857	4.51167	6.43e-06	2.86e-05	0	Protein of unknown function, induced by nitric oxide, rat catheter and Spider biofilm induced
C4_03270W_A	6916.31	0.7612	0.168865	4.50773	6.55e-06	2.92e-05	RPF1	Brix domain-containing protein [Source:UniProtKB/TrEMBL;Acc:Q5AFD8]
C7_01150W_A	349.019	1.19694	0.265557	4.50728	6.57e-06	2.92e-05	0	LigB domain-containing protein [Source:UniProtKB/TrEMBL;Acc:A0A1D8PQS1]
C2_02170W_A	4093.45	-0.717457	0.159221	-4.50606	6.6e-06	2.93e-05	0	Possible vacuolar protein, Hap43-induced gene
C1_00230C_A	2778.71	0.61634	0.136962	4.50007	6.79e-06	3.02e-05	BFA1	Bfa1p [Source:UniProtKB/TrEMBL;Acc:A0A1D8PC67]
C5_04730C_A	25024.9	-0.491786	0.109329	-4.49821	6.85e-06	3.04e-05	SSD1	Virulence protein SSD1 [Source:UniProtKB/Swiss-Prot;Acc:Q5AK62]
C3_02430W_A	3994.7	-0.550407	0.122372	-4.49782	6.87e-06	3.04e-05	APL2	AP complex subunit beta [Source:UniProtKB/TrEMBL;Acc:A0A1D8PJI6]
C3_06660C_A	233.87	-1.99402	0.443587	-4.49523	6.95e-06	3.08e-05	0	Ortholog of C. dubliniensis CD36 : Cd36_86630, Candida tropicalis NEW ASSEMBLY : CTRG1_05698 and Candida tropicalis MYA-3404 : CTRG_05698
C4_01780C_A	3632.65	0.795028	0.176941	4.49318	7.02e-06	3.11e-05	0	RXT2_N domain-containing protein [Source:UniProtKB/TrEMBL;Acc:Q5AMN1]
C5_04690C_A	180.474	2.47709	0.55137	4.49261	7.04e-06	3.11e-05	0	(orf19.3954.1) Ortholog of C. parapsilosis CDC317 : CPAR2_101170, C. auris B8441 : B9J08_004296, Candida tenuis NRRL Y-1498 : CANTEDRAFT_113855 and Debaryomyces hansenii CBS767 : DEHA2G20240g
CR_00260W_A	13695.6	-0.520325	0.115886	-4.48999	7.12e-06	3.15e-05	KIN2	Non-specific serine/threonine protein kinase [Source:UniProtKB/TrEMBL;Acc:A0A1D8PRN8]
C6_01560W_A	3581.52	1.10485	0.246082	4.48977	7.13e-06	3.15e-05	0	Plasma membrane-associated protein, physically interacts with TAP-tagged Nop1p
C7_01790C_A	158804	-0.560501	0.124846	-4.48954	7.14e-06	3.15e-05	RPL5	Ribosomal_L18_c domain-containing protein [Source:UniProtKB/TrEMBL;Acc:Q5AGZ7]
C3_06980W_A	1698.28	0.666173	0.148426	4.48824	7.18e-06	3.17e-05	HUT1	UDP-galactose transporter homolog 1 [Source:UniProtKB/Swiss-Prot;Acc:Q5ADN8]
C2_00410C_A	10741.9	1.01884	0.227182	4.48467	7.3e-06	3.22e-05	0	ATP-dependent RNA helicase [Source:UniProtKB/TrEMBL;Acc:A0A1D8PG31]
C3_07810C_A	46604.7	-0.621163	0.138532	-4.4839	7.33e-06	3.23e-05	SEC61	Protein transport protein SEC61 subunit alpha [Source:UniProtKB/Swiss-Prot;Acc:Q9P8E3]
CR_10020C_A	1385.18	-0.856692	0.19124	-4.47968	7.48e-06	3.29e-05	YOS9	Protein OS-9 homolog [Source:UniProtKB/Swiss-Prot;Acc:Q5ACR4]
C3_06740W_A	3029.07	0.688219	0.15367	4.47855	7.52e-06	3.31e-05	0	ATPase expression protein 2, mitochondrial [Source:UniProtKB/TrEMBL;Acc:Q5ADL2]
C4_03050C_A	3468.44	0.58263	0.130152	4.47652	7.59e-06	3.34e-05	0	M20_dimer domain-containing protein [Source:UniProtKB/TrEMBL;Acc:A0A1D8PLQ3]
C1_04120C_A	4057.35	0.85934	0.192004	4.47564	7.62e-06	3.35e-05	0	RRM domain-containing protein [Source:UniProtKB/TrEMBL;Acc:Q59VP9]
C4_03920W_A	1581.27	0.624519	0.139581	4.47423	7.67e-06	3.37e-05	0	UBX domain-containing protein [Source:UniProtKB/TrEMBL;Acc:A0A1D8PLX6]
C6_01040C_A	3834.28	0.925495	0.206897	4.47321	7.71e-06	3.38e-05	0	RNA helicase [Source:UniProtKB/TrEMBL;Acc:A0A1D8PPJ3]
C2_09860C_A	567.01	1.15399	0.258054	4.47191	7.75e-06	3.4e-05	0	Bac_luciferase domain-containing protein [Source:UniProtKB/TrEMBL;Acc:A0A1D8PIJ1]
C3_01790C_A	911.047	0.786694	0.175951	4.47109	7.78e-06	3.41e-05	0	Protein with a predicted SWI/SNF-related matrix-associated actin-dependent regulator of chromatin subfamily domain, Hap43-repressed gene
CR_08440W_A	768.556	0.964983	0.21583	4.47103	7.78e-06	3.41e-05	0	Protein of unknown function, rat catheter biofilm induced
C6_01420C_A	2842.43	0.858276	0.192004	4.47008	7.82e-06	3.42e-05	0	Oxidored_FMN domain-containing protein [Source:UniProtKB/TrEMBL;Acc:Q5A4J9]
C3_05190C_A	8748.1	-0.609139	0.136281	-4.46973	7.83e-06	3.43e-05	MCA1	Metacaspase-1 [Source:UniProtKB/Swiss-Prot;Acc:Q5ANA8]
C1_01540W_A	2829.8	-0.615368	0.137715	-4.46842	7.88e-06	3.44e-05	0	UBA domain-containing protein [Source:UniProtKB/TrEMBL;Acc:Q5A8Z2]
C2_08600W_A	1360.31	-0.959038	0.214641	-4.46811	7.89e-06	3.45e-05	GTR1	GTP-binding protein [Source:UniProtKB/TrEMBL;Acc:A0A1D8PI64]
C3_07740W_A	8017.09	-0.476861	0.106735	-4.4677	7.91e-06	3.45e-05	0	TMF_TATA_bd domain-containing protein [Source:UniProtKB/TrEMBL;Acc:Q5ADY0]
C2_00950C_A	3306.09	-0.53345	0.119491	-4.46436	8.03e-06	3.5e-05	RFC5	AAA domain-containing protein [Source:UniProtKB/TrEMBL;Acc:A0A1D8PG80]
C2_06630C_A	1207.14	-1.47829	0.331122	-4.4645	8.03e-06	3.5e-05	0	(orf19.36.1) Ortholog of C. parapsilosis CDC317 : CPAR2_104640, Candida orthopsilosis Co 90-125 : CORT_0B05695 and Candida orthopsilosis NEW ASSEMBLY : CORT1B05695
C4_05840W_A	1094.18	1.01858	0.228201	4.46351	8.06e-06	3.51e-05	FRE3	FAD-binding FR-type domain-containing protein [Source:UniProtKB/TrEMBL;Acc:A0A1D8PMF4]
CR_07380C_A	2386.37	-0.434651	0.0974361	-4.46088	8.16e-06	3.55e-05	KSR1	3-ketodihydrosphingosine reductase TSC10 [Source:UniProtKB/Swiss-Prot;Acc:Q59RQ2]
C3_07370W_A	2371.83	-0.510422	0.114483	-4.45849	8.25e-06	3.59e-05	0	Protein of unknown function, Spider biofilm induced
C2_08990C_A	3007.71	0.701831	0.157424	4.45821	8.26e-06	3.59e-05	0	Putative adhesin-like protein
C3_06920W_A	3322.03	1.08247	0.242974	4.4551	8.39e-06	3.64e-05	0	Putative phosphomutase [Source:UniProtKB/TrEMBL;Acc:Q5ADN2]
C4_06730C_A	5356.9	-0.581297	0.130493	-4.45461	8.4e-06	3.65e-05	0	Usp domain-containing protein [Source:UniProtKB/TrEMBL;Acc:Q5A0W0]
C2_07060W_A	1548.43	0.880732	0.197798	4.45267	8.48e-06	3.68e-05	0	U2 snRNP complex subunit [Source:UniProtKB/TrEMBL;Acc:A0A1D8PHX6]
CR_10670W_A	15484	-0.663029	0.149004	-4.44975	8.6e-06	3.73e-05	CPR6	Peptidyl-prolyl cis-trans isomerase D [Source:UniProtKB/Swiss-Prot;Acc:Q5ACI8]
C4_04990C_A	527.029	1.1949	0.26863	4.44812	8.66e-06	3.75e-05	0	Protein of unknown function, Hap43-repressed, Spider biofilm induced
C7_02560W_A	1847.36	0.61793	0.138934	4.44764	8.68e-06	3.76e-05	0	Foie-gras_1 domain-containing protein [Source:UniProtKB/TrEMBL;Acc:A0A1D8PR61]
C1_07170C_A	1744.73	-1.19963	0.269745	-4.44726	8.7e-06	3.76e-05	ZCF23	Glucose starvation modulator protein 1 [Source:UniProtKB/Swiss-Prot;Acc:Q59WB9]
C1_13060C_A	10427.7	-0.719077	0.161743	-4.4458	8.76e-06	3.79e-05	MEF1	Elongation factor G, mitochondrial [Source:UniProtKB/Swiss-Prot;Acc:Q5AL45]
C2_01610C_A	96961.5	-0.6928	0.155858	-4.44507	8.79e-06	3.8e-05	RPS26A	40S ribosomal protein S26 [Source:UniProtKB/TrEMBL;Acc:Q5ALV6]
C3_04570C_A	115.644	2.06751	0.465538	4.44111	8.95e-06	3.87e-05	DUR35	Dur35p [Source:UniProtKB/TrEMBL;Acc:A0A1D8PJY8]
C2_03360W_A	10653.2	-0.534797	0.120475	-4.43907	9.03e-06	3.9e-05	0	AMP deaminase [Source:UniProtKB/TrEMBL;Acc:Q5AHA6]
CR_08780W_A	3416.85	0.976053	0.21993	4.43802	9.08e-06	3.92e-05	#N/A	#N/A
C3_06990W_A	1009.18	-0.638237	0.143836	-4.43724	9.11e-06	3.93e-05	PFA3	Palmitoyltransferase PFA3 [Source:UniProtKB/Swiss-Prot;Acc:Q5ADN9]
C1_02050C_A	13512.8	0.518955	0.116969	4.43668	9.14e-06	3.93e-05	PHO91	SPX domain-containing protein [Source:UniProtKB/TrEMBL;Acc:Q59VZ6]
C1_00180W_A	157241	-0.556343	0.125404	-4.43642	9.15e-06	3.94e-05	RPL16A	Ribosomal 60S subunit protein L16A [Source:UniProtKB/TrEMBL;Acc:Q5AB87]
C1_14180W_A	1508.53	-0.987811	0.222667	-4.43627	9.15e-06	3.94e-05	0	Ortholog of C. dubliniensis CD36 : Cd36_13150, C. parapsilosis CDC317 : CPAR2_700610, C. auris B8441 : B9J08_003318 and Candida tenuis NRRL Y-1498 : CANTEDRAFT_135418
C4_01470W_A	524.596	0.709577	0.159986	4.43524	9.2e-06	3.95e-05	0	SCF ubiquitin ligase complex subunit [Source:UniProtKB/TrEMBL;Acc:A0A1D8PLC7]
CR_01260W_A	4580.81	0.618931	0.139679	4.43111	9.38e-06	4.03e-05	0	Transmembrane 9 superfamily member [Source:UniProtKB/TrEMBL;Acc:A0A1D8PRX1]
CR_03650W_A	8698.23	0.900867	0.203327	4.43064	9.4e-06	4.03e-05	SGD1	MI domain-containing protein [Source:UniProtKB/TrEMBL;Acc:A0A1D8PSJ3]
C3_05070W_A	1133.89	0.845083	0.190752	4.43027	9.41e-06	4.04e-05	CEM1	3-oxoacyl-[acyl-carrier-protein] synthase [Source:UniProtKB/TrEMBL;Acc:Q5ANC6]
C6_03810W_A	1686.67	0.949286	0.214455	4.4265	9.58e-06	4.11e-05	PHO80	Ortholog(s) have cyclin-dependent protein serine/threonine kinase regulator activity
C3_00220W_A	6220.6	-2.06147	0.46632	-4.42072	9.84e-06	4.21e-05	HGT19	MFS domain-containing protein [Source:UniProtKB/TrEMBL;Acc:Q5A7L9]
CR_10010C_A	7635.27	-0.567089	0.128278	-4.42077	9.83e-06	4.21e-05	MSS51	YL1_C domain-containing protein [Source:UniProtKB/TrEMBL;Acc:A0A1D8PU44]
C6_00740W_A	7153.15	0.49991	0.113119	4.41933	9.9e-06	4.24e-05	FAT1	Long-chain fatty acid transporter [Source:UniProtKB/TrEMBL;Acc:Q59NN4]
C6_00330C_A	78511.8	-0.542467	0.122806	-4.41726	1e-05	4.27e-05	GNP1	AA_permease domain-containing protein [Source:UniProtKB/TrEMBL;Acc:Q59RL1]
C1_06140C_A	418.849	-1.51678	0.343461	-4.41616	1e-05	4.29e-05	0	Dubious open reading frame, only conserved in Candida dubliniensis, induced by alpha pheromone in SpiderM medium, mRNA binds She3, Spider biofilm induced, flow model biofilm repressed
C3_05830W_A	2839.16	1.13702	0.257795	4.41056	1.03e-05	4.4e-05	KRE6	GH16 domain-containing protein [Source:UniProtKB/TrEMBL;Acc:A0A1D8PKB6]
C1_13050W_A	92908.8	-0.4855	0.110083	-4.41033	1.03e-05	4.4e-05	RPL14	Ribosomal_L14e domain-containing protein [Source:UniProtKB/TrEMBL;Acc:A0A1D8PFL9]
C5_03210C_A	1319.52	-0.74139	0.168113	-4.41007	1.03e-05	4.4e-05	0	Protein of unknown function
C7_02260W_A	2334.91	5.91697	1.34169	4.4101	1.03e-05	4.4e-05	0	Ortholog of C. parapsilosis CDC317 : CPAR2_808350, C. dubliniensis CD36 : Cd36_72060, Candida metapsilosis : CMET_5893 and Candida orthopsilosis Co 90-125 : CORT_0C00820
C4_01530C_A	41646.5	-1.00102	0.227204	-4.40583	1.05e-05	4.49e-05	ERG251	Fatty acid hydroxylase domain-containing protein [Source:UniProtKB/TrEMBL;Acc:A0A1D8PLB5]
C1_11930W_A	5097	0.806368	0.183124	4.4034	1.07e-05	4.54e-05	0	PH domain-containing protein [Source:UniProtKB/TrEMBL;Acc:A0A1D8PF97]
C4_03460C_A	375.417	-1.67236	0.379979	-4.40119	1.08e-05	4.58e-05	0	Putative protein of unknown function, transcript upregulated in clinical isolates from HIV+ patients with oral candidiasis, Spider biofilm induced
CR_06270W_A	921.377	-0.920823	0.209324	-4.39903	1.09e-05	4.62e-05	0	Predicted protein of unknown funtion, overlaps orf19.3879.1, which is a region annotated as blocked reading frame
CR_02550C_A	2148.48	0.91688	0.208688	4.39355	1.12e-05	4.74e-05	0	RNase_PH domain-containing protein [Source:UniProtKB/TrEMBL;Acc:A0A1D8PS88]
CR_00020W_A	8636.67	0.734572	0.167262	4.39174	1.12e-05	4.77e-05	TLO1	Tlo1p [Source:UniProtKB/TrEMBL;Acc:A0A1D8PRK6]
C1_06120C_A	168.303	1.21322	0.276528	4.38733	1.15e-05	4.87e-05	0	Has domain(s) with predicted flap-structured DNA binding activity and role in double-strand break repair via single-strand annealing, removal of nonhomologous ends
C1_00490C_A	4563.99	-0.753027	0.171741	-4.38467	1.16e-05	4.92e-05	TTR1	Glutaredoxin domain-containing protein [Source:UniProtKB/TrEMBL;Acc:Q5ABB1]
C1_08240C_A	721.347	1.40248	0.319875	4.38446	1.16e-05	4.92e-05	0	Protein with a predicted phosphoglycerate mutase family domain, Hap43-repressed, clade-associated gene expression, induced by hypoxia
C3_01760W_A	8358.84	-0.458172	0.104496	-4.38458	1.16e-05	4.92e-05	AFG3	AAA domain-containing protein [Source:UniProtKB/TrEMBL;Acc:Q5AJC2]
CR_04280C_A	2994.06	-0.769825	0.175818	-4.37854	1.19e-05	5.05e-05	RFT1	Oligosaccharide translocation protein RFT1 [Source:UniProtKB/Swiss-Prot;Acc:Q5A6N8]
C1_05060W_A	6139.94	1.00121	0.228733	4.3772	1.2e-05	5.08e-05	REI1	zf-C2H2_2 domain-containing protein [Source:UniProtKB/TrEMBL;Acc:A0A1D8PDH5]
C1_13630W_A	1373.76	1.02244	0.233603	4.37683	1.2e-05	5.09e-05	CYB2	Cyb2p [Source:UniProtKB/TrEMBL;Acc:Q5AKX8]
C4_04710W_A	4822.56	-0.901358	0.205982	-4.37591	1.21e-05	5.11e-05	GYP1	Oxidant-induced cell-cycle arrest protein 5 [Source:UniProtKB/TrEMBL;Acc:Q5A679]
C5_00460C_A	2325.69	0.608521	0.139068	4.3757	1.21e-05	5.11e-05	FET33	Putative oxidoreductase [Source:UniProtKB/TrEMBL;Acc:Q5A503]
C1_05100W_A	665.708	0.874928	0.200015	4.37432	1.22e-05	5.14e-05	0	Protein of unknown function, clade-associated gene expression
C2_04890C_A	24.8373	-2.24131	0.512651	-4.37199	1.23e-05	5.19e-05	#N/A	#N/A
C2_07270W_A	2212.92	0.709156	0.162255	4.37062	1.24e-05	5.22e-05	0	Flavin_Reduct domain-containing protein [Source:UniProtKB/TrEMBL;Acc:A0A1D8PHY8]
CR_00380W_A	521.613	1.33391	0.305861	4.36117	1.29e-05	5.44e-05	0	Oxidored_FMN domain-containing protein [Source:UniProtKB/TrEMBL;Acc:A0A1D8PRP2]
CR_06900C_A	3318.58	-0.478993	0.109855	-4.36023	1.3e-05	5.46e-05	ALG6	Alpha-1,3-glucosyltransferase [Source:UniProtKB/TrEMBL;Acc:A0A1D8PTC1]
CR_06750C_A	13899.9	-0.385061	0.0883562	-4.35806	1.31e-05	5.52e-05	PUP2	Proteasome endopeptidase complex [Source:UniProtKB/TrEMBL;Acc:Q59PZ1]
C1_05410C_A	5446.66	-0.734634	0.168615	-4.35686	1.32e-05	5.54e-05	TRP99	Thioredoxin domain-containing protein [Source:UniProtKB/TrEMBL;Acc:A0A1D8PDN3]
C2_00780W_A	1705.9	0.869644	0.199649	4.35586	1.33e-05	5.56e-05	POT1-2	Pot1-2p [Source:UniProtKB/TrEMBL;Acc:Q5AD21]
C1_13210C_A	56.1531	1.67019	0.383517	4.35493	1.33e-05	5.58e-05	0	Ortholog of C. parapsilosis CDC317 : CPAR2_801735, C. dubliniensis CD36 : Cd36_84090, Candida tropicalis NEW ASSEMBLY : CTRG1_CGOB_00125 and Candida orthopsilosis Co 90-125 : CORT_0B03960
C2_03810C_A	132832	-0.567068	0.130276	-4.35281	1.34e-05	5.63e-05	RPL21A	Ribosomal 60S subunit protein L21A [Source:UniProtKB/TrEMBL;Acc:A0A1D8PGY0]
C7_03660C_A	27753.5	-0.348687	0.0801341	-4.35129	1.35e-05	5.67e-05	0	Prolyl-tRNA synthetase [Source:UniProtKB/TrEMBL;Acc:Q59R20]
C1_02360C_A	180.439	1.36933	0.314806	4.34976	1.36e-05	5.7e-05	PGA5	1,3-beta-glucanosyltransferase PGA5 [Source:UniProtKB/Swiss-Prot;Acc:Q59VW6]
C2_04600C_A	87881.5	-0.57254	0.131622	-4.34989	1.36e-05	5.7e-05	RPL17B	Ribosomal 60S subunit protein L17B [Source:UniProtKB/TrEMBL;Acc:Q59TE0]
C2_05910W_A	3225.66	0.723407	0.166315	4.34961	1.36e-05	5.7e-05	0	CID domain-containing protein [Source:UniProtKB/TrEMBL;Acc:A0A1D8PHH9]
C7_00880C_A	1678.44	1.091	0.250841	4.34937	1.37e-05	5.71e-05	0	PSP1 C-terminal domain-containing protein [Source:UniProtKB/TrEMBL;Acc:A0A1D8PQQ2]
C1_02450C_A	2130.11	1.05717	0.243191	4.34707	1.38e-05	5.76e-05	0	C2H2-type domain-containing protein [Source:UniProtKB/TrEMBL;Acc:A0A1D8PCR9]
C1_06670W_A	2621.29	0.537048	0.123806	4.33781	1.44e-05	6.01e-05	0	Ortholog of C. dubliniensis CD36 : Cd36_06250, C. parapsilosis CDC317 : CPAR2_206820, C. auris B8441 : B9J08_003766 and Candida tenuis NRRL Y-1498 : CANTEDRAFT_125137
C1_01160C_A	2564.36	0.800927	0.184722	4.33586	1.45e-05	6.06e-05	0	Exosome non-catalytic core subunit [Source:UniProtKB/TrEMBL;Acc:A0A1D8PCE7]
CR_04090C_A	75344.7	-0.726071	0.167479	-4.3353	1.46e-05	6.07e-05	ADE17	5-aminoimidazole-4-carboxamide ribonucleotide formyltransferase [Source:UniProtKB/TrEMBL;Acc:Q5A6R2]
C4_00880W_A	2435.15	-0.641574	0.148065	-4.33306	1.47e-05	6.13e-05	0	tRNA adenylyltransferase [Source:UniProtKB/TrEMBL;Acc:A0A1D8PL79]
CR_05740C_A	2610	-0.803223	0.185393	-4.33254	1.47e-05	6.14e-05	PTC4	PPM-type phosphatase domain-containing protein [Source:UniProtKB/TrEMBL;Acc:Q59PS6]
C5_02970W_A	5775.97	0.57747	0.133298	4.33218	1.48e-05	6.14e-05	DAP2	Dap2p [Source:UniProtKB/TrEMBL;Acc:A0A1D8PNK0]
C3_03240C_A	19.8674	4.78965	1.10606	4.33038	1.49e-05	6.19e-05	0	Ortholog of Candida albicans WO-1 : CAWG_02670
C1_09400C_A	3859.52	-0.846833	0.19562	-4.32897	1.5e-05	6.22e-05	FTH1	Fth1p [Source:UniProtKB/TrEMBL;Acc:A0A1D8PEK3]
C2_03600W_A	1925.85	-0.743184	0.171681	-4.32886	1.5e-05	6.22e-05	BMT8	Beta-mannosyltransferase 8 [Source:UniProtKB/Swiss-Prot;Acc:Q5AHD6]
CR_01610C_A	10616.9	-0.330386	0.0763561	-4.32691	1.51e-05	6.27e-05	SHP1	Protein phosphatase regulator [Source:UniProtKB/TrEMBL;Acc:A0A1D8PS15]
C1_02280C_A	1134.35	0.580975	0.134317	4.32541	1.52e-05	6.31e-05	PSY2	SMK-1 domain-containing protein [Source:UniProtKB/TrEMBL;Acc:A0A1D8PCN8]
C2_06960W_A	13599	-0.683362	0.158004	-4.32495	1.53e-05	6.32e-05	SPE3	PABS domain-containing protein [Source:UniProtKB/TrEMBL;Acc:Q59Z50]
CR_04080C_A	15667.7	-0.567875	0.131332	-4.32397	1.53e-05	6.35e-05	SEC63	J domain-containing protein [Source:UniProtKB/TrEMBL;Acc:A0A1D8PSM6]
C1_13430C_A	457.793	1.26598	0.292971	4.32116	1.55e-05	6.42e-05	0	Protein of unknown function, Spider biofilm induced
C7_00410C_A	3191.74	-0.577212	0.133578	-4.32114	1.55e-05	6.42e-05	0	DH domain-containing protein [Source:UniProtKB/TrEMBL;Acc:A0A1D8PQK0]
CR_08580C_A	650.946	0.83001	0.192147	4.31966	1.56e-05	6.46e-05	0	Protein of unknown function, Spider biofilm induced
CR_09520C_A	3558.61	-0.549246	0.127169	-4.31901	1.57e-05	6.47e-05	0	Ortholog(s) have microtubule binding, microtubule plus end polymerase, microtubule plus-end binding activity
C4_04520W_A	3849.4	1.0444	0.241872	4.318	1.57e-05	6.5e-05	PXR1	Protein PXR1 [Source:UniProtKB/Swiss-Prot;Acc:Q5A660]
C5_01080C_A	9654.05	0.906702	0.210295	4.31158	1.62e-05	6.69e-05	GDS1	Gds1p [Source:UniProtKB/TrEMBL;Acc:A0A1D8PN35]
C4_02230C_A	93.9635	2.7607	0.640522	4.31008	1.63e-05	6.73e-05	HQD2	Catechol 1,2-dioxygenase [Source:UniProtKB/Swiss-Prot;Acc:P86029]
C3_04120C_A	1763.43	0.655957	0.152209	4.30959	1.64e-05	6.74e-05	0	Membrane-localized protein of unknown function
C7_00470C_A	3075.53	0.736845	0.171004	4.30893	1.64e-05	6.75e-05	PEL1	CDP-diacylglycerol--glycerol-3-phosphate 3-phosphatidyltransferase [Source:UniProtKB/TrEMBL;Acc:A0A1D8PQL5]
C4_06160W_A	724.279	0.633099	0.147003	4.30671	1.66e-05	6.82e-05	0	CAP-Gly domain-containing protein [Source:UniProtKB/TrEMBL;Acc:A0A1D8PMI5]
C2_06490W_A	2680.11	-0.643253	0.149384	-4.30603	1.66e-05	6.83e-05	PNG1	Peptide-N(4)-(N-acetyl-beta-glucosaminyl)asparagine amidase [Source:UniProtKB/Swiss-Prot;Acc:Q59Q38]
CR_04540C_A	1086.94	-0.644149	0.149604	-4.30569	1.66e-05	6.84e-05	RPR2	Ribonuclease P protein subunit [Source:UniProtKB/TrEMBL;Acc:Q5A6L0]
C6_03580W_A	859.034	0.664807	0.154425	4.30505	1.67e-05	6.86e-05	CCZ1	Protein involved in oxidative stress response and autophagy, mutants have fragmented mitochondria and attenuated virulence
C1_06250W_A	1681.79	-0.590874	0.137323	-4.3028	1.69e-05	6.92e-05	0	Protein of unknown function, mutants are viable, filament induced, regulated by Nrg1, Rfg1, Tup1
C5_05380W_A	11531.3	-0.400637	0.0931174	-4.30249	1.69e-05	6.93e-05	RPN5	PCI domain-containing protein [Source:UniProtKB/TrEMBL;Acc:A0A1D8PP77]
C3_03010C_A	5799.51	-0.587977	0.136772	-4.29897	1.72e-05	7.03e-05	DTD2	D-aminoacyl-tRNA deacylase [Source:UniProtKB/TrEMBL;Acc:A0A1D8PJK2]
C3_03500W_A	1183.8	0.878285	0.204298	4.29904	1.72e-05	7.03e-05	SKN2	GH16 domain-containing protein [Source:UniProtKB/TrEMBL;Acc:Q5AEC0]
C6_03840C_A	4702.28	0.989229	0.230134	4.29849	1.72e-05	7.04e-05	SNQ2	ATP-binding cassette transporter [Source:UniProtKB/TrEMBL;Acc:A0A1D8PQ95]
C1_05720W_A	91861.4	-0.622084	0.144806	-4.29599	1.74e-05	7.12e-05	0	Ribosomal 60S subunit protein L7A [Source:UniProtKB/TrEMBL;Acc:A0A1D8PDL6]
C1_06560W_A	1275.37	0.616185	0.143487	4.29435	1.75e-05	7.16e-05	0	LisH domain-containing protein [Source:UniProtKB/TrEMBL;Acc:A0A1D8PDU0]
C1_07810C_A	1504.96	0.613303	0.14286	4.29303	1.76e-05	7.2e-05	0	CENP-T_C domain-containing protein [Source:UniProtKB/TrEMBL;Acc:Q5A7B0]
C7_01200C_A	7506.45	0.700233	0.163106	4.29312	1.76e-05	7.2e-05	DBP7	ATP-dependent RNA helicase DBP7 [Source:UniProtKB/Swiss-Prot;Acc:Q59S50]
C2_06000W_A	1575.32	0.889986	0.207395	4.29127	1.78e-05	7.25e-05	LAS1	rRNA-processing protein [Source:UniProtKB/TrEMBL;Acc:A0A1D8PHK8]
C6_01150W_A	5761.46	-0.602074	0.140327	-4.29052	1.78e-05	7.27e-05	CDC20	WD_REPEATS_REGION domain-containing protein [Source:UniProtKB/TrEMBL;Acc:A0A1D8PPK6]
C7_03000C_A	2407.21	-0.570904	0.133081	-4.28991	1.79e-05	7.29e-05	0	Mitochondrial 54S ribosomal protein YmL49 [Source:UniProtKB/TrEMBL;Acc:A0A1D8PRA1]
CR_05050W_A	73921.6	0.599831	0.139836	4.28953	1.79e-05	7.29e-05	GLN1	Glutamine synthetase [Source:UniProtKB/TrEMBL;Acc:A0A1D8PSY1]
C1_14100W_A	3384.91	-0.600192	0.140174	-4.28176	1.85e-05	7.55e-05	YPT52	Rab family GTPase [Source:UniProtKB/TrEMBL;Acc:A0A1D8PFT9]
C3_02060W_A	125.42	1.16322	0.272005	4.27648	1.9e-05	7.72e-05	0	Ortholog(s) have extracellular region localization
C1_05770C_A	3691.53	0.647786	0.151593	4.27319	1.93e-05	7.83e-05	PRC3	Carboxypeptidase [Source:UniProtKB/TrEMBL;Acc:A0A1D8PDM9]
CR_10070C_A	8417.07	-0.564572	0.13213	-4.27287	1.93e-05	7.84e-05	ZCF39	Zn(2)-C6 fungal-type domain-containing protein [Source:UniProtKB/TrEMBL;Acc:A0A1D8PU45]
C1_09240C_A	205.854	1.53133	0.358548	4.27092	1.95e-05	7.9e-05	0	Protein of unknown function, induced during chlamydospore formation in both C. albicans and C. dubliniensis
CR_01090W_A	1812.49	-0.633927	0.148459	-4.27005	1.95e-05	7.93e-05	0	Ortholog of C. dubliniensis CD36 : Cd36_26090, C. parapsilosis CDC317 : CPAR2_801510, C. auris B8441 : B9J08_002641 and Candida tenuis NRRL Y-1498 : CANTEDRAFT_137093
C2_06850W_A	1803.79	1.08831	0.254986	4.26811	1.97e-05	7.99e-05	0	Ribosome biogenesis protein SLX9 [Source:UniProtKB/TrEMBL;Acc:A0A1D8PHS1]
C2_01680C_A	2878.4	-0.767355	0.179826	-4.26721	1.98e-05	8.02e-05	0	FYVE-type domain-containing protein [Source:UniProtKB/TrEMBL;Acc:A0A1D8PGH2]
C2_10340W_A	1091.5	0.747125	0.175116	4.26645	1.99e-05	8.04e-05	HEM4	Hydroxymethylbilane hydrolyase [cyclizing] [Source:UniProtKB/TrEMBL;Acc:A0A1D8PIS5]
CR_05260C_A	1287.14	0.629999	0.147795	4.26265	2.02e-05	8.18e-05	KCS1	Kinase [Source:UniProtKB/TrEMBL;Acc:Q59KK0]
C1_11970C_A	1394.04	0.582412	0.136734	4.25944	2.05e-05	8.29e-05	0	Ortholog of C. dubliniensis CD36 : Cd36_11210, C. parapsilosis CDC317 : CPAR2_805180, C. auris B8441 : B9J08_002727 and Candida tenuis NRRL Y-1498 : CANTEDRAFT_116279
C4_02410C_A	24431.6	-1.82396	0.428363	-4.25798	2.06e-05	8.34e-05	AHP1	Thioredoxin domain-containing protein [Source:UniProtKB/TrEMBL;Acc:Q5AF44]
C5_04950C_A	3233.5	-0.772376	0.181513	-4.25522	2.09e-05	8.44e-05	0	Protein with a predicted transcription factor BTF3 domain, flow model biofilm induced
CR_00450C_A	77.3257	1.48169	0.348292	4.25414	2.1e-05	8.47e-05	#N/A	#N/A
C2_02750C_A	51.4305	2.24816	0.528509	4.25378	2.1e-05	8.48e-05	0	Ortholog of C. dubliniensis CD36 : Cd36_17620, C. parapsilosis CDC317 : CPAR2_212260, Candida tropicalis MYA-3404 : CTRG_01348, Candida albicans WO-1 : CAWG_04043 and Candida metapsilosis : CMET_2351
C1_07050C_A	1966.26	-0.55966	0.131613	-4.25231	2.12e-05	8.53e-05	0	ATP-dependent 5'-3' DNA helicase [Source:UniProtKB/TrEMBL;Acc:Q5AAW1]
CR_03750C_A	1195.51	0.642626	0.15115	4.25158	2.12e-05	8.55e-05	PRP42	mRNA splicing protein [Source:UniProtKB/TrEMBL;Acc:Q5A014]
C5_01310W_A	494.701	0.80399	0.189404	4.24484	2.19e-05	8.81e-05	0	U1 small nuclear ribonucleoprotein component SNU71 [Source:UniProtKB/TrEMBL;Acc:A0A1D8PN50]
CR_03840C_A	456.046	1.28237	0.302324	4.2417	2.22e-05	8.93e-05	0	Ortholog of C. dubliniensis CD36 : Cd36_29080, C. parapsilosis CDC317 : CPAR2_202490, Candida tenuis NRRL Y-1498 : CANTEDRAFT_112323 and Debaryomyces hansenii CBS767 : DEHA2F19184g
C7_03590C_A	5665.72	0.813615	0.191824	4.24147	2.22e-05	8.93e-05	0	Putative ember of the multi-drug and toxin extrusion (MATE) family of the multidrug/oligosaccharidyl-lipid/polysaccharide exporter superfamily, Spider biofilm induced
C3_01880W_A	2608.37	-0.467768	0.110319	-4.24015	2.23e-05	8.98e-05	ALG8	Dolichyl pyrophosphate Glc1Man9GlcNAc2 alpha-1,3-glucosyltransferase [Source:UniProtKB/Swiss-Prot;Acc:Q5AJD2]
C1_03370W_A	85304.6	-0.614437	0.144921	-4.2398	2.24e-05	8.99e-05	PAB1	Polyadenylate-binding protein, cytoplasmic and nuclear [Source:UniProtKB/Swiss-Prot;Acc:Q5AI15]
C7_00750W_A	8414.14	-0.696665	0.164536	-4.23411	2.29e-05	9.21e-05	ACB1	ACB domain-containing protein [Source:UniProtKB/TrEMBL;Acc:A0A1D8PQN3]
C5_05370C_A	2994.76	0.54844	0.129547	4.2335	2.3e-05	9.23e-05	PRP22	DEAH-box ATP-dependent RNA helicase [Source:UniProtKB/TrEMBL;Acc:A0A1D8PP74]
CR_08900C_A	2747.65	-0.618666	0.146134	-4.23355	2.3e-05	9.23e-05	0	RRM domain-containing protein [Source:UniProtKB/TrEMBL;Acc:A0A1D8PTU2]
C4_05590W_A	4614.46	0.551418	0.130262	4.23316	2.3e-05	9.23e-05	0	Ortholog of S. cerevisiae : YPR117W, C. glabrata CBS138 : CAGL0D04510g, C. dubliniensis CD36 : Cd36_45200, C. parapsilosis CDC317 : CPAR2_500480 and C. auris B8441 : B9J08_005034
CR_01810C_A	97.7335	1.89333	0.44725	4.23327	2.3e-05	9.23e-05	0	Epimerase domain-containing protein [Source:UniProtKB/TrEMBL;Acc:A0A1D8PS29]
C7_03880C_A	1233.38	0.982348	0.23218	4.23097	2.33e-05	9.31e-05	0	Protein required for virulence in reconstituted human epithelium (RHE) model of ex vivo infection, decreased transcription is observed upon fluphenazine treatment, induced upon adherence to polystyrene
CR_05860W_A	3762.86	0.566152	0.133877	4.22889	2.35e-05	9.39e-05	0	DUF2470 domain-containing protein [Source:UniProtKB/TrEMBL;Acc:Q59PT7]
C7_02370W_A	4967.22	0.459978	0.108781	4.22849	2.35e-05	9.4e-05	0	Protein with chitin synthesis regulation, resistance to Congo red domain, membrane-localized protein, Spider biofilm induced
CR_00700W_A	284.657	1.12845	0.266905	4.2279	2.36e-05	9.42e-05	0	Ortholog of C. dubliniensis CD36 : Cd36_25800, C. auris B8441 : B9J08_002156, Candida tenuis NRRL Y-1498 : CANTEDRAFT_116265 and Debaryomyces hansenii CBS767 : DEHA2E17380g
C1_10320W_A	2537.24	-0.773674	0.183152	-4.22422	2.4e-05	9.57e-05	0	N-acetylglucosaminylphosphatidylinositol deacetylase [Source:UniProtKB/TrEMBL;Acc:A0A1D8PEU2]
C5_01480W_A	992.24	0.995359	0.235661	4.22368	2.4e-05	9.59e-05	FYV5	rRNA-processing protein FYV7 [Source:UniProtKB/Swiss-Prot;Acc:Q59NQ9]
C2_03770C_A	4529	-0.626409	0.148343	-4.22271	2.41e-05	9.63e-05	STE11	Mitogen-activated protein kinase kinase kinase [Source:UniProtKB/TrEMBL;Acc:A0A1D8PGY4]
CR_07200W_A	1773.12	0.913615	0.216475	4.22041	2.44e-05	9.72e-05	0	Protein arginine methyltransferase NDUFAF7 [Source:UniProtKB/TrEMBL;Acc:A0A1D8PTF3]
CR_04220C_A	1175.65	1.57867	0.374521	4.21518	2.5e-05	9.94e-05	0	Protein of unknown function, Spider biofilm induced
C1_04380W_A	4788.66	-0.40531	0.0961822	-4.21398	2.51e-05	9.99e-05	SIT4	Serine/threonine-protein phosphatase SIT4 [Source:UniProtKB/Swiss-Prot;Acc:Q59KY8]
C4_01860C_A	3501.64	-0.818799	0.194343	-4.21317	2.52e-05	0.000100166	0	Possible Golgi membrane protein, Hap43-repressed, hypha induced, flow model biofilm induced, Spider biofilm induced
C2_02140C_A	18.1275	4.14066	0.983196	4.21143	2.54e-05	0.00010088	0	Protein of unknown function
C4_02520C_A	1299.55	0.696382	0.165399	4.21033	2.55e-05	0.000101309	0	BTB_2 domain-containing protein [Source:UniProtKB/TrEMBL;Acc:A0A1D8PLK4]
CR_10480W_A	2238.57	0.716913	0.170288	4.21	2.55e-05	0.000101393	PGA1	Predicted GPI-anchored protein 1 [Source:UniProtKB/Swiss-Prot;Acc:Q5ACL7]
C6_02290C_A	3681.21	0.958295	0.22768	4.20896	2.57e-05	0.0001018	0	tRNA 4-demethylwyosine synthase (AdoMet-dependent) [Source:UniProtKB/TrEMBL;Acc:A0A1D8PPU8]
CR_10430C_A	431.555	0.986066	0.234416	4.20649	2.59e-05	0.000102854	0	Pre-mRNA-splicing factor SPP2 [Source:UniProtKB/TrEMBL;Acc:A0A1D8PU82]
C2_06170C_A	7094.96	0.799267	0.190045	4.20567	2.6e-05	0.0001031	ECM17	Assimilatory sulfite reductase (NADPH) [Source:UniProtKB/TrEMBL;Acc:A0A1D8PHL8]
C2_06940C_A	4951.68	-1.12051	0.266429	-4.20567	2.6e-05	0.0001031	ARE2	O-acyltransferase [Source:UniProtKB/TrEMBL;Acc:Q59Z52]
C3_07260C_A	8035.1	-0.470824	0.111964	-4.20514	2.61e-05	0.000103281	ECM29	Ecm29p [Source:UniProtKB/TrEMBL;Acc:A0A1D8PKU7]
C1_03340C_A	9948.64	-0.488301	0.116202	-4.20217	2.64e-05	0.000104542	SEC62	Translocation protein SEC62 [Source:UniProtKB/Swiss-Prot;Acc:Q5AI21]
CR_07230W_A	11944.4	0.615242	0.146413	4.20211	2.64e-05	0.000104542	CHZ1	Histone H2A.Z-specific chaperone CHZ1 [Source:UniProtKB/Swiss-Prot;Acc:Q59RN6]
C1_04220C_A	2139.78	-0.642227	0.152888	-4.20062	2.66e-05	0.000105168	0	Ortholog of C. dubliniensis CD36 : Cd36_03980, C. parapsilosis CDC317 : CPAR2_107050, C. auris B8441 : B9J08_003358 and Candida tenuis NRRL Y-1498 : CANTEDRAFT_113999
C3_01430W_A	1396.95	0.831249	0.19797	4.19886	2.68e-05	0.000105925	RRT14	Regulator of rDNA transcription 14 [Source:UniProtKB/Swiss-Prot;Acc:Q5AJ85]
C5_01460W_A	3415.21	-0.731973	0.174387	-4.19741	2.7e-05	0.000106541	YBL053	Topoisomerase 1-associated factor 1 [Source:UniProtKB/Swiss-Prot;Acc:Q59NW5]
C1_12930C_A	196.502	1.25126	0.298219	4.19576	2.72e-05	0.000107253	0	MFS domain-containing protein [Source:UniProtKB/TrEMBL;Acc:Q5AL54]
C4_04430W_A	5195.57	-1.06281	0.253473	-4.19299	2.75e-05	0.00010844	MRP8	Mrp8p [Source:UniProtKB/TrEMBL;Acc:Q5A646]
C7_01570C_A	527.608	1.16701	0.278324	4.193	2.75e-05	0.00010844	0	Purine nucleoside permease [Source:UniProtKB/TrEMBL;Acc:Q5AGW9]
C4_06340W_A	10434.4	-0.579248	0.138263	-4.18948	2.8e-05	0.000110063	AGO1	Ago1p [Source:UniProtKB/TrEMBL;Acc:A0A1D8PMK0]
C1_05510C_A	999.516	0.635726	0.151798	4.18797	2.81e-05	0.000110728	RPS27A	40S ribosomal protein S27 [Source:UniProtKB/TrEMBL;Acc:A0A1D8PDP4]
C1_01150C_A	2355.26	0.675081	0.161227	4.18714	2.82e-05	0.000111065	PPM2	tRNA wybutosine-synthesizing protein 4 [Source:UniProtKB/Swiss-Prot;Acc:Q5A931]
C3_00990C_A	93.3745	2.12755	0.508256	4.18599	2.84e-05	0.000111496	0	Ortholog of S. cerevisiae : YGL138C, C. glabrata CBS138 : CAGL0H08910g, C. dubliniensis CD36 : Cd36_80910, C. parapsilosis CDC317 : CPAR2_102230 and C. auris B8441 : B9J08_002616
C7_01010W_A	271.565	1.47827	0.353144	4.18601	2.84e-05	0.000111496	0	Ortholog of C. dubliniensis CD36 : Cd36_70940, C. parapsilosis CDC317 : CPAR2_300280, Debaryomyces hansenii CBS767 : DEHA2F22220g and Pichia stipitis Pignal : PICST_32459
C7_03730C_A	1507.27	0.723308	0.172814	4.18546	2.85e-05	0.000111687	0	Ortholog of C. dubliniensis CD36 : Cd36_73400, C. parapsilosis CDC317 : CPAR2_703180, C. auris B8441 : B9J08_003875 and Candida tenuis NRRL Y-1498 : CANTEDRAFT_104803
C6_00950C_A	11578.7	1.06429	0.254457	4.18258	2.88e-05	0.000113043	TOP1	DNA topoisomerase I [Source:UniProtKB/TrEMBL;Acc:A0A1D8PPI2]
C1_14380C_A	1967.09	0.592704	0.141727	4.182	2.89e-05	0.000113264	0	Ortholog(s) have role in mRNA metabolic process, mitochondrial translational initiation and extrinsic component of membrane, mitochondrial inner membrane localization
C6_02840C_A	1523.02	0.799394	0.191248	4.17988	2.92e-05	0.000114221	RBF1	Transcription factor RBF1 [Source:UniProtKB/Swiss-Prot;Acc:Q5ABZ2]
CR_01490C_A	12471.9	-0.622409	0.148909	-4.17981	2.92e-05	0.000114221	0	Protein transport protein Sec61 subunit beta [Source:UniProtKB/TrEMBL;Acc:A0A1D8PRY9]
CR_02210W_A	8293.23	-0.786669	0.188249	-4.17887	2.93e-05	0.000114625	0	Protein kinase domain-containing protein [Source:UniProtKB/TrEMBL;Acc:Q59UZ0]
C1_09330W_A	1782.82	1.16612	0.279096	4.17821	2.94e-05	0.000114889	0	Putative ribosome-associated protein, ortholog of S. cerevisiae Tma16, Hap43-induced gene, Spider biofilm induced
CR_00270C_A	1095.14	0.657681	0.157418	4.17793	2.94e-05	0.00011496	0	ABM domain-containing protein [Source:UniProtKB/TrEMBL;Acc:A0A1D8PRM8]
C1_12800W_A	137.815	1.28858	0.308491	4.17703	2.95e-05	0.000115347	0	MFAP1 domain-containing protein [Source:UniProtKB/TrEMBL;Acc:A0A1D8PFJ7]
C5_00890C_A	11763.6	0.823857	0.197488	4.17169	3.02e-05	0.000118011	GIT2	Glycerophosphodiester transporter GIT2 [Source:UniProtKB/Swiss-Prot;Acc:A0A1D8PN12]
C1_06370C_A	108.485	2.2499	0.539366	4.17137	3.03e-05	0.000118105	PBR1	Pbr1p [Source:UniProtKB/TrEMBL;Acc:Q5AAN7]
C3_02930W_A	359.493	0.719498	0.172515	4.17065	3.04e-05	0.000118409	ATG10	Ubiquitin-like-conjugating enzyme ATG10 [Source:UniProtKB/Swiss-Prot;Acc:Q5AEI2]
CR_02940C_A	372.843	1.26714	0.303864	4.17009	3.04e-05	0.00011863	0	Putative ornithine transport protein, localized to the mitochondrial membrane
C2_02610C_A	2142.25	1.01843	0.244233	4.16992	3.05e-05	0.000118646	HGT20	MFS domain-containing protein [Source:UniProtKB/TrEMBL;Acc:Q5ALJ1]
C4_01930C_A	1221.96	0.898192	0.215514	4.16768	3.08e-05	0.000119742	0	Oxidoreductase-like domain-containing protein [Source:UniProtKB/TrEMBL;Acc:Q5AMP6]
C3_05920W_A	2149.89	0.753547	0.180926	4.16496	3.11e-05	0.000121108	MRR1	Multidrug resistance regulator 1 [Source:UniProtKB/Swiss-Prot;Acc:Q5A4G2]
C7_02510W_A	3814.44	0.604798	0.145221	4.16469	3.12e-05	0.00012118	0	U6 snRNA-associated Sm-like protein LSm4 [Source:UniProtKB/TrEMBL;Acc:A0A1D8PR50]
C2_09730C_A	2327.62	0.742484	0.178358	4.1629	3.14e-05	0.000122061	IPK2	Kinase [Source:UniProtKB/TrEMBL;Acc:Q59YE9]
C2_07680W_A	5054.27	-0.63893	0.153502	-4.16236	3.15e-05	0.000122275	0	Ribosomal_L5_C domain-containing protein [Source:UniProtKB/TrEMBL;Acc:A0A1D8PHY2]
C6_00900C_A	972.298	-0.862453	0.207236	-4.16169	3.16e-05	0.000122558	0	Protein of unknown function, flow model biofilm induced, Hap43-repressed
C4_03960W_A	768.067	1.39578	0.335503	4.16027	3.18e-05	0.00012325	0	(orf19.787.1) Protein of unknown function, ORF added to Assembly 21 based on comparative genome analysis, protein detected by mass spec in stationary phase cultures
C6_01160W_A	553.309	0.800906	0.192601	4.15837	3.21e-05	0.000124202	RCN1	Rcn1p [Source:UniProtKB/TrEMBL;Acc:A0A1D8PPK4]
C2_00890W_A	178.639	1.32856	0.319582	4.15716	3.22e-05	0.000124788	0	Ortholog of C. dubliniensis CD36 : Cd36_15830, C. parapsilosis CDC317 : CPAR2_212930, Candida tropicalis MYA-3404 : CTRG_01155, Candida albicans WO-1 : CAWG_03868 and Candida metapsilosis : CMET_2287
CR_07030C_A	1872.99	0.95743	0.230346	4.15648	3.23e-05	0.000125085	RRP36	rRNA biogenesis protein RRP36 [Source:UniProtKB/Swiss-Prot;Acc:Q59SN0]
CR_06700C_A	10862.1	-0.747366	0.179831	-4.15595	3.24e-05	0.000125303	SOL3	6-phosphogluconolactonase-like protein [Source:UniProtKB/TrEMBL;Acc:Q59PZ6]
C3_03760W_A	4272.14	-0.621762	0.149634	-4.15522	3.25e-05	0.000125625	0	Diacylglycerol O-acyltransferase [Source:UniProtKB/TrEMBL;Acc:Q59SS8]
C3_00520W_A	2874.62	-0.522931	0.125865	-4.1547	3.26e-05	0.000125835	0	UBC core domain-containing protein [Source:UniProtKB/TrEMBL;Acc:Q5A7Q5]
C1_02520W_A	218.397	1.97439	0.475288	4.15409	3.27e-05	0.000126099	SCW4	Scw4p [Source:UniProtKB/TrEMBL;Acc:Q5AIB2]
C7_01620C_A	2233.35	0.408599	0.0983665	4.15384	3.27e-05	0.000126157	KCH1	Kch1p [Source:UniProtKB/TrEMBL;Acc:Q5AGX5]
C3_07120W_A	797.1	0.933088	0.224655	4.15343	3.28e-05	0.000126311	0	Protein HRI1 [Source:UniProtKB/TrEMBL;Acc:Q5ADQ3]
C4_00100C_A	3356.66	-0.84854	0.204533	-4.14867	3.34e-05	0.000128888	0	F-box domain-containing protein [Source:UniProtKB/TrEMBL;Acc:A0A1D8PKZ2]
C3_01450C_A	1563.69	0.604173	0.145674	4.14744	3.36e-05	0.000129504	MET18	MMS19 nucleotide excision repair protein [Source:UniProtKB/TrEMBL;Acc:A0A1D8PJ95]
C1_09370W_A	4469.82	0.448548	0.108207	4.14528	3.39e-05	0.00013065	CEF1	Pre-mRNA-splicing factor CEF1 [Source:UniProtKB/Swiss-Prot;Acc:Q5APG6]
C6_04470C_A	7827.25	-0.563441	0.136012	-4.1426	3.43e-05	0.000132111	0	RING-type domain-containing protein [Source:UniProtKB/TrEMBL;Acc:A0A1D8PQF4]
C2_07660W_A	4753.33	-0.559839	0.135255	-4.13916	3.49e-05	0.00013403	PDS5	Pds5p [Source:UniProtKB/TrEMBL;Acc:A0A1D8PHZ6]
C4_00220C_A	21804.1	-0.462184	0.111713	-4.13723	3.52e-05	0.000135077	SUB2	ATP-dependent RNA helicase [Source:UniProtKB/TrEMBL;Acc:A0A1D8PKZ3]
CR_01970C_A	13424.9	-0.488641	0.118123	-4.13671	3.52e-05	0.000135304	VMA4	H(+)-transporting V1 sector ATPase subunit E [Source:UniProtKB/TrEMBL;Acc:A0A1D8PS38]
C6_03600C_A	84.5705	2.48637	0.601466	4.13385	3.57e-05	0.000136919	0	Putative cytochrome P450, Spider biofilm induced
C1_02850W_A	2919.35	0.500161	0.121032	4.13246	3.59e-05	0.000137667	VTS1	Protein VTS1 [Source:UniProtKB/Swiss-Prot;Acc:Q5AI80]
C3_01160W_A	8750.16	-0.453514	0.109762	-4.1318	3.6e-05	0.000137982	MSS4	PIPK domain-containing protein [Source:UniProtKB/TrEMBL;Acc:A0A1D8PJ31]
C2_08370C_A	627335	-0.525441	0.12718	-4.13147	3.6e-05	0.000138095	TEF1	Elongation factor 1-alpha 1 [Source:UniProtKB/Swiss-Prot;Acc:P0CY35]
C4_07070W_A	1607.23	-0.522973	0.126655	-4.1291	3.64e-05	0.000139444	CTA6	Anaphase-promoting complex subunit 13 [Source:UniProtKB/TrEMBL;Acc:A0A1D8PMS5]
CR_05160C_A	780.487	0.694272	0.168338	4.12427	3.72e-05	0.000142321	0	RAI1 domain-containing protein [Source:UniProtKB/TrEMBL;Acc:Q59QN5]
C5_00350C_A	4005.28	-0.453176	0.109925	-4.1226	3.75e-05	0.00014327	0	Putative DnaJ-like chaperone, Hap43-repressed gene
C1_03170C_A	739.918	-0.67876	0.164688	-4.1215	3.76e-05	0.000143873	0	PXA domain-containing protein [Source:UniProtKB/TrEMBL;Acc:A0A1D8PCZ1]
C7_00330C_A	2758.45	0.897009	0.217676	4.12085	3.77e-05	0.00014411	0	Threonylcarbamoyl-AMP synthase [Source:UniProtKB/TrEMBL;Acc:A0A1D8PQL4]
CR_08850W_A	21.33	3.4861	0.845961	4.12088	3.77e-05	0.00014411	0	Ortholog of Candida albicans WO-1 : CAWG_02163
CR_10610C_A	1037.14	-0.972252	0.236032	-4.11915	3.8e-05	0.00014509	0	Anaphase-promoting complex subunit 11 [Source:UniProtKB/TrEMBL;Acc:A0A1D8PU99]
C2_04520C_A	377.487	1.07521	0.261107	4.11789	3.82e-05	0.000145711	0	Ortholog of C. dubliniensis CD36 : Cd36_19120, C. parapsilosis CDC317 : CPAR2_103880, C. auris B8441 : B9J08_003718 and Candida tenuis NRRL Y-1498 : CANTEDRAFT_115581
C7_00260C_A	5320.52	-0.536768	0.130348	-4.11795	3.82e-05	0.000145711	0	FAS1 domain-containing protein [Source:UniProtKB/TrEMBL;Acc:A0A1D8PQJ3]
C1_06680W_A	1474.34	0.655334	0.159195	4.11654	3.85e-05	0.000146482	VPS34	Phosphatidylinositol 3-kinase VPS34 [Source:UniProtKB/TrEMBL;Acc:A0A1D8PDV7]
CR_05300C_A	6963.12	-0.419454	0.101922	-4.11542	3.86e-05	0.000147104	MNN21	Alpha-1,2-mannosyltransferase MNN21 [Source:UniProtKB/Swiss-Prot;Acc:Q59KJ7]
C6_01110W_A	42767.8	0.648626	0.158007	4.10504	4.04e-05	0.000153779	FAD2	FA_desaturase domain-containing protein [Source:UniProtKB/TrEMBL;Acc:Q59WT3]
C1_14110C_A	177033	-0.575748	0.140259	-4.10488	4.05e-05	0.000153795	RPL4B	Ribos_L4_asso_C domain-containing protein [Source:UniProtKB/TrEMBL;Acc:A0A1D8PFV1]
C4_01090C_A	515.617	1.07581	0.262134	4.10404	4.06e-05	0.000154263	0	DAGKc domain-containing protein [Source:UniProtKB/TrEMBL;Acc:Q5AMG6]
C2_09500W_A	3144.11	0.815822	0.198882	4.10205	4.1e-05	0.000155508	0	tRNA dihydrouridine synthase [Source:UniProtKB/TrEMBL;Acc:A0A1D8PIH5]
C4_04190C_A	144.495	1.27105	0.309883	4.10171	4.1e-05	0.000155641	0	Acetyltransf_6 domain-containing protein [Source:UniProtKB/TrEMBL;Acc:A0A1D8PM20]
C2_02700C_A	1434.99	0.649414	0.158339	4.10141	4.11e-05	0.000155753	0	Aminodeoxychorismate lyase [Source:UniProtKB/TrEMBL;Acc:Q5A0H4]
C2_02910W_A	84.6752	2.52217	0.615175	4.09992	4.13e-05	0.00015667	0	(orf19.5814.1) Protein of unknown function
C5_04210C_A	106.489	4.77492	1.16488	4.09907	4.15e-05	0.000157151	MRV4	MARVEL domain-containing protein [Source:UniProtKB/TrEMBL;Acc:Q5AKB6]
C1_03030W_A	138215	-0.534272	0.130423	-4.09647	4.19e-05	0.000158833	RPS16A	Ribosomal 40S subunit protein S16A [Source:UniProtKB/TrEMBL;Acc:A0A1D8PCW6]
C2_06920C_A	7660.71	-0.506314	0.123611	-4.09603	4.2e-05	0.000159039	0	Smr domain-containing protein [Source:UniProtKB/TrEMBL;Acc:Q59Z54]
C7_02140W_A	204.316	1.65277	0.403608	4.09497	4.22e-05	0.000159676	0	Hydrolase_4 domain-containing protein [Source:UniProtKB/TrEMBL;Acc:A0A1D8PR14]
C6_02250W_A	622.377	0.708936	0.17325	4.09197	4.28e-05	0.000161661	0	FtsJ domain-containing protein [Source:UniProtKB/TrEMBL;Acc:Q59S74]
C4_06960W_A	464.039	0.810707	0.198132	4.09175	4.28e-05	0.000161724	0	Protein of unknown function, Spider biofilm induced
C1_10250C_A	941.589	0.883461	0.21598	4.09048	4.3e-05	0.000162517	0	Ortholog of C. dubliniensis CD36 : Cd36_09650, C. parapsilosis CDC317 : CPAR2_805060, C. auris B8441 : B9J08_004034 and Candida tenuis NRRL Y-1498 : CANTEDRAFT_95780
C2_03560C_A	5870.37	-0.600763	0.146887	-4.08998	4.31e-05	0.000162773	0	Mitochondrial 54S ribosomal protein YmL35 [Source:UniProtKB/TrEMBL;Acc:Q5AHD3]
C1_08910C_A	643.789	0.79157	0.193551	4.08971	4.32e-05	0.000162861	0	Ortholog of C. dubliniensis CD36 : Cd36_08410, C. parapsilosis CDC317 : CPAR2_301700, C. auris B8441 : B9J08_004186 and Candida tenuis NRRL Y-1498 : cten_CGOB_00267
C1_06610C_A	76.3643	2.25552	0.551735	4.08805	4.35e-05	0.000163937	HAK1	Hak1p [Source:UniProtKB/TrEMBL;Acc:A0A1D8PDU7]
C4_01440W_A	4770.4	-0.564849	0.138179	-4.08781	4.35e-05	0.000164015	NMT1	Glycylpeptide N-tetradecanoyltransferase [Source:UniProtKB/Swiss-Prot;Acc:P30418]
CR_09480W_A	2165.05	0.680559	0.166492	4.08764	4.36e-05	0.000164033	0	WD_REPEATS_REGION domain-containing protein [Source:UniProtKB/TrEMBL;Acc:A0A1D8PU02]
C2_05060C_A	178.61	1.00377	0.245648	4.08621	4.38e-05	0.00016495	0	Sulfiredoxin [Source:UniProtKB/TrEMBL;Acc:Q59ZI2]
C1_04800C_A	37.3497	2.27002	0.555669	4.0852	4.4e-05	0.000165579	0	Ortholog of C. parapsilosis CDC317 : CPAR2_105580, C. dubliniensis CD36 : Cd36_04550, Lodderomyces elongisporus NRLL YB-4239 : LELG_03202 and Candida metapsilosis : CMET_5254
C4_07140W_A	2927.44	0.994835	0.243622	4.08352	4.44e-05	0.000166684	0	PRELI/MSF1 domain-containing protein [Source:UniProtKB/TrEMBL;Acc:Q5A107]
C3_05610W_A	2357.63	0.670264	0.164175	4.08263	4.45e-05	0.000167225	MNN14	Putative alpha-1,3-mannosyltransferase MNN14 [Source:UniProtKB/Swiss-Prot;Acc:Q59YS7]
C5_03090W_A	4894.47	0.389247	0.0953819	4.08093	4.49e-05	0.00016835	VPS4	Vacuolar protein sorting-associated protein 4 [Source:UniProtKB/Swiss-Prot;Acc:Q5AG40]
C1_14370W_A	45.8965	2.24458	0.550663	4.07614	4.58e-05	0.000171758	0	Ortholog of Candida albicans WO-1 : CAWG_00017
CR_02920C_A	932.154	1.29557	0.318022	4.07383	4.62e-05	0.00017337	AQY1	Aqy1p [Source:UniProtKB/TrEMBL;Acc:Q5A1Z4]
C6_02640C_A	2701.27	0.362659	0.0891251	4.0691	4.72e-05	0.000176824	0	Golgi apparatus membrane protein TVP38 [Source:UniProtKB/TrEMBL;Acc:A0A1D8PPZ5]
C5_00400C_A	4710.12	-0.472132	0.116082	-4.06721	4.76e-05	0.000178156	0	Ortholog of C. dubliniensis CD36 : Cd36_50420, C. parapsilosis CDC317 : CPAR2_304100, C. auris B8441 : B9J08_001314 and Candida tenuis NRRL Y-1498 : CANTEDRAFT_98299
C5_00570W_A	5385.52	0.517133	0.127157	4.06687	4.76e-05	0.000178317	0	Phospholipid-transporting ATPase [Source:UniProtKB/TrEMBL;Acc:A0A1D8PMY6]
C1_14300C_A	10181.6	-0.685206	0.168513	-4.06619	4.78e-05	0.000178734	NCR1	SSD domain-containing protein [Source:UniProtKB/TrEMBL;Acc:A0A1D8PFW9]
C2_04240C_A	3354.17	-0.628913	0.154679	-4.06593	4.78e-05	0.000178827	HYM1	Hym1p [Source:UniProtKB/TrEMBL;Acc:Q5AHK0]
C3_04260W_A	2838.49	0.521306	0.128296	4.0633	4.84e-05	0.000180753	0	Ortholog(s) have role in metal ion transport, protein targeting to vacuole, ubiquitin-dependent protein catabolic process and endoplasmic reticulum, fungal-type vacuole, fungal-type vacuole membrane localization
C3_00980W_A	8139.51	0.714756	0.175917	4.06304	4.84e-05	0.00018085	FLC1	TRP_N domain-containing protein [Source:UniProtKB/TrEMBL;Acc:A0A1D8PJ45]
C1_00770C_A	1247.1	0.813229	0.200217	4.06173	4.87e-05	0.000181659	ROT1	Protein ROT1 [Source:UniProtKB/Swiss-Prot;Acc:Q5ABP8]
C1_01640W_A	18875.6	-0.53782	0.132415	-4.06164	4.87e-05	0.000181659	RPS42	40S ribosomal protein S4 [Source:UniProtKB/TrEMBL;Acc:A0A1D8PCI6]
C1_03200C_A	1620.05	0.692477	0.170494	4.06159	4.87e-05	0.000181659	ARO80	Zn(2)-C6 fungal-type domain-containing protein [Source:UniProtKB/TrEMBL;Acc:A0A1D8PCY0]
C1_01770W_A	1030.62	0.593575	0.14619	4.06029	4.9e-05	0.000182569	MAK32	PfkB domain-containing protein [Source:UniProtKB/TrEMBL;Acc:A0A1D8PCJ7]
CR_08430W_A	7189.81	-0.79405	0.195576	-4.06007	4.91e-05	0.000182639	0	Vac14_Fig4_bd domain-containing protein [Source:UniProtKB/TrEMBL;Acc:Q5A352]
C6_02170C_A	892.674	0.701044	0.172712	4.05904	4.93e-05	0.000183338	SWD3	WD_REPEATS_REGION domain-containing protein [Source:UniProtKB/TrEMBL;Acc:A0A1D8PPT7]
C1_01790W_A	5389.05	-0.485939	0.119729	-4.05867	4.94e-05	0.000183524	SWI4	SBF complex DNA-binding subunit [Source:UniProtKB/TrEMBL;Acc:A0A1D8PCM9]
C1_04460C_A	1811.34	1.15667	0.285203	4.05558	5e-05	0.000185855	0	Putative protein of unknown function, transcript upregulated in clinical isolates from HIV+ patients with oral candidiasis, Spider biofilm induced
C1_07160C_A	9484.92	-1.96909	0.485973	-4.05184	5.08e-05	0.000188743	0	(orf19.4450.1) Protein conserved among the CTG-clade, 2 adjacent upstream SRE-1 elements, highly up-regulated in cecum-grown cells in a Cph2-dependent manner, Hap43-repressed, rat catheter, Spider and flow model biofilm induced
C3_03050C_A	2293.91	-0.703416	0.173739	-4.0487	5.15e-05	0.00019103	PGA18	Probable GPI-anchored adhesin-like protein PGA18 [Source:UniProtKB/Swiss-Prot;Acc:Q5AEG7]
CR_08510W_A	2862	-1.30607	0.322596	-4.04862	5.15e-05	0.00019103	PGA13	GPI-anchored protein 13 [Source:UniProtKB/Swiss-Prot;Acc:Q5A343]
CR_08810W_A	607242	0.823088	0.2033	4.04864	5.15e-05	0.00019103	#N/A	#N/A
C7_04010W_A	4345.26	-0.524329	0.129551	-4.04726	5.18e-05	0.000192032	SSQ1	Hsp70 family ATPase [Source:UniProtKB/TrEMBL;Acc:A0A1D8PRH1]
C2_07900W_A	47764.9	-1.04735	0.258863	-4.04598	5.21e-05	0.000192979	GDH2	NAD-specific glutamate dehydrogenase [Source:UniProtKB/TrEMBL;Acc:A0A1D8PI00]
C1_00590W_A	40613	-0.624622	0.154477	-4.04346	5.27e-05	0.000194954	TUF1	Elongation factor Tu [Source:UniProtKB/TrEMBL;Acc:Q5ABC3]
C1_07340W_A	9746.98	-0.412409	0.102016	-4.04257	5.29e-05	0.00019558	0	Chromatin-remodeling ATPase [Source:UniProtKB/TrEMBL;Acc:A0A1D8PE13]
CR_02170W_A	6783.13	0.631576	0.156238	4.0424	5.29e-05	0.000195613	MET2	AB hydrolase-1 domain-containing protein [Source:UniProtKB/TrEMBL;Acc:Q5A948]
CR_04730W_A	2793.65	-0.71251	0.176332	-4.04072	5.33e-05	0.000196901	0	Has domain(s) with predicted membrane localization
C5_05460C_A	1482.88	-0.740974	0.183427	-4.0396	5.35e-05	0.000197729	0	DUF862 domain-containing protein [Source:UniProtKB/TrEMBL;Acc:Q5AJX5]
C3_04700W_A	1664.09	0.753279	0.186497	4.03909	5.37e-05	0.000198053	0	FG-nucleoporin [Source:UniProtKB/TrEMBL;Acc:Q5ANH3]
C2_07230C_A	1655.46	-0.473582	0.117267	-4.0385	5.38e-05	0.000198437	ZCF10	Zn(2)-C6 fungal-type domain-containing protein [Source:UniProtKB/TrEMBL;Acc:A0A1D8PHW6]
C2_03870W_A	2698.34	0.599734	0.148515	4.03821	5.39e-05	0.000198569	GNA1	Glucosamine 6-phosphate N-acetyltransferase [Source:UniProtKB/TrEMBL;Acc:Q5AHF9]
C3_00090W_A	103123	-0.630917	0.156271	-4.03733	5.41e-05	0.0001992	RPS24	40S ribosomal protein S24 [Source:UniProtKB/TrEMBL;Acc:Q5A7K0]
C2_01000W_A	722642	-0.875998	0.217027	-4.03635	5.43e-05	0.000199919	HGT7	MFS domain-containing protein [Source:UniProtKB/TrEMBL;Acc:A0A1D8PG81]
C2_00740C_A	4350.65	-0.683935	0.169537	-4.03413	5.48e-05	0.000201587	0	AB hydrolase-1 domain-containing protein [Source:UniProtKB/TrEMBL;Acc:Q5AD17]
C7_01540W_A	48.7072	2.37923	0.589765	4.0342	5.48e-05	0.000201587	ALK6	Alk6p [Source:UniProtKB/TrEMBL;Acc:Q5AGW4]
C3_04450C_A	26.0241	3.27358	0.811856	4.03222	5.53e-05	0.000203115	0	Protein of unknown function, induced by alpha pheromone in SpiderM medium
C3_02410C_A	2754.41	0.607817	0.150849	4.02932	5.59e-05	0.000205522	0	RING-type domain-containing protein [Source:UniProtKB/TrEMBL;Acc:A0A1D8PJI9]
C1_00510W_A	3122.23	-0.789731	0.196174	-4.02567	5.68e-05	0.00020862	0	3-methyl-2-oxobutanoate hydroxymethyltransferase [Source:UniProtKB/TrEMBL;Acc:Q5ABB3]
C1_00650C_A	5561.92	-0.347161	0.0863172	-4.02192	5.77e-05	0.000211843	SNF7	Vacuolar-sorting protein SNF7 [Source:UniProtKB/Swiss-Prot;Acc:Q5ABD0]
C5_00520W_A	76.7112	2.27996	0.566905	4.02177	5.78e-05	0.000211857	0	Ortholog of Candida albicans WO-1 : CAWG_04446
C7_01890C_A	4174.46	-0.511842	0.12734	-4.01948	5.83e-05	0.00021381	TOM7	Tom7p [Source:UniProtKB/TrEMBL;Acc:A0A1D8PQY9]
C3_03750C_A	2788.06	-0.600781	0.149485	-4.01902	5.84e-05	0.000214109	ORC3	ORC_WH_C domain-containing protein [Source:UniProtKB/TrEMBL;Acc:Q59SS7]
C2_09520C_A	14885.7	-0.504714	0.125608	-4.01816	5.87e-05	0.000214767	CCT2	CCT-beta [Source:UniProtKB/TrEMBL;Acc:Q59YC4]
C1_07880C_A	4159.54	0.818355	0.203676	4.01793	5.87e-05	0.000214853	GCS1	Gamma-ECS [Source:UniProtKB/TrEMBL;Acc:A0A1D8PE63]
C6_00720C_A	8200.14	-0.91213	0.227133	-4.01585	5.92e-05	0.000216515	COX15	Cox15p [Source:UniProtKB/TrEMBL;Acc:A0A1D8PPE8]
C6_00910C_A	9195.01	0.426212	0.10613	4.01593	5.92e-05	0.000216515	AIP5	Glutaredoxin domain-containing protein [Source:UniProtKB/TrEMBL;Acc:A0A1D8PPH3]
C7_00970C_A	1806.89	0.720692	0.179525	4.01444	5.96e-05	0.000217691	YOX1	Homeobox domain-containing protein [Source:UniProtKB/TrEMBL;Acc:A0A1D8PQR5]
CR_06760C_A	92726.1	-0.55983	0.139531	-4.01222	6.01e-05	0.000219617	LSC2	Succinate--CoA ligase [ADP-forming] subunit beta, mitochondrial [Source:UniProtKB/TrEMBL;Acc:A0A1D8PTB5]
C4_05650W_A	4199.61	0.609185	0.151838	4.01206	6.02e-05	0.000219646	0	Ortholog(s) have role in maturation of SSU-rRNA from tricistronic rRNA transcript (SSU-rRNA, 5.8S rRNA, LSU-rRNA) and nucleolus localization
C7_00400W_A	936.393	-14.8388	3.69946	-4.01107	6.04e-05	0.000220441	LEU2	3-isopropylmalate dehydrogenase [Source:UniProtKB/TrEMBL;Acc:A0A1D8PQK5]
C5_01010W_A	2551.85	0.421497	0.105125	4.00947	6.09e-05	0.000221815	CCW14	Ccw14p [Source:UniProtKB/TrEMBL;Acc:Q5A1M6]
C1_08740C_A	33794.1	-0.551792	0.137742	-4.00598	6.18e-05	0.000224993	SEC24	Protein transport protein SEC24 [Source:UniProtKB/Swiss-Prot;Acc:Q5AQ76]
C4_05300W_A	5616.91	-1.05787	0.264175	-4.00444	6.22e-05	0.000226338	XKS1	Xylulokinase [Source:UniProtKB/TrEMBL;Acc:A0A1D8PMB3]
C3_00230C_A	465.765	-1.18683	0.296545	-4.00219	6.28e-05	0.000228367	0	Putative protein of unknown function, transcript is upregulated in clinical isolates from HIV+ patients with oral candidiasis, regulated by Ssn6
C1_05330C_A	1085.02	0.921748	0.230326	4.00192	6.28e-05	0.0002285	0	Predicted SCF ubiquitin ligase complex protein, Spider biofilm induced, rat catheter biofilm induced
C4_06130W_A	20781.2	-0.407731	0.101888	-4.00175	6.29e-05	0.000228536	0	PH domain-containing protein [Source:UniProtKB/TrEMBL;Acc:A0A1D8PMG9]
C2_02130C_A	65.4768	1.85717	0.464121	4.00147	6.3e-05	0.000228679	0	Protein of unknown function, macrophage-induced gene
C2_10270W_A	5046.01	0.621566	0.155391	4	6.33e-05	0.000229972	PUS7	TRUD domain-containing protein [Source:UniProtKB/TrEMBL;Acc:A0A1D8PIN8]
C7_03680W_A	687.944	0.773815	0.193537	3.99828	6.38e-05	0.000231515	0	Ortholog of C. dubliniensis CD36 : Cd36_73260 and Candida albicans WO-1 : CAWG_05699
C4_00130W_A	572597	-0.860794	0.215326	-3.99762	6.4e-05	0.000232034	RBT5	GPI-anchored hemophore RBT5 [Source:UniProtKB/Swiss-Prot;Acc:Q59UT4]
C2_07920W_A	1613.02	0.555763	0.13904	3.99714	6.41e-05	0.000232376	0	WD_REPEATS_REGION domain-containing protein [Source:UniProtKB/TrEMBL;Acc:A0A1D8PI03]
C7_03800W_A	2655.38	-0.64396	0.161127	-3.9966	6.43e-05	0.000232773	0	Protein RER1 [Source:UniProtKB/TrEMBL;Acc:A0A1D8PRG8]
C3_07890W_A	1312.12	-0.888753	0.222386	-3.99645	6.43e-05	0.000232796	TIM8	Mitochondrial import inner membrane translocase subunit TIM8 [Source:UniProtKB/Swiss-Prot;Acc:Q59MI8]
C7_03290C_A	1263.49	0.690965	0.172982	3.99444	6.48e-05	0.000234647	RBR3	Cell wall protein RBR3 [Source:UniProtKB/Swiss-Prot;Acc:Q5A5M7]
CR_00930W_A	129.429	2.01366	0.504507	3.99135	6.57e-05	0.00023759	ATO10	Ato10p [Source:UniProtKB/TrEMBL;Acc:Q5A865]
C1_03860C_A	6132.6	-0.422091	0.10583	-3.98839	6.65e-05	0.000240439	BNI4	Bni4p [Source:UniProtKB/TrEMBL;Acc:A0A1D8PD43]
C2_06660W_A	1502.09	0.840357	0.210736	3.98772	6.67e-05	0.000240986	0	RNase_PH domain-containing protein [Source:UniProtKB/TrEMBL;Acc:A0A1D8PHQ0]
C1_05020C_A	1021.38	0.853397	0.214143	3.98518	6.74e-05	0.000243438	ARG2	Amino-acid acetyltransferase, mitochondrial [Source:UniProtKB/Swiss-Prot;Acc:Q59MB6]
C1_01330C_A	3147.31	-0.949503	0.23858	-3.97981	6.9e-05	0.000248863	DUT1	Deoxyuridine 5'-triphosphate nucleotidohydrolase [Source:UniProtKB/Swiss-Prot;Acc:P0CY19]
C2_09590C_A	2242.4	-1.04888	0.263641	-3.97845	6.94e-05	0.000250155	0	Cu/Pi carrier [Source:UniProtKB/TrEMBL;Acc:Q59YD1]
C3_01670W_A	6072.33	-0.539172	0.135589	-3.97653	6.99e-05	0.000252037	0	Protein of unknown function, transcript detected on high-resolution tiling arrays
C5_01250W_A	9629.79	-0.830994	0.209106	-3.97404	7.07e-05	0.000254546	GPR1	Gpr1p [Source:UniProtKB/TrEMBL;Acc:A0A1D8PN42]
C1_12080W_A	1168.48	0.751549	0.189123	3.97385	7.07e-05	0.000254603	LCB4	DAGKc domain-containing protein [Source:UniProtKB/TrEMBL;Acc:Q5A3L3]
CR_01290C_A	14387.2	-0.420103	0.105725	-3.97354	7.08e-05	0.000254796	CWH43	Cwh43p [Source:UniProtKB/TrEMBL;Acc:A0A1D8PRY4]
CR_09330C_A	19682.6	-0.707195	0.177987	-3.97329	7.09e-05	0.000254926	0	Probable endonuclease LCL3 [Source:UniProtKB/TrEMBL;Acc:A0A1D8PTZ1]
C3_00620C_A	969.717	-0.741684	0.186707	-3.97244	7.11e-05	0.000255575	0	(orf19.5394.1) Ortholog(s) have role in mitochondrial cytochrome c oxidase assembly and integral component of mitochondrial inner membrane, mitochondrial intermembrane space localization
C5_03150W_A	6385.75	-0.712522	0.179367	-3.97242	7.11e-05	0.000255575	0	Protein kinase domain-containing protein [Source:UniProtKB/TrEMBL;Acc:A0A1D8PNM0]
C1_00080C_A	6013.53	-0.673361	0.169533	-3.97186	7.13e-05	0.000256026	RCA1	BZIP domain-containing protein [Source:UniProtKB/TrEMBL;Acc:Q5AB69]
CR_00360C_A	8880.28	1.16017	0.292551	3.9657	7.32e-05	0.000262588	LEU1	3-isopropylmalate dehydratase [Source:UniProtKB/TrEMBL;Acc:A0A1D8PRP8]
CR_03020C_A	3673.76	-0.64234	0.161995	-3.96519	7.33e-05	0.000263002	0	5'-deoxynucleotidase [Source:UniProtKB/TrEMBL;Acc:Q5A1X9]
C5_02900W_A	10120	0.662462	0.167103	3.96439	7.36e-05	0.00026374	0	WD_REPEATS_REGION domain-containing protein [Source:UniProtKB/TrEMBL;Acc:A0A1D8PNJ5]
C3_00770C_A	8369.85	-0.462247	0.116608	-3.9641	7.37e-05	0.000263918	SCL1	Proteasome endopeptidase complex [Source:UniProtKB/TrEMBL;Acc:A0A1D8PJ20]
C7_02120C_A	2254.2	-0.649739	0.163928	-3.96355	7.38e-05	0.000264374	0	L51_S25_CI-B8 domain-containing protein [Source:UniProtKB/TrEMBL;Acc:Q5AH35]
C7_00300W_A	5988.51	-0.625525	0.157905	-3.96141	7.45e-05	0.000266609	0	NAD_binding_4 domain-containing protein [Source:UniProtKB/TrEMBL;Acc:A0A1D8PQJ9]
CR_03060W_A	15400.1	-0.442958	0.111879	-3.95925	7.52e-05	0.000268887	ARC1	Arc1p [Source:UniProtKB/TrEMBL;Acc:A0A1D8PSC8]
CR_00490W_A	7204.89	-0.508366	0.128464	-3.95727	7.58e-05	0.000270969	0	Mitochondrial 54S ribosomal protein YmL9 [Source:UniProtKB/TrEMBL;Acc:A0A1D8PRP6]
C4_06490C_A	1078.29	-0.776133	0.196147	-3.95689	7.59e-05	0.000271248	PRI2	DNA primase large subunit [Source:UniProtKB/TrEMBL;Acc:A0A1D8PML0]
C1_03240W_A	2376.8	-0.536043	0.135521	-3.95543	7.64e-05	0.000272606	0	Ortholog of C. dubliniensis CD36 : Cd36_03040, C. parapsilosis CDC317 : CPAR2_108610, C. auris B8441 : B9J08_000283, Debaryomyces hansenii CBS767 : DEHA2G16500g and Pichia stipitis Pignal : PICST_32835
C3_04950W_A	28005.6	-0.455293	0.115102	-3.95555	7.64e-05	0.000272606	ARF2	Arf family GTPase [Source:UniProtKB/TrEMBL;Acc:Q5AND9]
CR_01430W_A	1721.79	0.663959	0.167916	3.95411	7.68e-05	0.000273972	GPI15	Phosphatidylinositol N-acetylglucosaminyltransferase [Source:UniProtKB/TrEMBL;Acc:Q5A9D6]
C2_00710W_A	13394.9	0.56145	0.142063	3.95212	7.75e-05	0.000276111	NPL6	Npl6p [Source:UniProtKB/TrEMBL;Acc:A0A1D8PG62]
C1_04830W_A	20113.1	-0.423405	0.107143	-3.95179	7.76e-05	0.000276331	SEC21	Coatomer subunit gamma [Source:UniProtKB/TrEMBL;Acc:A0A1D8PDE3]
C2_02460W_A	8395.02	-0.629524	0.15931	-3.95155	7.76e-05	0.000276331	ERG7	Lanosterol synthase [Source:UniProtKB/Swiss-Prot;Acc:Q04782]
C5_00900C_A	3631.66	-0.515263	0.130396	-3.95153	7.77e-05	0.000276331	URA4	Dihydroorotase [Source:UniProtKB/TrEMBL;Acc:Q5A1L8]
C1_08860C_A	2635.21	0.402728	0.101973	3.94937	7.84e-05	0.000278675	0	Myotubularin phosphatase domain-containing protein [Source:UniProtKB/TrEMBL;Acc:A0A1D8PEF4]
C1_09090C_A	2900.56	0.657375	0.166466	3.949	7.85e-05	0.000278812	ARG81	Zn(2)-C6 fungal-type domain-containing protein [Source:UniProtKB/TrEMBL;Acc:A0A1D8PEG7]
C4_01820C_A	5581.48	0.33682	0.0852926	3.94899	7.85e-05	0.000278812	0	Ribose-phosphate diphosphokinase [Source:UniProtKB/TrEMBL;Acc:Q5AMN5]
C1_12630C_A	774.984	0.709442	0.179858	3.94445	8e-05	0.00028399	CWC15	Pre-mRNA-splicing factor CWC15 [Source:UniProtKB/Swiss-Prot;Acc:Q59PD3]
C3_03660W_A	3356.79	0.590903	0.14983	3.94381	8.02e-05	0.000284592	IRS4	Increased rDNA silencing protein 4 [Source:UniProtKB/Swiss-Prot;Acc:Q59SR6]
CR_03270W_A	501.487	1.20392	0.305361	3.94261	8.06e-05	0.000285709	VHT1	MFS domain-containing protein [Source:UniProtKB/TrEMBL;Acc:A0A1D8PSE5]
CR_10660W_A	5009.56	0.629583	0.159683	3.9427	8.06e-05	0.000285709	CKA1	Protein kinase domain-containing protein [Source:UniProtKB/TrEMBL;Acc:A0A1D8PUA2]
C7_01040C_A	2031.31	-0.454783	0.115356	-3.94244	8.07e-05	0.000285761	0	Ortholog(s) have ubiquitin ligase complex localization
C7_00210C_A	1995.61	0.467577	0.118635	3.94129	8.1e-05	0.000286972	0	Telomere_reg-2 domain-containing protein [Source:UniProtKB/TrEMBL;Acc:A0A1D8PQI3]
C1_05690C_A	26.6894	3.21367	0.815531	3.94059	8.13e-05	0.000287655	0	Protein of unknown function, Spider biofilm induced
C5_03050C_A	185.714	1.35008	0.342638	3.94025	8.14e-05	0.000287904	PGA58	Predicted GPI-anchored protein 58 [Source:UniProtKB/Swiss-Prot;Acc:Q5AG46]
C4_04370C_A	2366.61	-0.658504	0.16719	-3.93866	8.19e-05	0.000289659	VAC7	Vac7p [Source:UniProtKB/TrEMBL;Acc:Q59PA6]
C2_07490W_A	14012.8	-0.38429	0.097648	-3.93547	8.3e-05	0.000293374	HEM15	Ferrochelatase [Source:UniProtKB/TrEMBL;Acc:Q59U72]
C4_02790C_A	7819.31	0.752114	0.191123	3.93523	8.31e-05	0.000293501	SAS10	Sas10 domain-containing protein [Source:UniProtKB/TrEMBL;Acc:A0A1D8PLN1]
C4_01900C_A	55478.8	-0.599607	0.152388	-3.93473	8.33e-05	0.000293956	MDH1-1	Malate dehydrogenase [Source:UniProtKB/TrEMBL;Acc:Q5AMP4]
C4_04010W_A	2913.62	0.700854	0.178149	3.9341	8.35e-05	0.000294571	0	GCR1_C domain-containing protein [Source:UniProtKB/TrEMBL;Acc:A0A1D8PLY8]
C1_05970W_A	98.9522	3.10299	0.788775	3.93394	8.36e-05	0.000294606	0	Putative adhesin-like protein, macrophage-induced gene
C1_06220C_A	54.6775	2.00978	0.511366	3.93022	8.49e-05	0.000299029	0	Protein of unknown function, flow model biofilm induced, induced by alpha pheromone in SpiderM medium
C5_03320C_A	333.352	0.8939	0.227806	3.92395	8.71e-05	0.000306754	ZCF14	Zn(2)-C6 fungal-type domain-containing protein [Source:UniProtKB/TrEMBL;Acc:A0A1D8PNN1]
CR_03510W_A	401.844	0.860419	0.219285	3.92375	8.72e-05	0.00030685	0	Protein of unknown function, induced by alpha pheromone in SpiderM medium
C1_02610W_A	3476.7	0.47036	0.119888	3.92334	8.73e-05	0.000307205	IML1	Putative protein with a role in autophagy, rat catheter biofilm induced
C2_04010C_A	365.94	-1.21242	0.309083	-3.92262	8.76e-05	0.000307948	HSP21	Small heat shock protein 21 [Source:UniProtKB/Swiss-Prot;Acc:Q5AHH4]
C3_03070W_A	3606.15	0.54689	0.139439	3.92209	8.78e-05	0.000308469	0	MFS domain-containing protein [Source:UniProtKB/TrEMBL;Acc:A0A1D8PJN2]
C7_03050W_A	4408.2	-0.385369	0.0983318	-3.91906	8.89e-05	0.000312192	0	Very-long-chain (3R)-3-hydroxyacyl-CoA dehydratase [Source:UniProtKB/TrEMBL;Acc:G1UB68]
C1_04900W_A	4198.95	-0.841666	0.214801	-3.91834	8.92e-05	0.000312955	MNN15	Putative alpha-1,3-mannosyltransferase MNN15 [Source:UniProtKB/Swiss-Prot;Acc:Q59VL7]
C2_08630C_A	4314.14	0.385522	0.0984615	3.91546	9.02e-05	0.000316542	0	Ortholog(s) have RNA polymerase II C-terminal domain phosphoserine binding, RNA polymerase II complex binding, chromatin binding activity
C3_05270C_A	2758.66	0.833852	0.213127	3.91247	9.14e-05	0.000320323	HGT5	MFS domain-containing protein [Source:UniProtKB/TrEMBL;Acc:Q5AN98]
C3_07090W_A	12973.6	-0.417383	0.106687	-3.91222	9.15e-05	0.000320474	HHT1	Histone H3.3 [Source:UniProtKB/Swiss-Prot;Acc:Q5ADQ0]
C5_04830W_A	5555.8	-0.599504	0.153286	-3.91101	9.19e-05	0.000321915	SFL2	Transcription factor SFL2 [Source:UniProtKB/Swiss-Prot;Acc:Q5AK51]
C6_01620W_A	1907.6	0.756744	0.193698	3.90682	9.35e-05	0.000327372	0	RING-type domain-containing protein [Source:UniProtKB/TrEMBL;Acc:A0A1D8PPP6]
C1_02570C_A	537.224	0.614476	0.157321	3.90587	9.39e-05	0.000328473	PUT4	AA_permease domain-containing protein [Source:UniProtKB/TrEMBL;Acc:Q5AIA8]
C2_07160W_A	20095	0.725804	0.185835	3.90563	9.4e-05	0.000328473	SMF12	Divalent metal ion transporter [Source:UniProtKB/TrEMBL;Acc:A0A1D8PHV2]
C6_03240W_A	184.377	1.41051	0.361149	3.90561	9.4e-05	0.000328473	0	3Beta_HSD domain-containing protein [Source:UniProtKB/TrEMBL;Acc:Q5ABT9]
CR_03960C_A	959.038	0.533742	0.136687	3.90485	9.43e-05	0.000329323	MON1	Vacuolar fusion protein MON1 [Source:UniProtKB/Swiss-Prot;Acc:Q5A723]
CR_00460C_A	2288.43	0.709633	0.181812	3.90311	9.5e-05	0.000331525	0	S4 RNA-binding domain-containing protein [Source:UniProtKB/TrEMBL;Acc:A0A1D8PRP4]
C1_11310C_A	9910.68	-0.474153	0.121592	-3.89956	9.64e-05	0.000336247	PSP1	PSP1 C-terminal domain-containing protein [Source:UniProtKB/TrEMBL;Acc:A0A1D8PF34]
C1_11550W_A	18226.3	-0.630057	0.161579	-3.89939	9.64e-05	0.000336304	GAR1	H/ACA ribonucleoprotein complex subunit [Source:UniProtKB/TrEMBL;Acc:A0A1D8PF56]
C5_00590W_A	267948	-0.802899	0.205976	-3.89802	9.7e-05	0.000338023	PET9	ADP/ATP carrier protein [Source:UniProtKB/TrEMBL;Acc:Q5A516]
CR_06050W_A	6383.06	-0.475071	0.12193	-3.89625	9.77e-05	0.000340311	CDC28	Cyclin-dependent kinase 1 [Source:UniProtKB/Swiss-Prot;Acc:P43063]
C3_04200W_A	743.38	1.24563	0.32005	3.89198	9.94e-05	0.000346181	AGT1	Afp99p [Source:UniProtKB/TrEMBL;Acc:Q5ANN8]
C3_02960C_A	5050.04	0.37648	0.0967645	3.89068	0.0001	0.000347843	KRE5	Kre5p [Source:UniProtKB/TrEMBL;Acc:A0A1D8PJN6]
C3_05230W_A	97.5813	1.56298	0.401765	3.89028	0.000100129	0.000348237	SAP3	Candidapepsin-3 [Source:UniProtKB/Swiss-Prot;Acc:P0CY29]
C2_05570C_A	2432.07	-0.516029	0.132657	-3.88994	0.000100269	0.000348537	0	PKS_ER domain-containing protein [Source:UniProtKB/TrEMBL;Acc:Q59T48]
C4_05630W_A	9121.14	-0.357326	0.0918738	-3.88932	0.000100526	0.000349243	0	RPOLD domain-containing protein [Source:UniProtKB/TrEMBL;Acc:Q5A462]
C4_03700W_A	10777.2	0.766342	0.197055	3.88897	0.000100671	0.000349557	0	MFS domain-containing protein [Source:UniProtKB/TrEMBL;Acc:A0A1D8PLV7]
C1_10100C_A	14301.8	-0.588514	0.15137	-3.88791	0.000101111	0.000350896	NTF2	NTF2 domain-containing protein [Source:UniProtKB/TrEMBL;Acc:A0A1D8PES3]
C2_03170W_A	1022.2	0.679888	0.17492	3.88686	0.000101549	0.000352036	0	Protein of unknown function, F-12/CO2 early biofilm induced
CR_01050C_A	2537.4	0.507271	0.130506	3.88695	0.000101512	0.000352036	0	Ortholog(s) have RNA binding activity, role in mRNA splicing, via spliceosome and U1 snRNP, U2-type prespliceosome, nucleus localization
C4_04420W_A	1806.26	-0.519389	0.133632	-3.8867	0.000101616	0.000352079	FGR3	SP-RING-type domain-containing protein [Source:UniProtKB/TrEMBL;Acc:Q5A645]
C1_00880W_A	561.796	0.821885	0.211503	3.88592	0.000101943	0.000352833	0	C2H2-type domain-containing protein [Source:UniProtKB/TrEMBL;Acc:A0A1D8PCC7]
C2_00920W_A	1130.8	0.63579	0.163612	3.88597	0.000101923	0.000352833	0	Protein of unknown function, rat catheter biofilm induced
C1_07470C_A	810.275	0.671454	0.172815	3.8854	0.00010216	0.000353396	0	Double-stranded DNA-dependent ATPase [Source:UniProtKB/TrEMBL;Acc:Q59PU5]
CR_08990C_A	12133.5	1.05734	0.27216	3.88499	0.000102333	0.000353803	SLP3	PHB domain-containing protein [Source:UniProtKB/TrEMBL;Acc:A0A1D8PTU3]
C2_06450C_A	11.4229	7.33467	1.88841	3.88404	0.000102736	0.000355006	#N/A	#N/A
C2_08170W_A	384.957	1.76159	0.453596	3.8836	0.000102921	0.000355454	0	Steryl deacetylase [Source:UniProtKB/TrEMBL;Acc:Q5A2U7]
C2_07110C_A	3113.18	0.568712	0.146581	3.87983	0.000104528	0.000360812	0	Ortholog(s) have ATPase activity, DNA binding, nucleosome binding activity, role in sister chromatid cohesion and Isw1a complex localization
C1_06740C_A	5711.75	1.0226	0.263604	3.87931	0.000104754	0.000361399	NOP6	RRM domain-containing protein [Source:UniProtKB/TrEMBL;Acc:Q5AAS4]
C1_04750W_A	147.453	1.61257	0.415853	3.87775	0.000105425	0.00036352	IFE1	Putative dehydrogenase [Source:UniProtKB/TrEMBL;Acc:A0A1D8PDC5]
C1_02440C_A	996.202	0.541262	0.139654	3.87574	0.000106303	0.000366162	0	Ubiquitinyl hydrolase 1 [Source:UniProtKB/TrEMBL;Acc:A0A1D8PCR2]
C3_05140C_A	3055.4	0.732278	0.188939	3.87573	0.000106305	0.000366162	0	UPF0020 domain-containing protein [Source:UniProtKB/TrEMBL;Acc:Q5ANB6]
C1_08600C_A	13814	-0.40594	0.104793	-3.87372	0.000107187	0.000369004	GCD6	Translation initiation factor eIF-2B subunit epsilon [Source:UniProtKB/Swiss-Prot;Acc:P87163]
C7_01700W_A	2520.82	0.689728	0.178074	3.87327	0.000107383	0.000369481	0	Regulator of calcineurin, regulated by calcineurin-Crz1 pathway, feedback regulator of calcineurin-dependent signaling, Hap43-repressed, induced by ketoconazole, hypoxia, during growth in the mouse cecum, Spider biofilm induced
C2_04200W_A	4148.88	0.604219	0.156091	3.87093	0.00010842	0.000372849	TBF1	Transcription factor TBF1 [Source:UniProtKB/Swiss-Prot;Acc:Q5AHJ5]
C2_01710W_A	648.217	-1.1348	0.293318	-3.86883	0.000109359	0.000375877	HSK3	Hsk3p [Source:UniProtKB/TrEMBL;Acc:Q5ALU4]
C4_01920W_A	3325.35	-0.750398	0.194143	-3.86518	0.000111008	0.000381139	DPM3	Dolichol-phosphate mannosyltransferase subunit 3 [Source:UniProtKB/TrEMBL;Acc:A0A1D8PLF1]
C7_00620W_A	21532.5	-0.448567	0.116052	-3.86524	0.000110981	0.000381139	GUS1	Glutamyl-tRNA synthetase [Source:UniProtKB/TrEMBL;Acc:A0A1D8PQL8]
C4_03820C_A	583.15	1.18841	0.307523	3.86444	0.000111345	0.000382092	HRQ2	Hrq2p [Source:UniProtKB/TrEMBL;Acc:A0A1D8PLX5]
CR_04370W_A	804.522	0.659095	0.170576	3.86393	0.000111577	0.000382684	0	Protein of unknown function, flow model biofilm induced
C1_11560C_A	1317.19	0.589264	0.152793	3.85662	0.000114966	0.000393953	0	EngB-type G domain-containing protein [Source:UniProtKB/TrEMBL;Acc:A0A1D8PF73]
C3_02590W_A	7410.39	0.520842	0.135053	3.85658	0.000114984	0.000393953	APL5	AP-3 complex subunit delta [Source:UniProtKB/TrEMBL;Acc:A0A1D8PJJ8]
C1_03490W_A	8935.87	-0.691662	0.179361	-3.85625	0.000115138	0.00039427	0	TLC domain-containing protein [Source:UniProtKB/TrEMBL;Acc:Q5AI01]
CR_02230W_A	9.03695	4.11564	1.06787	3.85406	0.000116174	0.000397605	0	Protein of unknown function, orf19.3747 and orf19.3748 are short, overlapping ORFs in intergenic region between 2 oligopeptide transporter-encoding genes, flow model biofilm induced
C2_08700C_A	2470.35	0.548912	0.142472	3.85276	0.000116795	0.000399515	0	Ortholog of S. cereviae Sna4 vacuolar outer membrane protein that plays a role in sensitivity to NA+, induced by Mnl1 under weak acid stress
C7_01390W_A	531.571	1.24028	0.321931	3.85263	0.000116856	0.000399515	0	Protein of unknown function, induced during chlamydospore formation in both C. albicans and C. dubliniensis, Hap43-induced gene, Spider biofilm induced, F-12/CO2 early biofilm induced
CR_00470W_A	14651.8	-0.555161	0.144343	-3.84612	0.000120003	0.000410059	0	Reverse transcriptase domain-containing protein [Source:UniProtKB/TrEMBL;Acc:A0A1D8PRQ0]
C1_04780C_A	2853.91	-0.73632	0.191647	-3.84206	0.000122005	0.000416677	0	Protein kinase domain-containing protein [Source:UniProtKB/TrEMBL;Acc:A0A1D8PDD9]
C1_13290W_A	167.771	1.10922	0.28873	3.8417	0.000122184	0.000417067	0	Ortholog(s) have role in ascospore wall assembly and ascospore wall, prospore membrane localization
C6_03620C_A	2618.16	0.407811	0.106171	3.84109	0.00012249	0.00041789	0	Ferulic acid decarboxylase 1 [Source:UniProtKB/TrEMBL;Acc:A0A1D8PQ75]
C2_03420C_A	1693.69	-0.515572	0.134261	-3.84006	0.000123003	0.000419421	0	UNC45-central domain-containing protein [Source:UniProtKB/TrEMBL;Acc:A0A1D8PGZ1]
C2_01320W_A	4027.22	-0.43071	0.112203	-3.83865	0.000123712	0.000421614	RPN9	PCI domain-containing protein [Source:UniProtKB/TrEMBL;Acc:A0A1D8PGA6]
C7_03780C_A	549.742	0.998928	0.260301	3.8376	0.000124245	0.000423206	0	NMO domain-containing protein [Source:UniProtKB/TrEMBL;Acc:A0A1D8PRG2]
C1_04300C_A	52188.4	0.574381	0.14981	3.83406	0.000126043	0.000429106	SSA2	Heat shock protein SSA2 [Source:UniProtKB/Swiss-Prot;Acc:P46587]
C4_01250W_A	2370.92	-1.14123	0.297917	-3.8307	0.000127779	0.000434556	NAT4	N-alpha-acetyltransferase 40 [Source:UniProtKB/TrEMBL;Acc:A0A1D8PLA7]
C5_02240W_A	1105.7	0.821982	0.214577	3.83071	0.000127774	0.000434556	PTH2	Pth2p [Source:UniProtKB/TrEMBL;Acc:Q5AGE8]
C5_00030W_A	7276.76	-0.768999	0.200964	-3.82654	0.000129954	0.000441722	0	Mitochondrial 54S ribosomal protein MRPL1 [Source:UniProtKB/TrEMBL;Acc:A0A1D8PMT8]
C5_00250C_A	984.377	0.791753	0.206922	3.82634	0.000130063	0.000441807	0	SRR1 domain-containing protein [Source:UniProtKB/TrEMBL;Acc:Q5A4X6]
CR_07780W_A	2920.85	0.587632	0.15358	3.82624	0.000130117	0.000441807	0	ADH_N domain-containing protein [Source:UniProtKB/TrEMBL;Acc:A0A1D8PTL3]
C2_04300C_A	1736.01	-1.08148	0.282725	-3.8252	0.000130668	0.000443341	0	Protein of unknown function, Spider biofilm induced
C6_01850W_A	8561.17	0.530672	0.138733	3.82513	0.000130706	0.000443341	0	YL1_C domain-containing protein [Source:UniProtKB/TrEMBL;Acc:A0A1D8PPR9]
C1_01820C_A	1092.31	0.586561	0.153417	3.82332	0.000131666	0.000446364	0	CYCLIN domain-containing protein [Source:UniProtKB/TrEMBL;Acc:Q59T89]
C6_01760W_A	9936.34	-0.514791	0.134719	-3.82123	0.000132786	0.000449923	SEC12	Sec12p [Source:UniProtKB/TrEMBL;Acc:A0A1D8PPP9]
CR_04550W_A	14929.5	-0.537665	0.140738	-3.82032	0.000133277	0.000451351	PRE6	Proteasome endopeptidase complex [Source:UniProtKB/TrEMBL;Acc:A0A1D8PSS4]
CR_10510W_A	2001.76	0.56302	0.1474	3.81967	0.000133631	0.000452311	RTC1	Restriction of telomere capping protein 1 [Source:UniProtKB/Swiss-Prot;Acc:Q5ACL4]
C7_02220C_A	2428.78	-0.744456	0.194979	-3.81814	0.000134461	0.000454883	0	Protein kinase domain-containing protein [Source:UniProtKB/TrEMBL;Acc:A0A1D8PR30]
CR_01750C_A	15885.4	-0.488305	0.127913	-3.81747	0.000134827	0.000455882	SEC4	Ras-related protein SEC4 [Source:UniProtKB/Swiss-Prot;Acc:P0CY31]
C2_07200W_A	2884.23	0.477361	0.125148	3.81436	0.000136538	0.000461423	0	DNA-directed RNA polymerase subunit [Source:UniProtKB/TrEMBL;Acc:Q59Z24]
C1_02040C_A	6907.74	0.947635	0.2485	3.81341	0.00013706	0.000462947	0	USP domain-containing protein [Source:UniProtKB/TrEMBL;Acc:A0A1D8PCM4]
C3_00470W_A	6063.63	-0.372165	0.0976065	-3.81291	0.000137338	0.000463641	0	Ortholog(s) have role in endoplasmic reticulum to Golgi vesicle-mediated transport
C7_02600C_A	8288.62	0.863247	0.226409	3.81277	0.000137415	0.00046366	0	Integrase catalytic domain-containing protein [Source:UniProtKB/TrEMBL;Acc:A0A1D8PR73]
C1_07840W_A	7986	-0.492403	0.129275	-3.80896	0.00013955	0.000470615	0	Nicotinate-nucleotide pyrophosphorylase [carboxylating] [Source:UniProtKB/TrEMBL;Acc:A0A1D8PE45]
C7_02070W_A	91.566	1.87444	0.492191	3.80836	0.000139891	0.000471518	GRX1	Glutaredoxin domain-containing protein [Source:UniProtKB/TrEMBL;Acc:A0A1D8PR08]
C2_02230C_A	121.006	1.68717	0.443147	3.80725	0.000140523	0.000473404	0	GLOBIN domain-containing protein [Source:UniProtKB/TrEMBL;Acc:A0A1D8PGM5]
C3_07130W_A	7034.25	-0.539565	0.141761	-3.80615	0.000141148	0.000475258	0	Cornichon family protein [Source:UniProtKB/TrEMBL;Acc:A0A1D8PKP3]
CR_08830W_A	2975.66	2.74847	0.722588	3.80365	0.000142579	0.000479829	0	(orf19.7279.1) Protein of unknown function, Spider biofilm induced
C1_05030C_A	765.408	0.946192	0.248781	3.80331	0.000142774	0.000480232	PSF2	DNA replication complex GINS protein PSF2 [Source:UniProtKB/Swiss-Prot;Acc:Q59MA3]
C4_01870C_A	5504.46	-0.360909	0.0949002	-3.80304	0.000142933	0.000480518	ERG8	Phosphomevalonate kinase [Source:UniProtKB/TrEMBL;Acc:A0A1D8PLH0]
C4_01670C_A	1588.4	0.620312	0.163208	3.80074	0.000144265	0.000484743	0	Ortholog(s) have role in TOR signaling, positive regulation of transcription by RNA polymerase I and cytosol, extrinsic component of membrane localization
C6_01930W_A	6172.33	-0.596836	0.157069	-3.79984	0.000144789	0.000486251	YHM1	Yhm1p [Source:UniProtKB/TrEMBL;Acc:A0A1D8PPR4]
C6_03570W_A	10.3594	7.41578	1.95242	3.79825	0.000145721	0.000489126	0	Ortholog of C. dubliniensis CD36 : Cd36_64110, C. parapsilosis CDC317 : CPAR2_500910, Candida tenuis NRRL Y-1498 : CANTEDRAFT_115913 and Pichia stipitis Pignal : PICST_32870
CR_07650W_A	9286.66	-0.607502	0.159949	-3.7981	0.000145808	0.000489163	GLC7	Serine/threonine-protein phosphatase [Source:UniProtKB/TrEMBL;Acc:Q59N42]
C1_07480C_A	51.4815	2.33983	0.616227	3.79702	0.000146444	0.00049104	0	Has domain(s) with predicted ATP binding, DNA binding, helicase activity, hydrolase activity, nucleic acid binding activity
C4_06910W_A	73.4587	3.06032	0.806436	3.79488	0.000147717	0.00049505	0	ABC transporter domain-containing protein [Source:UniProtKB/TrEMBL;Acc:Q5A0X6]
C1_14190C_A	1423.65	-1.06387	0.28043	-3.7937	0.00014842	0.000497148	YPI1	Type 1 phosphatases regulator YPI1 [Source:UniProtKB/Swiss-Prot;Acc:Q59ZW4]
C1_07620C_A	42.4097	1.99223	0.525363	3.7921	0.000149376	0.000500092	PIR32	Probable cell wall mannoprotein PIR32 [Source:UniProtKB/Swiss-Prot;Acc:Q59PW0]
C5_01950C_A	2567.06	-0.430424	0.113576	-3.78975	0.000150801	0.000504602	RIM21	pH-response regulator protein palH/RIM21 [Source:UniProtKB/Swiss-Prot;Acc:Q59YK4]
C5_00340W_A	2915.33	-0.5017	0.132586	-3.78396	0.000154351	0.00051621	EIP1	Probable securin that interacts with and regulates cohesin protease (separase) Esp1p to ensure chromatid separation during anaphase, Spider biofilm repressed
C1_01480C_A	176168	-0.573269	0.151515	-3.78359	0.000154585	0.000516727	RPS21	S5 DRBM domain-containing protein [Source:UniProtKB/TrEMBL;Acc:Q5A900]
C1_05070C_A	2404.33	-0.434343	0.11483	-3.78248	0.000155271	0.00051875	GPI7	GPI ethanolamine phosphate transferase 2 [Source:UniProtKB/Swiss-Prot;Acc:Q8TGB2]
C2_04820W_A	3795.42	0.664717	0.17586	3.77981	0.000156947	0.000524076	0	SpoU_sub_bind domain-containing protein [Source:UniProtKB/TrEMBL;Acc:A0A1D8PHA0]
CR_03090C_A	9455.6	-0.595216	0.157522	-3.77862	0.000157702	0.000526325	MLC1	Mlc1p [Source:UniProtKB/TrEMBL;Acc:A0A1D8PSE1]
C5_02000C_A	41328.5	-0.60518	0.160177	-3.77819	0.000157975	0.000526966	ACH1	Acetyl-CoA hydrolase [Source:UniProtKB/Swiss-Prot;Acc:P83773]
C2_01430W_A	7892.47	-0.476553	0.126145	-3.77782	0.000158207	0.000527465	APT1	Adenine phosphoribosyltransferase [Source:UniProtKB/Swiss-Prot;Acc:Q5ALX8]
C5_05110C_A	3426.23	-0.418138	0.110723	-3.77644	0.000159087	0.000530126	TIP20	Tip20p [Source:UniProtKB/TrEMBL;Acc:A0A1D8PP62]
C1_14630C_A	354.261	1.23501	0.327075	3.77592	0.000159418	0.000530954	0	Similar to a region of the Tca2 (pCal) retrotransposon, which is present in strain hOG1042 as 50 to 100 copies of a linear dsDNA, rat catheter biofilm repressed
C2_04770W_A	3552.64	0.719286	0.190526	3.77526	0.000159839	0.000532081	0	Ortholog(s) have role in chromatin remodeling, endoplasmic reticulum organization, histone exchange and Swr1 complex localization
CR_09940W_A	95.5848	1.91257	0.506758	3.77414	0.000160563	0.000534217	0	Ortholog of S. cerevisiae : SPS4, C. glabrata CBS138 : CAGL0I09834g, C. dubliniensis CD36 : Cd36_35035, C. parapsilosis CDC317 : CPAR2_200810 and C. auris B8441 : B9J08_002747
C1_02080W_A	1477.25	0.799341	0.212058	3.76944	0.000163613	0.000543803	SET6	SET domain-containing protein [Source:UniProtKB/TrEMBL;Acc:Q59VZ3]
C2_07840W_A	46.8223	3.19625	0.847932	3.76947	0.000163595	0.000543803	0	Has domain(s) with predicted N,N-dimethylaniline monooxygenase activity, NADP binding, flavin adenine dinucleotide binding activity
C1_11170W_A	15175.2	-0.466665	0.12382	-3.76888	0.000163979	0.000544611	WBP1	Dolichyl-diphosphooligosaccharide--protein glycosyltransferase subunit WBP1 [Source:UniProtKB/TrEMBL;Acc:A0A1D8PF22]
CR_10360C_A	15732	-0.69628	0.184748	-3.76881	0.000164025	0.000544611	CTM1	Cytochrome c lysine N-methyltransferase [Source:UniProtKB/TrEMBL;Acc:A0A1D8PU71]
C5_04480C_A	231.298	3.08785	0.819729	3.76691	0.000165278	0.000548488	0	(orf19.3932.1) Has domain(s) with predicted nucleic acid binding, nucleotide binding activity
C4_05610C_A	15749.3	-0.538894	0.143073	-3.76656	0.000165512	0.000548981	0	Putative eisosome component role in proper eisosome assembly, upregulated in cyr1 null mutant
CR_00710C_A	904.302	0.586276	0.155672	3.7661	0.000165818	0.000549431	0	3-oxoacyl-[acyl-carrier-protein] reductase (NADPH) [Source:UniProtKB/TrEMBL;Acc:Q5A845]
CR_05580C_A	14.255	3.20221	0.850245	3.76622	0.000165735	0.000549431	0	Ortholog(s) have role in meiotic DNA recombinase assembly, reciprocal meiotic recombination and condensed nuclear chromosome localization
C1_01650W_A	7793.62	-0.604619	0.160579	-3.76524	0.000166392	0.000551051	ISN1	IMP-specific 5'-nucleotidase 1 [Source:UniProtKB/Swiss-Prot;Acc:Q5A8X9]
C3_03480C_A	4275.63	-0.435647	0.115721	-3.76462	0.000166801	0.00055212	ALT1	Aminotran_1_2 domain-containing protein [Source:UniProtKB/TrEMBL;Acc:A0A1D8PJP4]
C3_04670C_A	96696.6	-0.444493	0.118105	-3.76355	0.000167516	0.000554203	RPS15	Ribosomal 40S subunit protein S15 [Source:UniProtKB/TrEMBL;Acc:A0A1D8PK22]
C2_04430W_A	49.4081	-2.18393	0.580352	-3.76311	0.000167811	0.000554896	0	Protein of unknown function
C4_00150C_A	8911.01	-0.7036	0.18698	-3.76297	0.000167905	0.000554921	PEX5	Peroxisomal targeting signal receptor [Source:UniProtKB/Swiss-Prot;Acc:O74711]
C1_10370W_A	12.6358	3.25629	0.865413	3.7627	0.000168089	0.000555245	0	Dubious open reading frame
C3_06220C_A	583.9	2.66464	0.70847	3.76112	0.000169153	0.000558474	OAC1	Oac1p [Source:UniProtKB/TrEMBL;Acc:A0A1D8PKE7]
C1_01290C_A	1878.08	-0.743019	0.197617	-3.7599	0.000169981	0.000560919	0	Ortholog(s) have lipid droplet, peroxisome localization
C5_01540W_A	79638.2	-0.577137	0.153571	-3.75812	0.000171194	0.000564634	0	Ribosomal_S17_N domain-containing protein [Source:UniProtKB/TrEMBL;Acc:A0A1D8PN83]
C6_00120W_A	462.623	-0.880776	0.234689	-3.75295	0.000174767	0.000576125	0	(orf19.6325.1) Ortholog of S. cerevisiae : MRX7, C. glabrata CBS138 : CAGL0K04785g, C. dubliniensis CD36 : Cd36_19820, C. parapsilosis CDC317 : CPAR2_603375 and C. auris B8441 : B9J08_005197
C4_07180W_A	162311	-0.490941	0.130825	-3.75265	0.000174976	0.000576328	UBI3	Ubiquitin-like domain-containing protein [Source:UniProtKB/TrEMBL;Acc:Q5A109]
C6_00030W_A	4629.62	0.538826	0.143595	3.75239	0.000175156	0.000576328	TLO13	Tlo13p [Source:UniProtKB/TrEMBL;Acc:A0A1D8PPA9]
CR_01170W_A	8664.17	-0.339063	0.090355	-3.75257	0.000175032	0.000576328	0	HECT domain-containing protein [Source:UniProtKB/TrEMBL;Acc:Q5A892]
CR_04150W_A	865.387	0.658387	0.175465	3.75224	0.00017526	0.000576328	0	S-adenosylmethionine-dependent methyltransferase [Source:UniProtKB/TrEMBL;Acc:A0A1D8PSP9]
CR_06470W_A	5805.35	-0.746269	0.198887	-3.75222	0.000175276	0.000576328	0	RING-type domain-containing protein [Source:UniProtKB/TrEMBL;Acc:A0A1D8PT95]
C1_00530C_A	2930.76	0.532341	0.141899	3.75155	0.000175746	0.000577579	0	Ortholog of C. dubliniensis CD36 : Cd36_00460, C. parapsilosis CDC317 : CPAR2_800010, Candida tenuis NRRL Y-1498 : CANTEDRAFT_125085 and Debaryomyces hansenii CBS767 : DEHA2D09086g
C3_04100W_A	339.199	0.710226	0.189351	3.75084	0.00017624	0.000578908	0	(orf19.5854.1) Ortholog of Candida albicans WO-1 : CAWG_02725
C2_02360C_A	850.043	0.488779	0.130383	3.74879	0.000177689	0.000583369	0	Ortholog(s) have S-adenosylmethionine-dependent methyltransferase activity and role in protein methylation
CR_02690W_A	1401.68	0.565698	0.15092	3.74832	0.00017802	0.000584159	0	CAP-Gly domain-containing protein [Source:UniProtKB/TrEMBL;Acc:A0A1D8PSA3]
CR_03300C_A	42.3385	2.78005	0.741855	3.74743	0.000178653	0.000585937	0	PKS_ER domain-containing protein [Source:UniProtKB/TrEMBL;Acc:A0A1D8PSF7]
C4_01610C_A	168.23	1.0223	0.273	3.74468	0.000180621	0.000592091	#N/A	#N/A
C1_00020C_A	6775.4	0.66746	0.178293	3.74362	0.000181388	0.000594305	0	Protein of unknown function, transcript detected on high-resolution tiling arrays
CR_06640C_A	5189.14	-0.610886	0.163422	-3.73809	0.000185426	0.000607226	0	Integral ER membrane protein, predicted role in maintenance of ER zinc homeostasis, Spider biofilm induced
C2_10790C_A	2531.06	-0.457705	0.122489	-3.73672	0.00018644	0.000610235	ALG14	UDP-N-acetylglucosamine transferase subunit ALG14 [Source:UniProtKB/Swiss-Prot;Acc:Q5A5N6]
C4_03200C_A	2836.51	-0.929749	0.248844	-3.73628	0.000186763	0.000610985	0	Hydroxyacyl-thioester dehydratase [Source:UniProtKB/TrEMBL;Acc:A0A1D8PLR8]
C3_00240C_A	18625.7	-0.455957	0.122119	-3.7337	0.000188684	0.000616954	GLO3	Arf-GAP domain-containing protein [Source:UniProtKB/TrEMBL;Acc:Q5A7M1]
C2_00190C_A	6364.7	-0.392397	0.105129	-3.73252	0.000189572	0.000619545	0	Peroxisome biogenesis protein [Source:UniProtKB/TrEMBL;Acc:Q5ACV4]
C2_03130W_A	3018.34	-0.484001	0.129735	-3.7307	0.000190947	0.000623723	0	Protein-arginine N-methyltransferase [Source:UniProtKB/TrEMBL;Acc:A0A1D8PGT0]
C5_01970C_A	7581.18	-0.384646	0.103135	-3.72954	0.000191831	0.000626292	CDC24	Rho family guanine nucleotide exchange factor [Source:UniProtKB/TrEMBL;Acc:A0A1D8PNB5]
C2_10230W_A	1278.63	0.573643	0.15383	3.72906	0.000192194	0.00062716	0	Putative C2H2 transcription factor, expression upregulated in clinical isolates from HIV+ patients with oral candidiasis, Spider biofilm induced
C1_13260W_A	4959.39	0.490612	0.131572	3.72885	0.000192358	0.000627377	0	Peptidylprolyl isomerase [Source:UniProtKB/TrEMBL;Acc:A0A1D8PFM9]
CR_08700C_A	3216.61	0.894506	0.239906	3.72857	0.000192568	0.000627745	ARF1	ADP-ribosylation factor [Source:UniProtKB/Swiss-Prot;Acc:P22274]
C1_09780C_A	2799.24	-0.594658	0.159591	-3.72613	0.00019444	0.000633527	0	Ferric oxidoreductase domain-containing protein [Source:UniProtKB/TrEMBL;Acc:Q5APC2]
C2_09990C_A	7261.58	0.994615	0.26709	3.72389	0.000196173	0.000638849	YOR1	ATP-binding cassette transporter [Source:UniProtKB/TrEMBL;Acc:A0A1D8PIM2]
C6_01290C_A	894.523	0.801445	0.215254	3.72325	0.000196675	0.000640162	QDR3	MFS antiporter QDR3 [Source:UniProtKB/Swiss-Prot;Acc:Q59XM0]
C1_10160W_A	56523.7	-0.733636	0.197082	-3.72249	0.000197267	0.00064144	MIR1	Mir1p [Source:UniProtKB/TrEMBL;Acc:Q5AP79]
CR_03860C_A	2533.55	-0.493602	0.132597	-3.72259	0.000197191	0.00064144	0	Putative protein similar to S. cerevisiae Mgr3p, a subunit of the i-AAA protease supercomplex that degrades misfolded mitochondrial proteins
C3_01440C_A	721.373	0.687062	0.184601	3.72187	0.000197751	0.000642691	0	Ortholog of Candida albicans WO-1 : CAWG_02476
C1_06800W_A	2287.27	0.787343	0.211616	3.72061	0.000198741	0.000645257	RAI1	Decapping nuclease RAI1 [Source:UniProtKB/Swiss-Prot;Acc:Q5AAT0]
C1_13020C_A	4434.29	-0.582527	0.156562	-3.72073	0.000198644	0.000645257	SPC3	Signal peptidase subunit 3 [Source:UniProtKB/TrEMBL;Acc:Q5AL47]
C1_02110C_A	41688.8	-1.35736	0.365126	-3.7175	0.000201202	0.000652919	HGT2	MFS domain-containing protein [Source:UniProtKB/TrEMBL;Acc:Q59VZ0]
C1_06510C_A	3153.69	0.536167	0.144237	3.71726	0.000201395	0.000653217	0	MFS domain-containing protein [Source:UniProtKB/TrEMBL;Acc:Q5AAP8]
C5_04650C_A	1214.16	-0.461139	0.124102	-3.71581	0.000202553	0.000656643	MSM1	Methionine--tRNA ligase [Source:UniProtKB/TrEMBL;Acc:A0A1D8PP08]
C6_02360W_A	2336.15	0.76443	0.206008	3.71068	0.0002067	0.000669749	NIP7	60S ribosome subunit biogenesis protein NIP7 [Source:UniProtKB/TrEMBL;Acc:A0A1D8PPW6]
CR_00540C_A	12709.1	-0.63489	0.171239	-3.70762	0.000209215	0.000677557	MDH1	Malate dehydrogenase, cytoplasmic [Source:UniProtKB/Swiss-Prot;Acc:P83778]
C2_06240W_A	590.099	0.882609	0.238147	3.70616	0.000210429	0.000681147	SMD2	Small nuclear ribonucleoprotein Sm D2 [Source:UniProtKB/TrEMBL;Acc:A0A1D8PHP3]
C1_00960C_A	3511.78	0.438847	0.118427	3.70565	0.000210851	0.000681699	SET1	Histone-lysine N-methyltransferase, H3 lysine-4 specific [Source:UniProtKB/Swiss-Prot;Acc:Q5ABG1]
C1_12920C_A	2718.35	0.405457	0.109417	3.7056	0.000210887	0.000681699	0	Protein YIP [Source:UniProtKB/TrEMBL;Acc:A0A1D8PFI0]
CR_09210W_A	1777.16	-0.680757	0.183712	-3.70557	0.000210916	0.000681699	SUC1	Probable sucrose utilization protein SUC1 [Source:UniProtKB/Swiss-Prot;Acc:P33181]
C6_02190C_A	5269.41	-0.420829	0.113589	-3.70484	0.000211522	0.000683314	0	Protein kinase domain-containing protein [Source:UniProtKB/TrEMBL;Acc:Q59S81]
C2_00060C_A	17556.2	0.434983	0.117421	3.70448	0.000211826	0.000683951	0	Protein of unknown function, Spider biofilm repressed
CR_05620C_A	2799.85	0.661543	0.178609	3.70387	0.000212338	0.000685261	MTG2	OBG-type G domain-containing protein [Source:UniProtKB/TrEMBL;Acc:Q59PR1]
C2_06360C_A	7336.36	1.05772	0.285621	3.70323	0.000212873	0.000686645	MAK16	Protein MAK16 [Source:UniProtKB/TrEMBL;Acc:Q59P36]
[truncated: 4,469 more rows]

## Sheet: efg1Δ_EFG1_vs_SN250
gene	baseMean	log2FoldChange	lfcSE	stat	pvalue	padj	name	description
C1_11670W_A	20125.5	-3.52101	0.121275	-29.0333	2.49787e-185	1.61063e-181	0	Protein of unknown function, induced in core stress response, Gcn2 and Gcn4 regulated, flow model biofilm induced, Spider biofilm induced
C5_05320C_A	1124.45	-8.09571	0.3451	-23.459	1.06898e-121	3.4464e-118	HIS1	ATP phosphoribosyltransferase [Source:UniProtKB/Swiss-Prot;Acc:P46586]
C3_00010C_A	10812.6	-3.18121	0.146125	-21.7705	4.41346e-105	9.48599e-102	0	Protein of unknown function, induced by Mnl1 under weak acid stress, transcript detected on high-resolution tiling arrays, Spider biofilm repressed
C5_02080C_A	16363.7	-5.50664	0.278934	-19.7417	9.44598e-87	1.52269e-83	HSP12	Hsp12p [Source:UniProtKB/TrEMBL;Acc:A0A1D8PNC7]
CR_01470W_A	10421.2	-3.71813	0.188634	-19.7108	1.74033e-86	2.24432e-83	CSP37	Csp37p [Source:UniProtKB/TrEMBL;Acc:Q5A9D4]
C1_08370W_A	25740.1	-2.62671	0.133477	-19.6791	3.2571e-86	3.5003e-83	SDS24	Protein SDS23 [Source:UniProtKB/Swiss-Prot;Acc:Q5A744]
C5_04470C_A	5266.58	-2.68815	0.137122	-19.6042	1.42502e-85	1.31265e-82	0	RRM domain-containing protein [Source:UniProtKB/TrEMBL;Acc:Q5AK88]
C5_02110W_A	15644.4	-5.36626	0.274566	-19.5445	4.59182e-85	3.70101e-82	0	Hsp12p [Source:UniProtKB/TrEMBL;Acc:A0A1D8PNC7]
C1_10740C_A	6909.61	-4.88634	0.251768	-19.4081	6.58799e-84	4.71993e-81	ASR1	Asr1p [Source:UniProtKB/TrEMBL;Acc:A0A1D8PEZ0]
CR_08690C_A	3175.55	-4.13006	0.22648	-18.2358	2.68143e-74	1.72898e-71	ECI1	Dodecenoyl-CoA isomerase [Source:UniProtKB/TrEMBL;Acc:Q5A318]
C1_11680C_A	1021.5	-2.77052	0.152499	-18.1675	9.3336e-74	5.47119e-71	0	(orf19.1150.1) Ortholog of C. dubliniensis CD36 : Cd36_10990, C. parapsilosis CDC317 : CPAR2_804585, C. auris B8441 : B9J08_000968 and Candida tenuis NRRL Y-1498 : cten_CGOB_00256
C5_01450W_A	2071.57	-3.46691	0.191298	-18.1231	2.09361e-73	1.12497e-70	PRC2	Carboxypeptidase [Source:UniProtKB/TrEMBL;Acc:A0A1D8PN69]
C6_04200C_A	365.186	-4.31997	0.238739	-18.095	3.49234e-73	1.7322e-70	#N/A	#N/A
C3_00810C_A	6104.75	-3.78328	0.209314	-18.0747	5.04251e-73	2.32244e-70	FOX2	MaoC-like domain-containing protein [Source:UniProtKB/TrEMBL;Acc:A0A1D8PJ13]
C1_02110C_A	41688.8	-6.54558	0.365753	-17.8962	1.26318e-71	5.43e-69	HGT2	MFS domain-containing protein [Source:UniProtKB/TrEMBL;Acc:Q59VZ0]
C1_06980C_A	1842.4	-2.29133	0.131246	-17.4583	2.97874e-68	1.20043e-65	0	Predicted membrane transporter, monocarboxylate porter (MCP) family, major facilitator superfamily (MFS), possibly essential, disruptants not obtained by UAU1 method, rat catheter and Spider biofilm induced
C1_07520C_A	6294.02	-1.80527	0.103639	-17.4189	5.9358e-68	2.25141e-65	IST2	Ist2p [Source:UniProtKB/TrEMBL;Acc:A0A1D8PE41]
C2_00940W_A	4261.32	-2.43884	0.140519	-17.356	1.77754e-67	6.36754e-65	0	Plasma membrane-associated protein, induced in cyr1 or ras1 mutant, induced by hypoxia, ketoconazole and during growth in the mouse cecum, induced in oralpharyngeal candidasis, Spider biofilm induced
C1_02270C_A	1225.55	-4.09521	0.23805	-17.2032	2.51459e-66	8.53371e-64	0	Putative oxidoreductase, Spider biofilm induced
C1_11890W_A	2142.95	-1.87659	0.110703	-16.9515	1.87582e-64	6.04764e-62	0	Protein of unknown function, Spider biofilm induced
CR_05750W_A	6921.65	-3.36706	0.200333	-16.8074	2.15575e-63	6.61919e-61	0	Predicted glycosyl hydrolase, hypoxia induced, flow model biofilm induced
C4_02620C_A	15983.8	-2.50197	0.149224	-16.7665	4.29052e-63	1.25751e-60	0	Putative phosphotransferase [Source:UniProtKB/TrEMBL;Acc:Q5AF71]
C2_08640C_A	1636.49	-3.04033	0.183091	-16.6056	6.35326e-62	1.78112e-59	PST2	Flavodoxin-like domain-containing protein [Source:UniProtKB/TrEMBL;Acc:Q59Y37]
C7_02060W_A	5720.01	1.41223	0.0852147	16.5726	1.09996e-61	2.95522e-59	LIG1	tRNA ligase [Source:UniProtKB/Swiss-Prot;Acc:P43075]
CR_03580C_A	2378.11	-4.67327	0.282684	-16.5318	2.16557e-61	5.58543e-59	0	MFS domain-containing protein [Source:UniProtKB/TrEMBL;Acc:Q5A001]
C7_00060C_A	7587.6	-1.96357	0.118858	-16.5203	2.61887e-61	6.49479e-59	0	GTP:AMP phosphotransferase, mitochondrial [Source:UniProtKB/TrEMBL;Acc:A0A1D8PQH7]
C5_04190W_A	4164.19	-3.96679	0.242566	-16.3535	4.11031e-60	9.81603e-58	MRV2	MARVEL domain-containing protein [Source:UniProtKB/TrEMBL;Acc:A0A1D8PNW4]
CR_03450W_A	3066.98	-4.6051	0.282153	-16.3213	6.96653e-60	1.60429e-57	HXT5	MFS domain-containing protein [Source:UniProtKB/TrEMBL;Acc:A0A1D8PSH1]
C3_04000C_A	736.255	-6.85912	0.420968	-16.2937	1.09448e-59	2.43353e-57	CTN3	Carn_acyltransf domain-containing protein [Source:UniProtKB/TrEMBL;Acc:Q59MQ8]
C1_09390W_A	701.608	2.99204	0.18539	16.1392	1.35351e-58	2.90915e-56	0	tRNA dimethylallyltransferase [Source:UniProtKB/TrEMBL;Acc:A0A1D8PEK6]
C1_04300C_A	52188.4	2.40943	0.149735	16.0912	2.93855e-58	6.11219e-56	SSA2	Heat shock protein SSA2 [Source:UniProtKB/Swiss-Prot;Acc:P46587]
C2_09980W_A	3829.95	-2.7056	0.168916	-16.0175	9.64767e-58	1.94401e-55	0	PI31_Prot_C domain-containing protein [Source:UniProtKB/TrEMBL;Acc:A0A1D8PIK6]
CR_08780W_A	3416.85	-3.59037	0.224504	-15.9925	1.44196e-57	2.81749e-55	#N/A	#N/A
C2_02970C_A	188790	-2.67765	0.168812	-15.8618	1.16548e-56	2.2103e-54	ALD5	Aldedh domain-containing protein [Source:UniProtKB/TrEMBL;Acc:A0A1D8PGT5]
C1_01840C_A	3044.41	-2.65899	0.168159	-15.8124	2.5545e-56	4.70612e-54	0	Protein with a Rho GDP-dissociation inhibitor domain, Hap43-repressed gene, Spider biofilm induced
C7_01700W_A	2520.82	-2.85193	0.181817	-15.6857	1.89361e-55	3.39167e-53	0	Regulator of calcineurin, regulated by calcineurin-Crz1 pathway, feedback regulator of calcineurin-dependent signaling, Hap43-repressed, induced by ketoconazole, hypoxia, during growth in the mouse cecum, Spider biofilm induced
C1_07530W_A	1086.27	-3.09609	0.198414	-15.6042	6.81425e-55	1.18752e-52	0	Ortholog of Candida albicans WO-1 : CAWG_00667
CR_00150C_A	5311.8	-2.92998	0.188019	-15.5834	9.43596e-55	1.60113e-52	POT1	Acetyl-CoA C-acyltransferase [Source:UniProtKB/TrEMBL;Acc:A0A1D8PRL6]
C1_05910W_A	3562.81	-2.15652	0.138467	-15.5742	1.08939e-54	1.80113e-52	SIP5	Protein SIP5 [Source:UniProtKB/Swiss-Prot;Acc:Q5AA26]
C1_03320C_A	2280.5	-2.97507	0.192427	-15.4608	6.38047e-54	1.02853e-51	EHD3	3-hydroxyisobutyryl-CoA hydrolase, mitochondrial [Source:UniProtKB/TrEMBL;Acc:Q5AI24]
C5_04930C_A	5018.04	-4.67574	0.304903	-15.3352	4.44855e-53	6.99616e-51	MAL31	MFS domain-containing protein [Source:UniProtKB/TrEMBL;Acc:Q5AK39]
CR_05670C_A	47352.3	-1.59602	0.104601	-15.2582	1.45263e-52	2.23013e-50	HMO1	Transcriptional regulator HMO1 [Source:UniProtKB/Swiss-Prot;Acc:Q59PR9]
CR_00780C_A	81611.2	-2.54208	0.166634	-15.2555	1.51349e-52	2.26953e-50	GSY1	Glycogen [starch] synthase [Source:UniProtKB/TrEMBL;Acc:Q5A850]
C3_07310C_A	111872	-2.22631	0.146403	-15.2067	3.19254e-52	4.67852e-50	SLK19	Slk19p [Source:UniProtKB/TrEMBL;Acc:Q5ADT0]
C2_08530C_A	788.567	2.90587	0.191907	15.1421	8.54116e-52	1.22385e-49	0	Putative asparagine synthase [Source:UniProtKB/TrEMBL;Acc:A0A1D8PIA3]
C5_05430W_A	1079.71	-2.76998	0.182998	-15.1366	9.28418e-52	1.3014e-49	PEX4	UBC core domain-containing protein [Source:UniProtKB/TrEMBL;Acc:A0A1D8PP96]
CR_09140C_A	3640.35	-2.7806	0.183925	-15.1181	1.22993e-51	1.68736e-49	0	Protein with a role in directing meiotic recombination events to homologous chromatids, induced by ciclopirox olamine, positively regulated by Sfu1, Hog1, fluconazole-repressed, Hap43-induced, Spider biofilm induced
C1_07640C_A	893.525	-4.87277	0.322649	-15.1024	1.56183e-51	2.09805e-49	0	Protein kinase domain-containing protein [Source:UniProtKB/TrEMBL;Acc:A0A1D8PE64]
C1_09150W_A	2443.72	-3.84765	0.257235	-14.9577	1.38666e-50	1.82473e-48	AOX2	Alternative oxidase [Source:UniProtKB/TrEMBL;Acc:A0A1D8PEH5]
CR_03730C_A	2213.29	-2.88997	0.194007	-14.8963	3.48562e-50	4.49505e-48	0	Predicted transmembrane transporter, rat catheter and Spider biofilm induced
CR_01730W_A	5490.96	-1.97931	0.133389	-14.8386	8.24011e-50	1.04181e-47	IFU5	WW domain-containing protein [Source:UniProtKB/TrEMBL;Acc:A0A1D8PS14]
C3_07070C_A	1006.82	-4.7441	0.320246	-14.8139	1.19104e-49	1.47689e-47	0	Protein of unknown function, Sef1, Sfu1, and Hap43 regulated, rat catheter and Spider biofilm induced
C2_02630W_A	1556.22	2.09084	0.142082	14.7158	5.10612e-49	6.21212e-47	0	RRN7-type domain-containing protein [Source:UniProtKB/TrEMBL;Acc:Q5ALI9]
C1_04460C_A	1811.34	-4.31292	0.294969	-14.6216	2.04548e-48	2.44245e-46	0	Putative protein of unknown function, transcript upregulated in clinical isolates from HIV+ patients with oral candidiasis, Spider biofilm induced
C2_10540W_A	2090.55	-2.43386	0.166876	-14.5849	3.50545e-48	4.10966e-46	MIG2	Transcription factor with zinc finger DNA-binding motif, involved in glucose repression, possible ortholog of S. cerevisiae Mig2p
CR_07790C_A	107146	-3.4611	0.238081	-14.5375	7.01199e-48	8.07381e-46	YHB1	Flavohemoprotein [Source:UniProtKB/Swiss-Prot;Acc:Q59MV9]
C6_03370W_A	16707.5	-2.39211	0.16461	-14.532	7.60061e-48	8.59802e-46	0	Protein of unknown function, Plc1-regulated, induced by Mnl1 under weak acid stress, flow model biofilm induced
C1_01810C_A	3539.93	-1.79798	0.124357	-14.4583	2.22226e-47	2.47054e-45	UGA2	Succinate-semialdehyde dehydrogenase [Source:UniProtKB/TrEMBL;Acc:Q59T88]
C7_00030W_A	5311.35	-2.04063	0.141346	-14.4372	3.02057e-47	3.30112e-45	0	Protein of unknown function, Spider biofilm repressed
C6_03440W_A	2181.47	2.04035	0.141682	14.4009	5.11086e-47	5.49247e-45	CCM1	Mitochondrial group I intron splicing factor CCM1 [Source:UniProtKB/Swiss-Prot;Acc:Q5A8W9]
CR_07170W_A	7438.87	-3.6473	0.254179	-14.3493	1.076e-46	1.13738e-44	0	Possible dehydrogenase, flow model biofilm induced, rat catheter biofilm induced, Spider biofilm induced
C7_02370W_A	4967.22	-1.57352	0.10992	-14.3151	1.76148e-46	1.83194e-44	0	Protein with chitin synthesis regulation, resistance to Congo red domain, membrane-localized protein, Spider biofilm induced
C2_03830W_A	3658.48	1.46517	0.102521	14.2914	2.4762e-46	2.53438e-44	0	Diphthamide synthase [Source:UniProtKB/TrEMBL;Acc:A0A1D8PGY1]
C3_00220W_A	6220.6	-6.71086	0.469955	-14.2798	2.9249e-46	2.94683e-44	HGT19	MFS domain-containing protein [Source:UniProtKB/TrEMBL;Acc:Q5A7L9]
C3_06740W_A	3029.07	2.17099	0.152732	14.2144	7.46313e-46	7.40343e-44	0	ATPase expression protein 2, mitochondrial [Source:UniProtKB/TrEMBL;Acc:Q5ADL2]
CR_04420C_A	1277.42	-2.55641	0.180339	-14.1756	1.29706e-45	1.26719e-43	RBR2	Repressed By RIM101 protein 2 [Source:UniProtKB/Swiss-Prot;Acc:Q5A6M2]
C1_01980W_A	134019	-2.68227	0.189367	-14.1644	1.52215e-45	1.4649e-43	HGT1	High-affinity glucose transporter 1 [Source:UniProtKB/Swiss-Prot;Acc:A0A1D8PCL1]
C4_06060W_A	7261.9	-1.50524	0.106326	-14.1568	1.69483e-45	1.6071e-43	VPS13	Vacuolar protein sorting-associated protein [Source:UniProtKB/TrEMBL;Acc:A0A1D8PMH5]
CR_04930W_A	4332.79	-1.63314	0.116909	-13.9693	2.39985e-44	2.24265e-42	PEX14	Peroxin-14 [Source:UniProtKB/TrEMBL;Acc:A0A1D8PSW1]
CR_08920W_A	1992.18	-2.46301	0.176573	-13.9489	3.19434e-44	2.94245e-42	0	Protein with predicted oxidoreductase and dehydrogenase domains, Hap43-repressed, Spider biofilm induced
C1_04100C_A	92241.5	-0.880657	0.0632112	-13.932	4.05044e-44	3.67849e-42	POR1	Mitochondrial outer membrane protein porin [Source:UniProtKB/Swiss-Prot;Acc:P83781]
C2_00480C_A	1460.79	-2.83751	0.20412	-13.9011	6.23349e-44	5.58244e-42	PHHB	4a-hydroxytetrahydrobiopterin dehydratase [Source:UniProtKB/TrEMBL;Acc:Q5ACY8]
C2_04850C_A	9931.68	-1.65256	0.119007	-13.8862	7.67865e-44	6.78245e-42	0	SH3 domain-containing protein [Source:UniProtKB/TrEMBL;Acc:A0A1D8PH89]
C2_05660W_A	11104.1	-2.30979	0.167433	-13.7953	2.7209e-43	2.37086e-41	PNG2	Png2p [Source:UniProtKB/TrEMBL;Acc:A0A1D8PHH2]
C2_05180W_A	10183.3	-6.8588	0.497519	-13.786	3.09453e-43	2.66047e-41	WH11	Wh11p [Source:UniProtKB/TrEMBL;Acc:A0A1D8PHF8]
C1_09690W_A	14749.5	-4.29377	0.311491	-13.7846	3.15574e-43	2.6774e-41	MLS1	Malate synthase [Source:UniProtKB/TrEMBL;Acc:Q5APD2]
CR_04820W_A	1810.51	-7.76594	0.563636	-13.7783	3.44334e-43	2.88346e-41	0	Protein of unknown function, Hap43-induced, rat catheter and Spider biofilm induced
C2_09280C_A	2938.42	-2.6561	0.194412	-13.6623	1.70616e-42	1.41042e-40	0	MFS domain-containing protein [Source:UniProtKB/TrEMBL;Acc:Q59X41]
C7_00310C_A	3918.44	-2.23412	0.163582	-13.6576	1.81988e-42	1.48539e-40	0	Protein of unknown function, induced by nitric oxide, Spider biofilm repressed
CR_10770W_A	2765.41	-2.08335	0.15288	-13.6273	2.75447e-42	2.2201e-40	0	Predicted membrane transporter, member of the anion:cation symporter (ACS) family, major facilitator superfamily (MFS)
CR_08670C_A	1454.16	-2.65974	0.195683	-13.5921	4.46148e-42	3.55156e-40	0	Protein with an enoyl-CoA hydratase related domain, Spider biofilm induced
C2_10350C_A	26210.2	-2.00087	0.148438	-13.4795	2.06399e-41	1.623e-39	ACS1	Acetyl-coenzyme A synthetase [Source:UniProtKB/TrEMBL;Acc:Q59XW4]
C3_00230C_A	465.765	-4.19847	0.312243	-13.4462	3.24212e-41	2.5187e-39	0	Putative protein of unknown function, transcript is upregulated in clinical isolates from HIV+ patients with oral candidiasis, regulated by Ssn6
C1_01740W_A	2951.3	-6.09276	0.457079	-13.3298	1.55409e-40	1.19295e-38	CTN1	Carnitine O-acetyltransferase [Source:UniProtKB/TrEMBL;Acc:Q59T80]
C4_04050C_A	76132.5	-3.37449	0.253586	-13.307	2.10667e-40	1.59809e-38	RHD3	Cell wall protein RHD3 [Source:UniProtKB/Swiss-Prot;Acc:Q5A5U4]
C2_03320W_A	5381.26	-2.22161	0.167138	-13.292	2.57474e-40	1.93045e-38	CHK1	Histidine protein kinase 1 [Source:UniProtKB/Swiss-Prot;Acc:Q5AHA0]
C7_04280C_A	3577.71	-1.79172	0.134832	-13.2885	2.69979e-40	2.00095e-38	0	Putative catechol o-methyltransferase, stationary phase enriched protein, transcription upregulated in clinical isolates from HIV+ patients with oral candidiasis, Spider biofilm repressed
C1_00060W_A	31894.8	-1.4775	0.112245	-13.1631	1.43019e-39	1.04794e-37	TUP1	Transcriptional repressor TUP1 [Source:UniProtKB/Swiss-Prot;Acc:P0CY34]
C2_09010W_A	4531.13	-1.83567	0.140713	-13.0455	6.73779e-39	4.88149e-37	STB3	Stb3p [Source:UniProtKB/TrEMBL;Acc:Q59SE2]
C2_05130W_A	1640.44	-2.18482	0.167932	-13.0101	1.07195e-38	7.67994e-37	0	Putative protein of unknown function, Hap43p-repressed gene
C2_03140C_A	6155.32	-1.1078	0.0852542	-12.9941	1.32188e-38	9.36644e-37	0	DDHD domain-containing protein [Source:UniProtKB/TrEMBL;Acc:A0A1D8PGT1]
C1_07990C_A	1588.72	-2.19896	0.17011	-12.9267	3.18119e-38	2.2296e-36	0	Similar to cell-wall mannoproteins, induced in low iron, induced in cyr1 homozygous null, regulated by osmotic and oxidative stress via Hog1, Spider biofilm induced
C3_00030C_A	7511.65	-2.64111	0.204791	-12.8966	4.70438e-38	3.2617e-36	0	Protein with a predicted DEAD-like DNA/RNA helicase domain, shows colony morphology-related gene regulation by Ssn6, overlaps orf19.5472, Spider biofilm repressed
CR_05540C_A	2954.32	-1.62764	0.126566	-12.86	7.55809e-38	5.18453e-36	0	RING-type domain-containing protein [Source:UniProtKB/TrEMBL;Acc:A0A1D8PT11]
C4_01820C_A	5581.48	1.09054	0.0849792	12.833	1.07084e-37	7.26818e-36	0	Ribose-phosphate diphosphokinase [Source:UniProtKB/TrEMBL;Acc:Q5AMN5]
C4_02020W_A	9218.63	-2.3901	0.18644	-12.8197	1.27229e-37	8.54558e-36	CAT2	Carn_acyltransf domain-containing protein [Source:UniProtKB/TrEMBL;Acc:Q5AMQ5]
CR_08870W_A	5103.23	-2.21677	0.173434	-12.7817	2.07562e-37	1.37975e-35	PEX13	Peroxin-13 [Source:UniProtKB/TrEMBL;Acc:A0A1D8PTW0]
C5_04870W_A	1696.44	-1.67797	0.131344	-12.7753	2.25159e-37	1.48145e-35	0	Ortholog of S. cerevisiae HUA1, which is a cytoplasmic zinc finger domain protein with similarity to Type I J-proteins, flow model biofilm induced
C1_04680W_A	52651.2	-1.48363	0.116235	-12.7641	2.60247e-37	1.69503e-35	PIL1	Lipid-binding protein [Source:UniProtKB/TrEMBL;Acc:A0A1D8PDD1]
C5_04900C_A	5097.93	1.7956	0.140716	12.7604	2.72668e-37	1.75816e-35	0	OBG-type G domain-containing protein [Source:UniProtKB/TrEMBL;Acc:Q5AK43]
CR_08990C_A	12133.5	-3.47978	0.272987	-12.7471	3.237e-37	2.06655e-35	SLP3	PHB domain-containing protein [Source:UniProtKB/TrEMBL;Acc:A0A1D8PTU3]
C3_07220C_A	6857.84	1.28918	0.101218	12.7367	3.69835e-37	2.33794e-35	PRO2	Glutamate-5-semialdehyde dehydrogenase [Source:UniProtKB/TrEMBL;Acc:Q5ADR2]
C7_01070C_A	7451.59	-1.19764	0.0942162	-12.7116	5.09812e-37	3.19152e-35	0	Ortholog(s) have role in reciprocal meiotic recombination
C3_05050W_A	372.25	-7.8962	0.62148	-12.7055	5.51209e-37	3.4175e-35	TRY4	Transcriptional regulator of yeast form adherence 4 [Source:UniProtKB/Swiss-Prot;Acc:Q5ANC8]
C6_02890C_A	515.618	-5.80752	0.45925	-12.6457	1.18211e-36	7.2593e-35	HPD1	Hpd1p [Source:UniProtKB/TrEMBL;Acc:A0A1D8PQ07]
C3_03760W_A	4272.14	-1.90263	0.150503	-12.6418	1.24242e-36	7.55767e-35	0	Diacylglycerol O-acyltransferase [Source:UniProtKB/TrEMBL;Acc:Q59SS8]
C2_06970W_A	1700.09	2.90178	0.230383	12.5954	2.23718e-36	1.34816e-34	AAH1	Adenine deaminase, purine salvage and nitrogen catabolism, colony morphology-related regulation by Ssn6, Hog1, CO2-induced, chlamydospore formation repressed in C. albicans and C. dubliniensis, rat catheter and F-12/CO2 biofilm induced
C2_08330W_A	2010.89	-2.29569	0.182373	-12.5879	2.4611e-36	1.46937e-34	0	Glutaredoxin domain-containing protein [Source:UniProtKB/TrEMBL;Acc:A0A1D8PI40]
CR_08860W_A	4283.21	-2.45053	0.1952	-12.554	3.78123e-36	2.23682e-34	PDK2	Protein-serine/threonine kinase [Source:UniProtKB/TrEMBL;Acc:A0A1D8PTU9]
C1_00190C_A	440.314	-4.53321	0.36194	-12.5247	5.46685e-36	3.20457e-34	0	Protein of unknown function, flow model biofilm induced, Spider biofilm induced
CR_08800W_A	5207.84	-3.11259	0.248553	-12.5228	5.59903e-36	3.25248e-34	#N/A	#N/A
C2_03180C_A	36388.9	-1.15908	0.0930013	-12.4631	1.18715e-35	6.83462e-34	TOM1	HECT-type E3 ubiquitin transferase [Source:UniProtKB/TrEMBL;Acc:A0A1D8PGT3]
CR_09460C_A	3267.63	-1.75733	0.141426	-12.4258	1.89392e-35	1.08071e-33	0	(orf19.7341.1) Protein of unknown function, Spider biofilm induced
C3_00850C_A	48508.6	-1.30198	0.105019	-12.3976	2.69351e-35	1.52349e-33	0	Ortholog(s) have role in eisosome assembly and eisosome, membrane raft localization
C2_08550C_A	1691.54	2.28839	0.184799	12.3831	3.22586e-35	1.80872e-33	MSU1	RNB domain-containing protein [Source:UniProtKB/TrEMBL;Acc:A0A1D8PI61]
C2_00810C_A	1182.12	1.63339	0.13201	12.3732	3.64911e-35	2.0284e-33	0	Has domain(s) with predicted ATP binding, ATPase activity, iron-sulfur cluster binding activity and role in iron-sulfur cluster assembly
C7_03600W_A	4590.01	1.67132	0.135337	12.3494	4.91029e-35	2.70611e-33	MNN26	Alpha-1,2-mannosyltransferase MNN26 [Source:UniProtKB/Swiss-Prot;Acc:Q59R28]
CR_07890W_A	8493.66	-1.92387	0.156116	-12.3233	6.78319e-35	3.70661e-33	EFG1	Enhanced filamentous growth protein 1 [Source:UniProtKB/Swiss-Prot;Acc:Q59X67]
C3_05150W_A	12062.9	-1.7159	0.139421	-12.3073	8.27199e-35	4.48217e-33	0	Putative cleavage factor I subunit, required for the cleavage and polyadenylation of pre-mRNA 3' ends, Spider biofilm repressed
C2_09220W_A	70772.8	-3.10182	0.252458	-12.2865	1.07065e-34	5.75293e-33	DDR48	Stress protein DDR48 [Source:UniProtKB/Swiss-Prot;Acc:Q59X49]
C1_05160C_A	12740.6	-3.91205	0.318532	-12.2815	1.13862e-34	6.0676e-33	0	Putative phosphatidyl synthase, stationary phase enriched protein, transcript repressed by yeast-hypha switch, Hap43-repressed, rat catheter, Spider and flow model biofilm induced
C5_05220W_A	1411.05	3.09282	0.252014	12.2724	1.27436e-34	6.73533e-33	CAG1	Guanine nucleotide-binding protein subunit alpha [Source:UniProtKB/TrEMBL;Acc:Q5AK05]
C2_04620W_A	21090.5	-1.47229	0.12014	-12.2548	1.58403e-34	8.30391e-33	0	Predicted ortholog of S. cerevisiae Swi3, subunit of the SWI/SNF chromatin remodeling complex, possibly an essential gene, disruptants not obtained by UAU1 method
C1_11200W_A	21645.2	-2.74501	0.224013	-12.2538	1.60388e-34	8.34017e-33	0	Predicted mucin-like protein, ketoconazole-induced, fluconazole-repressed, induced in cyr1 mutant, colony morphology-related gene regulation by Ssn6, flow model biofilm induced, Spider biofilm induced
C4_03540C_A	1615.59	-2.26538	0.185248	-12.2289	2.17864e-34	1.12383e-32	ECM38	Ecm38p [Source:UniProtKB/TrEMBL;Acc:A0A1D8PLV5]
C1_00310W_A	5854.52	-1.51702	0.12406	-12.2281	2.20058e-34	1.12614e-32	PNS1	Protein PNS1 [Source:UniProtKB/Swiss-Prot;Acc:Q5AB93]
C1_14060W_A	13848.1	-2.11416	0.17292	-12.2262	2.25265e-34	1.14371e-32	0	Cellulase domain-containing protein [Source:UniProtKB/TrEMBL;Acc:A0A1D8PFV8]
C1_11270W_A	6323.95	-2.24426	0.18396	-12.1998	3.1175e-34	1.57044e-32	0	Cell wall protein, induced in core stress response and core caspofungin response, iron-regulated, amphotericin B, ketoconazole, and hypoxia induced, regulated by Cyr1, Ssn6, induced in oralpharyngeal candidasis, Spider biofilm repressed
C1_07450W_A	448.129	-2.9086	0.238697	-12.1854	3.72046e-34	1.85965e-32	#N/A	#N/A
C2_03290W_A	2951.19	-2.28586	0.187633	-12.1826	3.84782e-34	1.90852e-32	0	Solute carrier family 66 member 3 [Source:UniProtKB/TrEMBL;Acc:A0A1D8PGX4]
C1_06440C_A	2150.7	1.79238	0.147243	12.1729	4.33181e-34	2.13218e-32	0	Protein of unknown function, Spider biofilm induced
C2_06680W_A	27751.3	-2.74392	0.225653	-12.1599	5.08026e-34	2.48163e-32	FRP3	Putative ammonium permease [Source:UniProtKB/TrEMBL;Acc:A0A1D8PHP8]
C2_04350C_A	3440.31	1.75404	0.144375	12.1492	5.79511e-34	2.80954e-32	SUV3	ATP-dependent RNA helicase SUV3, mitochondrial [Source:UniProtKB/Swiss-Prot;Acc:Q59TB2]
C3_02960C_A	5050.04	1.16867	0.0963584	12.1284	7.46997e-34	3.58643e-32	KRE5	Kre5p [Source:UniProtKB/TrEMBL;Acc:A0A1D8PJN6]
C3_01130C_A	2269.97	-3.57275	0.294588	-12.128	7.50882e-34	3.58643e-32	0	ZZ-type domain-containing protein [Source:UniProtKB/TrEMBL;Acc:A0A1D8PJ35]
C3_07790W_A	6155.66	-2.0247	0.168422	-12.0216	2.73665e-33	1.29749e-31	STD1	Std1p [Source:UniProtKB/TrEMBL;Acc:A0A1D8PKV5]
CR_01550C_A	845.011	2.28963	0.190633	12.0107	3.12194e-33	1.46936e-31	0	3'-5'-exodeoxyribonuclease [Source:UniProtKB/TrEMBL;Acc:A0A1D8PS00]
C6_01490C_A	645.504	-3.79603	0.316979	-11.9756	4.76826e-33	2.22795e-31	0	Ortholog of Candida albicans WO-1 : CAWG_05215
CR_02110W_A	7061.77	1.22337	0.10226	11.9633	5.53189e-33	2.56616e-31	MCM6	DNA helicase [Source:UniProtKB/TrEMBL;Acc:A0A1D8PS48]
C1_06940C_A	5561.81	-2.25355	0.189512	-11.8913	1.31277e-32	6.04625e-31	ATC1	Cell wall acid trehalase ATC1 [Source:UniProtKB/Swiss-Prot;Acc:Q5AAU5]
C4_07200C_A	4275.2	-1.66122	0.139726	-11.8891	1.34813e-32	6.16505e-31	0	Metallophos domain-containing protein [Source:UniProtKB/TrEMBL;Acc:A0A1D8PMT0]
C1_10550C_A	2134.12	-3.43478	0.289415	-11.868	1.73563e-32	7.88122e-31	GCA2	NtCtMGAM_N domain-containing protein [Source:UniProtKB/TrEMBL;Acc:A0A1D8PEW1]
C7_03860W_A	19388.1	-2.27443	0.191924	-11.8507	2.13422e-32	9.62339e-31	0	Proteinase B [Source:UniProtKB/TrEMBL;Acc:A0A1D8PRH0]
CR_00100C_A	13614.7	-1.20887	0.1023	-11.8169	3.19184e-32	1.42923e-30	EPL1	Enhancer of polycomb-like protein 1 [Source:UniProtKB/Swiss-Prot;Acc:Q5AAG1]
C1_04500W_A	20866.4	-6.44059	0.54611	-11.7936	4.21171e-32	1.8729e-30	ICL1	Isocitrate lyase [Source:UniProtKB/TrEMBL;Acc:Q59RB8]
C1_08070W_A	13677	-3.64353	0.309167	-11.785	4.66302e-32	2.0594e-30	CDR4	Cdr4p [Source:UniProtKB/TrEMBL;Acc:A0A1D8PE84]
C2_03520C_A	8311.03	-1.44584	0.122956	-11.759	6.34655e-32	2.78385e-30	ADAEC	Ada_Zn_binding domain-containing protein [Source:UniProtKB/TrEMBL;Acc:A0A1D8PGW0]
C6_03390W_A	3771.77	1.83111	0.156109	11.7297	8.98082e-32	3.91273e-30	0	Mitochondrial dicarboxylate transporter, possibly an essential gene, disruptants not obtained by UAU1 method
C2_05080C_A	1316.35	2.15024	0.18376	11.7014	1.2544e-31	5.42846e-30	0	25S rRNA adenine-N(1) methyltransferase [Source:UniProtKB/TrEMBL;Acc:Q59ZI0]
C2_02390W_A	9803.83	-2.97286	0.254784	-11.6682	1.85398e-31	7.96966e-30	0	Protein of unknown function, flow model biofilm induced, Spider biofilm induced, repressed by alpha pheromone in SpiderM medium
C2_01150W_A	2850.8	-2.02384	0.17351	-11.6641	1.94456e-31	8.30364e-30	PEX12	Peroxin-12 [Source:UniProtKB/TrEMBL;Acc:A0A1D8PGB2]
C2_03380W_A	29612.8	-1.38424	0.118874	-11.6447	2.44306e-31	1.03637e-29	PAN1	Actin cytoskeleton-regulatory complex protein PAN1 [Source:UniProtKB/Swiss-Prot;Acc:Q5AHB1]
C1_04010C_A	2016.11	-2.66277	0.229219	-11.6167	3.39062e-31	1.42894e-29	0	Aldo_ket_red domain-containing protein [Source:UniProtKB/TrEMBL;Acc:A0A1D8PD74]
C1_07540C_A	9890.97	-1.69012	0.145572	-11.6102	3.65864e-31	1.53188e-29	BBC1	SH3 domain-containing protein [Source:UniProtKB/TrEMBL;Acc:A0A1D8PE54]
C2_00740C_A	4350.65	-1.97446	0.170161	-11.6034	3.95895e-31	1.64692e-29	0	AB hydrolase-1 domain-containing protein [Source:UniProtKB/TrEMBL;Acc:Q5AD17]
C6_03260W_A	14717.9	-1.15781	0.0998678	-11.5934	4.44969e-31	1.83921e-29	0	Ribonuclease H [Source:UniProtKB/TrEMBL;Acc:A0A1D8PQ43]
C1_14450C_A	10588.4	-1.50621	0.129986	-11.5875	4.76863e-31	1.95848e-29	0	AMP_N domain-containing protein [Source:UniProtKB/TrEMBL;Acc:A0A1D8PFY5]
C1_06540C_A	2059.46	2.07684	0.179661	11.5598	6.58918e-31	2.68905e-29	0	Ribosomal RNA-processing protein 43 [Source:UniProtKB/TrEMBL;Acc:A0A1D8PDW1]
C6_00480C_A	6140.88	-2.46212	0.213184	-11.5492	7.44749e-31	3.02022e-29	FET31	Fet31p [Source:UniProtKB/TrEMBL;Acc:A0A1D8PPE2]
C2_03130W_A	3018.34	1.47629	0.128127	11.5221	1.02113e-30	4.11517e-29	0	Protein-arginine N-methyltransferase [Source:UniProtKB/TrEMBL;Acc:A0A1D8PGT0]
C7_03720C_A	8092.5	1.50595	0.131275	11.4717	1.82982e-30	7.32838e-29	HIS7	Imidazole glycerol phosphate synthase hisHF [Source:UniProtKB/TrEMBL;Acc:A0A1D8PRE9]
C2_10870W_A	5314.36	-1.20103	0.104939	-11.445	2.49196e-30	9.9186e-29	0	Ortholog(s) have fungal-type vacuole membrane localization
C2_06880C_A	8584.36	-2.3321	0.203985	-11.4327	2.86938e-30	1.13508e-28	PRB1	Prb1p [Source:UniProtKB/TrEMBL;Acc:Q59Z57]
CR_05920C_A	15011	-1.83948	0.160907	-11.4319	2.8975e-30	1.13921e-28	MHP1	Mhp1p [Source:UniProtKB/TrEMBL;Acc:A0A1D8PT36]
C3_02630C_A	2874.15	-1.77947	0.155707	-11.4283	3.01949e-30	1.17998e-28	0	Protein of unknown function, Hog1p-repressed, Spider biofilm induced
CR_05620C_A	2799.85	2.03189	0.177831	11.4259	3.10252e-30	1.20512e-28	MTG2	OBG-type G domain-containing protein [Source:UniProtKB/TrEMBL;Acc:Q59PR1]
C1_09000W_A	1634.25	-2.0458	0.179118	-11.4215	3.26431e-30	1.26037e-28	0	Ytp1 domain-containing protein [Source:UniProtKB/TrEMBL;Acc:A0A1D8PEG0]
C6_00930C_A	3857.89	-2.10206	0.184115	-11.4171	3.43452e-30	1.3182e-28	0	Protein of unknown function, Spider biofilm induced
CR_09700W_A	777.522	-2.28603	0.200565	-11.398	4.28047e-30	1.63316e-28	0	MFS domain-containing protein [Source:UniProtKB/TrEMBL;Acc:A0A1D8PU21]
C5_03150W_A	6385.75	-2.04642	0.179764	-11.3839	5.02934e-30	1.9076e-28	0	Protein kinase domain-containing protein [Source:UniProtKB/TrEMBL;Acc:A0A1D8PNM0]
C5_01420W_A	2361.38	-1.58191	0.139828	-11.3132	1.12885e-29	4.25663e-28	0	Protein of unknown function, UPF0057 protein family member, localizes to the plasma membrane, Spider biofilm induced
CR_06680C_A	5003.24	1.66464	0.147251	11.3048	1.24243e-29	4.65765e-28	0	C2H2-type domain-containing protein [Source:UniProtKB/TrEMBL;Acc:A0A1D8PT99]
C3_01320C_A	1762.27	-2.81864	0.249405	-11.3015	1.29009e-29	4.8084e-28	SGA1	1,4-alpha-D-glucan glucohydrolase [Source:UniProtKB/TrEMBL;Acc:Q5AJ73]
C2_08340C_A	305.484	-3.45801	0.306282	-11.2903	1.46582e-29	5.43197e-28	0	Ortholog of C. dubliniensis CD36 : Cd36_22470, Candida tropicalis NEW ASSEMBLY : CTRG1_01829, Candida tropicalis MYA-3404 : CTRG_01829 and Candida albicans WO-1 : CAWG_05920
C7_01620C_A	2233.35	1.10202	0.0976275	11.288	1.50347e-29	5.53964e-28	KCH1	Kch1p [Source:UniProtKB/TrEMBL;Acc:Q5AGX5]
CR_07250C_A	1945.94	-3.15188	0.279878	-11.2616	2.02929e-29	7.43457e-28	0	Long-chain-alcohol oxidase [Source:UniProtKB/TrEMBL;Acc:A0A1D8PTG0]
C1_08410C_A	27946.3	1.99199	0.176927	11.2588	2.09505e-29	7.63212e-28	SAM4	Hcy-binding domain-containing protein [Source:UniProtKB/TrEMBL;Acc:A0A1D8PEB0]
C3_00200C_A	15963.3	-0.991559	0.0882644	-11.234	2.77766e-29	1.0062e-27	ETR1	PKS_ER domain-containing protein [Source:UniProtKB/TrEMBL;Acc:A0A1D8PIW1]
C6_00340C_A	3588.09	1.17185	0.105019	11.1585	6.51152e-29	2.3456e-27	45200	Mitochondrial intermediate peptidase [Source:UniProtKB/Swiss-Prot;Acc:Q59RK9]
CR_07750C_A	4329.24	1.6653	0.149362	11.1494	7.20594e-29	2.58133e-27	DBP6	ATP-dependent RNA helicase DBP6 [Source:UniProtKB/Swiss-Prot;Acc:Q59MW2]
C7_03020C_A	3127.63	-1.57979	0.14183	-11.1387	8.13385e-29	2.89763e-27	DUG3	Glutamine amidotransferase type-2 domain-containing protein [Source:UniProtKB/TrEMBL;Acc:Q5A5C1]
C3_07090W_A	12973.6	-1.18787	0.106891	-11.1128	1.08655e-28	3.8495e-27	HHT1	Histone H3.3 [Source:UniProtKB/Swiss-Prot;Acc:Q5ADQ0]
C4_07090C_A	6597.75	1.49523	0.134571	11.1111	1.10777e-28	3.90323e-27	TRP4	Anthranilate phosphoribosyltransferase [Source:UniProtKB/TrEMBL;Acc:A0A1D8PMR2]
C1_03150C_A	1557.07	-2.63611	0.237667	-11.0916	1.37814e-28	4.8295e-27	0	(orf19.3007.2) Ortholog of C. dubliniensis CD36 : Cd36_02950, C. parapsilosis CDC317 : CPAR2_108520, C. auris B8441 : B9J08_002035 and Candida tenuis NRRL Y-1498 : CANTEDRAFT_100285
C6_00830C_A	6150.55	-1.74119	0.157398	-11.0623	1.91062e-28	6.65928e-27	CAN3	Probable lysine/arginine permease CAN3 [Source:UniProtKB/Swiss-Prot;Acc:A0A1D8PPG4]
C7_02940C_A	5545.32	1.37424	0.12458	11.031	2.70779e-28	9.38702e-27	IFM1	Tr-type G domain-containing protein [Source:UniProtKB/TrEMBL;Acc:Q5A5B3]
C5_04130C_A	77178.8	-1.69899	0.154338	-11.0083	3.4854e-28	1.20181e-26	CHT2	Chitinase 2 [Source:UniProtKB/Swiss-Prot;Acc:P40953]
C2_08750W_A	687.817	-2.33829	0.212527	-11.0023	3.72466e-28	1.27748e-26	0	Protein of unknown function, flow model biofilm induced
C1_11430W_A	2191.65	1.52005	0.138232	10.9964	3.97853e-28	1.35733e-26	0	Protein of unknown function, mRNA binds She3
C1_14580C_A	2898.25	-1.48063	0.134659	-10.9954	4.02182e-28	1.36488e-26	0	Predicted ORF in retrotransposon Zorro2 with similarity to zinc finger-containing retroviral nucleocapsid proteins, un-merged from orf19.7275 in a revision of Assembly 21 based on comparative genome analysis and new sequence data
C4_03750C_A	1466.97	1.15575	0.105157	10.9907	4.23841e-28	1.43085e-26	0	RF_PROK_I domain-containing protein [Source:UniProtKB/TrEMBL;Acc:A0A1D8PLX1]
C1_07840W_A	7986	-1.42026	0.12957	-10.9613	5.86268e-28	1.96888e-26	0	Nicotinate-nucleotide pyrophosphorylase [carboxylating] [Source:UniProtKB/TrEMBL;Acc:A0A1D8PE45]
C6_01400W_A	469.557	-3.245	0.296199	-10.9555	6.25547e-28	2.08991e-26	0	MFS domain-containing protein [Source:UniProtKB/TrEMBL;Acc:Q5A4J7]
C3_07850W_A	6772.86	-1.37765	0.12586	-10.9459	6.95041e-28	2.31011e-26	MCH1	Probable transporter MCH1 [Source:UniProtKB/Swiss-Prot;Acc:Q59MJ2]
C1_08540C_A	10803.9	-1.02587	0.093933	-10.9213	9.11463e-28	3.0139e-26	0	Serine/threonine protein kinase [Source:UniProtKB/TrEMBL;Acc:Q59QB9]
C1_05390C_A	4189.82	1.24619	0.114186	10.9136	9.91954e-28	3.26333e-26	0	Ortholog of C. dubliniensis CD36 : Cd36_05120, C. parapsilosis CDC317 : CPAR2_107740, C. auris B8441 : B9J08_004520 and Candida tenuis NRRL Y-1498 : CANTEDRAFT_136277
CR_02130W_A	13487.8	-1.7596	0.161303	-10.9087	1.04718e-27	3.42751e-26	ECM4	GST C-terminal domain-containing protein [Source:UniProtKB/TrEMBL;Acc:A0A1D8PS56]
C1_07800W_A	1448.72	2.34946	0.215593	10.8976	1.18296e-27	3.8524e-26	MTO1	tRNA modification protein [Source:UniProtKB/TrEMBL;Acc:Q5A7B1]
C1_13670W_A	1944.3	-2.97413	0.273161	-10.8878	1.31732e-27	4.26838e-26	OSM2	Cytochrome b5 heme-binding domain-containing protein [Source:UniProtKB/TrEMBL;Acc:Q5AKX2]
C1_10180C_A	7525.49	-1.57329	0.145092	-10.8434	2.14379e-27	6.91157e-26	ECM21	Arrestin_C domain-containing protein [Source:UniProtKB/TrEMBL;Acc:A0A1D8PET4]
C3_02260C_A	9225.39	-1.29186	0.119212	-10.8367	2.30665e-27	7.39963e-26	0	Protein kinase domain-containing protein [Source:UniProtKB/TrEMBL;Acc:Q5AJH3]
C1_14300C_A	10181.6	-1.82753	0.16879	-10.8272	2.55805e-27	8.16549e-26	NCR1	SSD domain-containing protein [Source:UniProtKB/TrEMBL;Acc:A0A1D8PFW9]
C1_12950W_A	1733.86	1.03735	0.0959932	10.8065	3.20659e-27	1.01853e-25	0	Protein of unknown function, repressed in ssr1 mutant, Spider biofilm induced
C3_00920W_A	7730.43	-3.24089	0.300116	-10.7988	3.48814e-27	1.10253e-25	ATO1	Ato1p [Source:UniProtKB/TrEMBL;Acc:A0A1D8PJ22]
C1_01220C_A	783.775	-3.30879	0.306454	-10.797	3.5548e-27	1.11812e-25	0	Protein of unknown function, Hap43-repressed, rat catheter and Spider biofilm induced
C2_03000C_A	2378.9	1.36019	0.126061	10.7899	3.84216e-27	1.20263e-25	0	18S rRNA aminocarboxypropyltransferase [Source:UniProtKB/TrEMBL;Acc:A0A1D8PGR1]
C1_01830C_A	4559.11	-1.39629	0.12974	-10.7622	5.18994e-27	1.61665e-25	UBC8	UBC core domain-containing protein [Source:UniProtKB/TrEMBL;Acc:Q59T91]
CR_00540C_A	12709.1	-1.84249	0.171451	-10.7465	6.15595e-27	1.90835e-25	MDH1	Malate dehydrogenase, cytoplasmic [Source:UniProtKB/Swiss-Prot;Acc:P83778]
CR_05170C_A	3057.46	-5.01057	0.466822	-10.7334	7.09663e-27	2.18943e-25	FDH1	Formate dehydrogenase [Source:UniProtKB/TrEMBL;Acc:Q59QN6]
C2_06150C_A	10819	-1.0787	0.100523	-10.7309	7.28983e-27	2.23832e-25	RPN10	VWFA domain-containing protein [Source:UniProtKB/TrEMBL;Acc:Q59X29]
C1_13910C_A	1693.81	-1.90061	0.177149	-10.7289	7.44632e-27	2.27554e-25	MODF	Modfp [Source:UniProtKB/TrEMBL;Acc:Q5AKU8]
C6_03120W_A	4697.31	1.43638	0.133916	10.726	7.68602e-27	2.33771e-25	POL5	DNA-directed DNA polymerase [Source:UniProtKB/TrEMBL;Acc:A0A1D8PQ25]
C4_00080C_A	1580.87	-2.34491	0.218809	-10.7167	8.49819e-27	2.5726e-25	0	Beta-lactamase domain-containing protein [Source:UniProtKB/TrEMBL;Acc:A0A1D8PKX8]
C7_02030W_A	121326	1.27386	0.11888	10.7155	8.60805e-27	2.59368e-25	HSP90	Heat shock protein 90 homolog [Source:UniProtKB/Swiss-Prot;Acc:P46598]
C1_14290C_A	55282.5	-0.975717	0.091302	-10.6867	1.17475e-26	3.52314e-25	MDG1	AMPK1_CBM domain-containing protein [Source:UniProtKB/TrEMBL;Acc:A0A1D8PFV7]
CR_00430C_A	1347.66	1.49614	0.140365	10.659	1.58373e-26	4.72771e-25	0	(orf19.7489.3) Ortholog(s) have 2 iron, 2 sulfur cluster binding, iron-sulfur cluster binding activity
CR_03350C_A	3945.21	1.21086	0.113705	10.6492	1.75903e-26	5.19327e-25	ATP25	ATPase synthesis protein 25, mitochondrial [Source:UniProtKB/Swiss-Prot;Acc:Q59UH7]
CR_08790W_A	6320.63	-2.50306	0.23505	-10.649	1.76183e-26	5.19327e-25	#N/A	#N/A
C3_07650C_A	1218.26	1.94008	0.182185	10.6489	1.76384e-26	5.19327e-25	0	Protein of unknown function, Spider biofilm induced
C7_03890C_A	13677.9	-0.8854	0.0833076	-10.6281	2.20611e-26	6.46592e-25	0	B30.2/SPRY domain-containing protein [Source:UniProtKB/TrEMBL;Acc:A0A1D8PRG7]
C4_02360W_A	12977.8	-3.05677	0.288125	-10.6092	2.701e-26	7.88057e-25	AMS1	Alpha-mann_mid domain-containing protein [Source:UniProtKB/TrEMBL;Acc:Q5AF38]
C2_04280W_A	12418.6	-1.40963	0.132909	-10.606	2.79448e-26	8.11657e-25	0	Protein kinase domain-containing protein [Source:UniProtKB/TrEMBL;Acc:A0A1D8PH46]
C7_04310C_A	4055.23	-1.74436	0.164841	-10.5821	3.6084e-26	1.04336e-24	0	TauD domain-containing protein [Source:UniProtKB/TrEMBL;Acc:A0A1D8PRK5]
C3_01930W_A	1127.44	-3.9627	0.375703	-10.5474	5.22047e-26	1.50275e-24	PXP2	Acyl-coenzyme A oxidase [Source:UniProtKB/TrEMBL;Acc:Q5AJD6]
C1_14440C_A	35198.7	-1.1139	0.105615	-10.5467	5.25985e-26	1.50736e-24	GDI1	Rab GDP dissociation inhibitor [Source:UniProtKB/TrEMBL;Acc:A0A1D8PFX8]
C2_09750W_A	11686.1	-1.42773	0.135518	-10.5354	5.93345e-26	1.69287e-24	LEU42	Pyruvate carboxyltransferase domain-containing protein [Source:UniProtKB/TrEMBL;Acc:A0A1D8PIF8]
CR_09170C_A	1631.16	-2.24748	0.213424	-10.5306	6.24364e-26	1.77352e-24	SSU1	Sulfite efflux pump SSU1 [Source:UniProtKB/Swiss-Prot;Acc:Q5A3Z6]
C3_02790W_A	683.222	-2.46664	0.234393	-10.5235	6.73193e-26	1.90384e-24	0	Ortholog of C. dubliniensis CD36 : Cd36_82780, C. parapsilosis CDC317 : CPAR2_102150, Pichia stipitis Pignal : psti_CGOB_00155 and Candida tropicalis MYA-3404 : CTRG_02557
C4_05660C_A	2976.71	1.12037	0.106597	10.5103	7.74373e-26	2.18042e-24	BRN1	Condensin complex subunit 2 [Source:UniProtKB/TrEMBL;Acc:A0A1D8PMC8]
C4_00090W_A	7431.52	-1.20212	0.11456	-10.4934	9.26146e-26	2.59643e-24	PHR3	1,3-beta-glucanosyltransferase [Source:UniProtKB/TrEMBL;Acc:A0A1D8PKY4]
C1_09710C_A	6109.44	1.65038	0.157287	10.4928	9.32504e-26	2.60294e-24	0	WD_REPEATS_REGION domain-containing protein [Source:UniProtKB/TrEMBL;Acc:Q5APD0]
C5_04260W_A	845.874	-3.31834	0.316449	-10.4862	1.00002e-25	2.77938e-24	RNY1-B	Ribonuclease T2-like 1-B [Source:UniProtKB/Swiss-Prot;Acc:Q5AKB1]
CR_08600C_A	7877.07	-1.35681	0.12959	-10.47	1.1864e-25	3.28321e-24	PEX19	Pex19p [Source:UniProtKB/TrEMBL;Acc:Q5A330]
CR_04960C_A	3859.12	-3.11277	0.297428	-10.4656	1.24275e-25	3.42448e-24	CRG1	Methyltranfer_dom domain-containing protein [Source:UniProtKB/TrEMBL;Acc:A0A1D8PSY8]
C4_04450C_A	1848.9	-2.13988	0.204556	-10.4611	1.30292e-25	3.57498e-24	ATG1	Serine/threonine-protein kinase ATG1 [Source:UniProtKB/Swiss-Prot;Acc:Q5A649]
C6_03050C_A	851.691	-2.88494	0.276183	-10.4458	1.53198e-25	4.18569e-24	0	Protein of unknown function, transcript is upregulated in clinical isolates from HIV+ patients with oral candidiasis
C4_05440C_A	3926.45	-2.69465	0.257992	-10.4447	1.54927e-25	4.20719e-24	0	Protein of unknown function, Spider biofilm induced
C2_09710C_A	15645.4	-2.70557	0.259043	-10.4445	1.5529e-25	4.20719e-24	0	VHS domain-containing protein [Source:UniProtKB/TrEMBL;Acc:A0A1D8PIJ4]
C7_01910C_A	1610.43	-2.29582	0.22032	-10.4204	2.00176e-25	5.40058e-24	0	J domain-containing protein [Source:UniProtKB/TrEMBL;Acc:A0A1D8PQZ4]
C6_01740C_A	4410.1	-1.37963	0.132409	-10.4195	2.02046e-25	5.4283e-24	ATG15	Putative lipase ATG15 [Source:UniProtKB/Swiss-Prot;Acc:Q5A4N0]
C1_05700W_A	3328.11	-1.91022	0.183384	-10.4165	2.08537e-25	5.57946e-24	AUT7	Autophagy-related protein 8 [Source:UniProtKB/Swiss-Prot;Acc:P0C075]
C1_03760C_A	4890.04	1.32198	0.126934	10.4147	2.12506e-25	5.66213e-24	STR2	Cystathionine gamma-synthase [Source:UniProtKB/TrEMBL;Acc:A0A1D8PD47]
C4_05310W_A	1140.64	1.46071	0.140452	10.4001	2.47794e-25	6.5752e-24	0	Ortholog of S. cerevisiae : MRX12, C. glabrata CBS138 : CAGL0J11110g, C. dubliniensis CD36 : Cd36_44970, C. parapsilosis CDC317 : CPAR2_500860 and C. auris B8441 : B9J08_003204
C5_03490C_A	4587.02	-1.43697	0.138185	-10.3989	2.50804e-25	6.62781e-24	0	Stationary phase enriched protein, predicted ORF from Assembly 19, removed from Assembly 20, subsequently reinstated in Assembly 21 based on comparative genome analysis
C1_05440C_A	1337.5	-3.12684	0.302277	-10.3443	4.443e-25	1.16765e-23	0	FHA domain-containing protein [Source:UniProtKB/TrEMBL;Acc:A0A1D8PDJ0]
CR_03250C_A	3832.28	-1.99989	0.193338	-10.344	4.45475e-25	1.16765e-23	0	Protein of unknown function, Hap43-repressed, transcript increased in azole-resistant strain overexpressing CDR1 and CDR2, possibly regulated by Tac1, induced by Mnl1 in weak acid stress, flow model biofilm induced, Spider biofilm induced
C1_08770W_A	1378.44	-1.87288	0.181229	-10.3343	4.9277e-25	1.28639e-23	0	Ornithine cyclodeaminase family protein, Sef1, Sfu1, and Hap43-regulated, ortholog of S. cerevisiae YGL159W and S. pombe SPAP11E10.01, rat catheter biofilm induced
CR_00330C_A	5055.46	-2.03935	0.197489	-10.3264	5.35419e-25	1.39209e-23	PXA1	ABC transporter domain-containing protein [Source:UniProtKB/TrEMBL;Acc:A0A1D8PRN3]
C7_01510W_A	6566.04	-2.58588	0.250494	-10.3231	5.54045e-25	1.43473e-23	0	MFS domain-containing protein [Source:UniProtKB/TrEMBL;Acc:Q5AGW0]
C7_01210C_A	2419.89	1.8305	0.177335	10.3223	5.58693e-25	1.44098e-23	0	DNA-directed RNA polymerase III subunit [Source:UniProtKB/TrEMBL;Acc:A0A1D8PQS2]
C2_04510W_A	2413.48	1.34955	0.130912	10.3088	6.42728e-25	1.65009e-23	RIM2	Rim2p [Source:UniProtKB/TrEMBL;Acc:Q59TD1]
C2_10240W_A	7767.05	1.72185	0.167032	10.3085	6.44886e-25	1.65009e-23	GPD1	Glycerol-3-phosphate dehydrogenase [NAD(+)] [Source:UniProtKB/TrEMBL;Acc:Q59XU9]
C3_07080W_A	1589.41	-2.2992	0.223601	-10.2826	8.44076e-25	2.15123e-23	RRD1	Serine/threonine-protein phosphatase 2A activator 1 [Source:UniProtKB/Swiss-Prot;Acc:Q5ADP9]
C2_02410W_A	7503.65	-1.13816	0.110703	-10.2811	8.57177e-25	2.17601e-23	0	Endoplasmic reticulum transmembrane protein [Source:UniProtKB/TrEMBL;Acc:A0A1D8PGL1]
C4_02330C_A	398.562	-2.2813	0.222206	-10.2666	9.9683e-25	2.52061e-23	0	Ortholog of C. dubliniensis CD36 : Cd36_42220, C. parapsilosis CDC317 : CPAR2_500340, Debaryomyces hansenii CBS767 : DEHA2G17754g and Pichia stipitis Pignal : PICST_31424
C3_05360C_A	3525.79	-2.25225	0.219438	-10.2637	1.02691e-24	2.58653e-23	0	Lon protease homolog 2, peroxisomal [Source:UniProtKB/Swiss-Prot;Acc:Q59YV0]
C2_03070C_A	1956.09	1.40713	0.137213	10.2551	1.12314e-24	2.81789e-23	SMP3	GPI mannosyltransferase 4 [Source:UniProtKB/Swiss-Prot;Acc:Q5A0L9]
C1_04760C_A	2981.24	1.92493	0.187759	10.2522	1.15719e-24	2.89209e-23	SYG1	Syg1p [Source:UniProtKB/TrEMBL;Acc:A0A1D8PDF2]
CR_10470C_A	4855.63	1.78366	0.174135	10.243	1.27265e-24	3.16836e-23	0	Ortholog(s) have role in maturation of SSU-rRNA from tricistronic rRNA transcript (SSU-rRNA, 5.8S rRNA, LSU-rRNA), rRNA processing and nucleolus, small-subunit processome localization
C4_05680W_A	5965	1.87648	0.183971	10.1999	1.98465e-24	4.92194e-23	PHO4	BHLH domain-containing protein [Source:UniProtKB/TrEMBL;Acc:A0A1D8PMD1]
C7_01780W_A	10348.1	-1.36207	0.133611	-10.1943	2.10251e-24	5.19424e-23	LPI9	Protein phosphatase regulator [Source:UniProtKB/TrEMBL;Acc:A0A1D8PQX8]
CR_07700W_A	981.07	-2.20363	0.21641	-10.1827	2.36895e-24	5.83015e-23	0	Protein kinase domain-containing protein [Source:UniProtKB/TrEMBL;Acc:A0A1D8PTJ6]
C3_05770C_A	1869.91	1.73643	0.170587	10.1792	2.45674e-24	6.02322e-23	SAM50	Omp85 domain-containing protein [Source:UniProtKB/TrEMBL;Acc:A0A1D8PKC1]
C1_12210W_A	4565.55	1.40446	0.138042	10.1742	2.586e-24	6.3161e-23	TRP3	Anthranilate synthase component 2 [Source:UniProtKB/TrEMBL;Acc:A0A1D8PFC8]
C3_00420W_A	5569.91	1.08146	0.106391	10.165	2.84101e-24	6.89344e-23	0	Ribonuclease Z [Source:UniProtKB/TrEMBL;Acc:Q5A7P2]
CR_09500C_A	1385.53	-1.29248	0.127152	-10.1649	2.84376e-24	6.89344e-23	0	Putative ATP-dependent kinase [Source:UniProtKB/TrEMBL;Acc:A0A1D8PTZ9]
C3_04920C_A	3320.35	-2.28704	0.225266	-10.1526	3.22587e-24	7.79042e-23	0	ANK_REP_REGION domain-containing protein [Source:UniProtKB/TrEMBL;Acc:Q5ANE2]
C2_09960W_A	1486.62	-2.39677	0.236146	-10.1496	3.32855e-24	8.0084e-23	0	Sulfurtransferase [Source:UniProtKB/TrEMBL;Acc:A0A1D8PIJ8]
CR_04760C_A	2859.03	-1.16597	0.114961	-10.1423	3.58486e-24	8.59299e-23	0	Predicted membrane transporter, member of the L-amino acid transporter-3 (LAT3) family, major facilitator superfamily (MFS)
CR_03760W_A	2898.02	1.22527	0.120911	10.1337	3.91706e-24	9.35452e-23	EFM7	Protein N-terminal and lysine N-methyltransferase EFM7 [Source:UniProtKB/Swiss-Prot;Acc:Q5A013]
C1_02050C_A	13512.8	1.18416	0.116872	10.1322	3.97717e-24	9.46301e-23	PHO91	SPX domain-containing protein [Source:UniProtKB/TrEMBL;Acc:Q59VZ6]
C4_02770C_A	1322.43	1.15466	0.114039	10.1251	4.27628e-24	1.01373e-22	CDC123	Cell division cycle protein 123 [Source:UniProtKB/Swiss-Prot;Acc:Q5AFX2]
C2_06720W_A	2866.41	-1.79869	0.177996	-10.1052	5.23816e-24	1.2372e-22	GRE2	Epimerase domain-containing protein [Source:UniProtKB/TrEMBL;Acc:A0A1D8PHQ6]
C4_03840C_A	1758.14	1.89149	0.187331	10.0971	5.69208e-24	1.33951e-22	RRP42	RNase_PH domain-containing protein [Source:UniProtKB/TrEMBL;Acc:A0A1D8PLY1]
C4_04810C_A	2669.91	1.79075	0.177511	10.0881	6.2371e-24	1.46243e-22	TRM8	tRNA (guanine-N(7)-)-methyltransferase [Source:UniProtKB/Swiss-Prot;Acc:Q5A692]
C7_03280C_A	3101.28	-4.43453	0.440037	-10.0776	6.93718e-24	1.62069e-22	0	DUF2415 domain-containing protein [Source:UniProtKB/TrEMBL;Acc:A0A1D8PRB2]
C1_07980C_A	1431.71	-3.01257	0.299109	-10.0718	7.35957e-24	1.71316e-22	0	Ortholog of S. cerevisiae Sae3, meiosis specific protein involved in DMC1-dependent meiotic recombination in S. cerevisiae, Spider biofilm induced
C1_07470C_A	810.275	1.72171	0.171118	10.0615	8.17258e-24	1.89557e-22	0	Double-stranded DNA-dependent ATPase [Source:UniProtKB/TrEMBL;Acc:Q59PU5]
CR_06590C_A	810.275	-2.80662	0.279175	-10.0533	8.88845e-24	2.05422e-22	RGS2	RGS domain-containing protein [Source:UniProtKB/TrEMBL;Acc:A0A1D8PT93]
C2_07040W_A	1914.17	1.31814	0.131137	10.0516	9.03721e-24	2.08114e-22	0	HIT-type domain-containing protein [Source:UniProtKB/TrEMBL;Acc:A0A1D8PHU3]
C3_03870C_A	16810.2	-1.67895	0.167058	-10.0501	9.17483e-24	2.10531e-22	SAP9	Candidapepsin-9 [Source:UniProtKB/Swiss-Prot;Acc:Q59SU1]
C4_00830W_A	1661.32	-1.07064	0.106564	-10.0469	9.4777e-24	2.1671e-22	SPS20	Sps20p [Source:UniProtKB/TrEMBL;Acc:Q59SL5]
C1_10690W_A	2096.3	1.1198	0.111531	10.0403	1.01382e-23	2.30994e-22	0	AB hydrolase-1 domain-containing protein [Source:UniProtKB/TrEMBL;Acc:Q59WE9]
CR_09560C_A	1544.71	-1.6687	0.166242	-10.0378	1.0398e-23	2.36079e-22	0	Ortholog of C. parapsilosis CDC317 : CPAR2_201040, C. auris B8441 : B9J08_001657, Candida tenuis NRRL Y-1498 : CANTEDRAFT_112677 and Debaryomyces hansenii CBS767 : DEHA2E02420g
CR_09960C_A	3256.45	-2.0814	0.207503	-10.0307	1.11737e-23	2.52799e-22	UGA3	Zn(2)-C6 fungal-type domain-containing protein [Source:UniProtKB/TrEMBL;Acc:A0A1D8PU36]
C4_02300W_A	3021.32	-1.41025	0.140605	-10.0299	1.12667e-23	2.53523e-22	HOS3	Hist_deacetyl domain-containing protein [Source:UniProtKB/TrEMBL;Acc:A0A1D8PLH8]
C6_03340C_A	22793.6	-1.70221	0.169717	-10.0297	1.12843e-23	2.53523e-22	GLC3	1,4-alpha-glucan-branching enzyme [Source:UniProtKB/TrEMBL;Acc:A0A1D8PQ59]
C4_00680W_A	3396.9	-1.36493	0.13613	-10.0266	1.16459e-23	2.6074e-22	0	Nucleoside transmembrane transporter [Source:UniProtKB/TrEMBL;Acc:A0A1D8PL42]
C1_05460W_A	7225.91	-0.970599	0.0968409	-10.0226	1.21248e-23	2.70523e-22	KOG1	Raptor_N domain-containing protein [Source:UniProtKB/TrEMBL;Acc:Q5A2C3]
C6_03670C_A	460.727	-2.80843	0.280269	-10.0205	1.23869e-23	2.75417e-22	0	(orf19.5735.3) Protein of unknown function, Spider biofilm induced
C4_01660W_A	5390.28	0.949986	0.0948536	10.0153	1.30585e-23	2.89351e-22	0	Ortholog(s) have structural constituent of nuclear pore activity
C1_02040C_A	6907.74	-2.49523	0.249314	-10.0084	1.39996e-23	3.09143e-22	0	USP domain-containing protein [Source:UniProtKB/TrEMBL;Acc:A0A1D8PCM4]
C4_05350W_A	2522.19	1.56309	0.156243	10.0042	1.46043e-23	3.21393e-22	HSV2	SVP1-like protein 2 [Source:UniProtKB/Swiss-Prot;Acc:Q59P11]
C6_01430C_A	13244.1	-1.87377	0.187648	-9.98555	1.76328e-23	3.86721e-22	FRP6	Frp6p [Source:UniProtKB/TrEMBL;Acc:Q5A4K0]
C7_03490W_A	3195.3	-1.53439	0.153759	-9.9792	1.8798e-23	4.1088e-22	GYP7	Oxidant-induced cell-cycle arrest protein 5 [Source:UniProtKB/TrEMBL;Acc:A0A1D8PRC8]
C4_05140C_A	13499.3	-1.93668	0.194136	-9.97591	1.94318e-23	4.23298e-22	GDB1	4-alpha-glucanotransferase [Source:UniProtKB/TrEMBL;Acc:Q59MN2]
C1_08630W_A	2295.83	1.41919	0.142277	9.97482	1.96452e-23	4.26505e-22	0	Ortholog(s) have RNA binding activity, role in mRNA processing, mitochondrial translation and mitochondrion localization
C5_00930C_A	11746.9	-1.93301	0.193817	-9.97337	1.9935e-23	4.31345e-22	TFS1	Tfs1p [Source:UniProtKB/TrEMBL;Acc:Q5A1M1]
C7_02040C_A	11896.5	-1.85292	0.185859	-9.96946	2.07345e-23	4.47145e-22	CUP9	Homeobox domain-containing protein [Source:UniProtKB/TrEMBL;Acc:Q5AH24]
C1_13620W_A	50377.6	-1.491	0.149664	-9.96238	2.22671e-23	4.78595e-22	ROB1	Zn(2)-C6 fungal-type domain-containing protein [Source:UniProtKB/TrEMBL;Acc:A0A1D8PFP2]
C3_03330C_A	2825.66	1.16546	0.117045	9.95737	2.34178e-23	5.01654e-22	CLF1	Pre-mRNA-splicing factor CLF1 [Source:UniProtKB/Swiss-Prot;Acc:Q5AED6]
C1_12810W_A	3310.43	-1.10422	0.110948	-9.95257	2.45743e-23	5.24686e-22	RIB7	2,5-diamino-6-(5-phospho-D-ribosylamino)pyrimidin-4(3H)-one reductase [Source:UniProtKB/TrEMBL;Acc:A0A1D8PFH0]
C3_02500W_A	3568.28	1.04556	0.105071	9.95103	2.49595e-23	5.31151e-22	PAM17	Presequence translocated-associated motor subunit PAM17, mitochondrial [Source:UniProtKB/Swiss-Prot;Acc:Q5AEM8]
C5_02220C_A	1519.27	-1.93111	0.194146	-9.94669	2.60722e-23	5.53004e-22	0	Nudix hydrolase domain-containing protein [Source:UniProtKB/TrEMBL;Acc:Q5AGF0]
C6_03200W_A	2435.94	1.61483	0.162487	9.93826	2.83747e-23	5.9987e-22	0	Ortholog of C. dubliniensis CD36 : Cd36_63860, C. parapsilosis CDC317 : CPAR2_601140, C. auris B8441 : B9J08_000407 and Candida tenuis NRRL Y-1498 : CANTEDRAFT_92714
C4_00190W_A	901.079	-1.33859	0.134733	-9.93512	2.92814e-23	6.17016e-22	0	Ortholog(s) have role in ascospore-type prospore membrane formation, spore membrane bending pathway and cytoplasm, prospore membrane localization
C6_02880W_A	5580.88	1.26257	0.127128	9.93151	3.03616e-23	6.37693e-22	0	Ribonuclease H [Source:UniProtKB/TrEMBL;Acc:A0A1D8PQ03]
C2_09650W_A	29728.2	-1.28421	0.129409	-9.9236	3.28671e-23	6.88074e-22	0	RRM domain-containing protein [Source:UniProtKB/TrEMBL;Acc:A0A1D8PIF0]
C1_03270W_A	2476.85	-2.46379	0.248318	-9.92189	3.34373e-23	6.97746e-22	0	Putative peptide hydrolase [Source:UniProtKB/TrEMBL;Acc:A0A1D8PD03]
C4_03890W_A	1815.25	-1.94655	0.196569	-9.90262	4.05506e-23	8.43452e-22	PTP2	Tyrosine protein phosphatase [Source:UniProtKB/TrEMBL;Acc:A0A1D8PLX9]
C1_14430C_A	3119.57	-1.61336	0.163054	-9.89461	4.39315e-23	9.10837e-22	0	Aldo_ket_red domain-containing protein [Source:UniProtKB/TrEMBL;Acc:A0A1D8PFX7]
C2_00440W_A	1494.36	1.55642	0.15739	9.88893	4.64975e-23	9.60949e-22	SAS2	Histone acetyltransferase [Source:UniProtKB/TrEMBL;Acc:Q5ACY2]
CR_06480C_A	1898.79	1.55283	0.157037	9.88831	4.67878e-23	9.63859e-22	RRN11	Rrn11p [Source:UniProtKB/TrEMBL;Acc:A0A1D8PT86]
C1_02580W_A	394.691	-2.91406	0.295611	-9.85776	6.34504e-23	1.30296e-21	HNM4	Hnm4p [Source:UniProtKB/TrEMBL;Acc:A0A1D8PCS6]
C3_01960C_A	9308.65	-2.0616	0.209152	-9.85698	6.39428e-23	1.3089e-21	POX1-3	Acyl-coenzyme A oxidase [Source:UniProtKB/TrEMBL;Acc:Q5AJD9]
C5_01090C_A	5080.18	1.1409	0.115804	9.85196	6.72186e-23	1.3716e-21	0	JmjC domain-containing protein [Source:UniProtKB/TrEMBL;Acc:A0A1D8PN39]
C5_03760C_A	4314.59	1.12552	0.114305	9.84661	7.08982e-23	1.44212e-21	MTR10	Importin N-terminal domain-containing protein [Source:UniProtKB/TrEMBL;Acc:A0A1D8PNS3]
C6_00330C_A	78511.8	-1.20796	0.122832	-9.83423	8.01766e-23	1.62572e-21	GNP1	AA_permease domain-containing protein [Source:UniProtKB/TrEMBL;Acc:Q59RL1]
CR_03040C_A	3396.44	-1.70244	0.173136	-9.83294	8.12116e-23	1.64154e-21	HGT18	MFS domain-containing protein [Source:UniProtKB/TrEMBL;Acc:A0A1D8PSC9]
CR_05650W_A	3967.63	1.10879	0.112807	9.82912	8.43526e-23	1.69971e-21	BRF1	Transcription factor IIIB 70 kDa subunit [Source:UniProtKB/Swiss-Prot;Acc:P43072]
CR_02740W_A	4857.68	-1.47249	0.149879	-9.82449	8.83208e-23	1.77412e-21	INN1	C2 domain-containing protein [Source:UniProtKB/TrEMBL;Acc:A0A1D8PSB2]
C4_00880W_A	2435.15	1.43342	0.146063	9.8137	9.82951e-23	1.96834e-21	0	tRNA adenylyltransferase [Source:UniProtKB/TrEMBL;Acc:A0A1D8PL79]
CR_09040W_A	1082.15	-1.99649	0.203534	-9.8091	1.02877e-22	2.05372e-21	0	Protein of unknown function, Spider biofilm induced
C5_01780W_A	5289.73	1.0041	0.102491	9.79698	1.16001e-22	2.30856e-21	PAP1	Poly(A) polymerase PAPa [Source:UniProtKB/Swiss-Prot;Acc:Q9UW26]
C2_08920W_A	5584.17	-1.83428	0.187506	-9.78253	1.33828e-22	2.65514e-21	0	ANK_REP_REGION domain-containing protein [Source:UniProtKB/TrEMBL;Acc:Q59SC9]
C2_06870C_A	16294.9	-1.91023	0.195356	-9.77815	1.3974e-22	2.76394e-21	PST1	Flavodoxin-like domain-containing protein [Source:UniProtKB/TrEMBL;Acc:A0A1D8PHR5]
C1_14180W_A	1508.53	-2.18754	0.223949	-9.76801	1.5446e-22	3.04574e-21	0	Ortholog of C. dubliniensis CD36 : Cd36_13150, C. parapsilosis CDC317 : CPAR2_700610, C. auris B8441 : B9J08_003318 and Candida tenuis NRRL Y-1498 : CANTEDRAFT_135418
CR_03660C_A	893.068	1.69848	0.174032	9.75957	1.67871e-22	3.3001e-21	0	Has domain(s) with predicted RNA methyltransferase activity and role in RNA processing
C4_02060C_A	19197.7	-0.912835	0.09383	-9.7286	2.277e-22	4.46265e-21	TFG1	Transcription initiation factor IIF subunit alpha [Source:UniProtKB/TrEMBL;Acc:Q5AMR1]
CR_02030C_A	1663.8	1.8367	0.189172	9.70915	2.75634e-22	5.38571e-21	0	SAM_MT_RSMB_NOP domain-containing protein [Source:UniProtKB/TrEMBL;Acc:Q5A962]
C2_00180C_A	1263.89	-1.68864	0.173977	-9.70613	2.83904e-22	5.53056e-21	0	Uricase [Source:UniProtKB/TrEMBL;Acc:Q5ACV3]
CR_01590C_A	9340.22	1.10589	0.113979	9.70253	2.94102e-22	5.71196e-21	TRP2	Anthranilate synthase [Source:UniProtKB/TrEMBL;Acc:A0A1D8PS03]
C2_05950C_A	1271.93	-2.73725	0.28232	-9.69555	3.14926e-22	6.09802e-21	TES15	Tes15p [Source:UniProtKB/TrEMBL;Acc:Q59MF3]
C1_13030C_A	10296.3	1.18189	0.122	9.68757	3.40537e-22	6.57419e-21	0	Cysteinyl-tRNA synthetase [Source:UniProtKB/TrEMBL;Acc:Q5AL46]
CR_03200C_A	2321.3	1.48528	0.153481	9.6773	3.76541e-22	7.24758e-21	0	Ribonuclease P/MRP protein subunit [Source:UniProtKB/TrEMBL;Acc:A0A1D8PSF2]
C2_10270W_A	5046.01	1.50054	0.15514	9.67214	3.96027e-22	7.59995e-21	PUS7	TRUD domain-containing protein [Source:UniProtKB/TrEMBL;Acc:A0A1D8PIN8]
CR_06910W_A	2961.6	1.53295	0.158612	9.66478	4.25527e-22	8.14184e-21	BUD5	Ras family guanine nucleotide exchange factor [Source:UniProtKB/TrEMBL;Acc:A0A1D8PTC8]
C6_04400W_A	924.317	-1.71757	0.177983	-9.65016	4.908e-22	9.36295e-21	0	Predicted ORF from Assembly 19, removed from Assembly 20, restored based on comparative genome analysis
C4_05860W_A	2623.85	1.1523	0.119638	9.63161	5.88006e-22	1.11843e-20	0	Prefoldin subunit 4 [Source:UniProtKB/TrEMBL;Acc:Q5A435]
C5_02440C_A	1278.35	1.31375	0.136472	9.6265	6.17974e-22	1.17197e-20	BUD32	EKC/KEOPS complex subunit BUD32 [Source:UniProtKB/Swiss-Prot;Acc:Q5AGC7]
C2_09310C_A	905.528	1.39617	0.14504	9.62613	6.20203e-22	1.17275e-20	GTF1	Glutamyl-tRNA(Gln) amidotransferase subunit F, mitochondrial [Source:UniProtKB/Swiss-Prot;Acc:Q59X39]
C4_02340W_A	4139.35	-1.47318	0.153067	-9.62441	6.30675e-22	1.18906e-20	0	Inhibitor I9 domain-containing protein [Source:UniProtKB/TrEMBL;Acc:Q5AF37]
C1_13420C_A	11695.5	-0.755264	0.0785027	-9.62087	6.52754e-22	1.2271e-20	KEM1	5'-3' exoribonuclease 1 [Source:UniProtKB/TrEMBL;Acc:A0A1D8PFP3]
C5_05360C_A	5723.75	-2.17111	0.225817	-9.61448	6.94624e-22	1.30202e-20	0	Hydrolase [Source:UniProtKB/TrEMBL;Acc:Q5AJY9]
C3_01370C_A	364.822	-2.20446	0.229421	-9.60879	7.34082e-22	1.37199e-20	PGA44	Predicted GPI-anchored protein 44 [Source:UniProtKB/Swiss-Prot;Acc:Q5AJK6]
C2_09590C_A	2242.4	-2.54358	0.265051	-9.5966	8.2629e-22	1.53986e-20	0	Cu/Pi carrier [Source:UniProtKB/TrEMBL;Acc:Q59YD1]
C1_14490C_A	1468.55	-1.73139	0.180467	-9.59398	8.47539e-22	1.57491e-20	SAM35	SAM complex subunit [Source:UniProtKB/TrEMBL;Acc:A0A1D8PFY3]
C3_00950C_A	1041.83	1.60563	0.167535	9.58387	9.34783e-22	1.73203e-20	0	PPIase cyclophilin-type domain-containing protein [Source:UniProtKB/TrEMBL;Acc:A0A1D8PJ59]
CR_00670C_A	939.465	1.77944	0.185777	9.57837	9.85919e-22	1.82155e-20	0	tRNA methylase 13 [Source:UniProtKB/TrEMBL;Acc:A0A1D8PRS2]
C4_06130W_A	20781.2	-0.976797	0.101994	-9.57703	9.9874e-22	1.83996e-20	0	PH domain-containing protein [Source:UniProtKB/TrEMBL;Acc:A0A1D8PMG9]
C3_04930C_A	2717.26	-2.53163	0.264406	-9.5748	1.02057e-21	1.87483e-20	HGT4	MFS domain-containing protein [Source:UniProtKB/TrEMBL;Acc:Q5ANE1]
C1_05360C_A	4440.47	1.44468	0.151003	9.56727	1.09768e-21	2.01074e-20	0	Polynucleotide adenylyltransferase [Source:UniProtKB/TrEMBL;Acc:Q5A2B2]
C1_01140C_A	4076.1	-1.62953	0.170375	-9.56436	1.12899e-21	2.06225e-20	0	CBM21 domain-containing protein [Source:UniProtKB/TrEMBL;Acc:Q5A932]
C2_06600W_A	4443.71	-1.67977	0.175749	-9.55776	1.20334e-21	2.19185e-20	0	Protein kinase domain-containing protein [Source:UniProtKB/TrEMBL;Acc:A0A1D8PHP6]
C7_00080C_A	7138.76	-1.75423	0.183656	-9.55174	1.27535e-21	2.31648e-20	SAC7	Rho-GAP domain-containing protein [Source:UniProtKB/TrEMBL;Acc:A0A1D8PQG5]
C1_12140W_A	646.244	-2.06241	0.215947	-9.55056	1.29001e-21	2.33651e-20	0	CoA_binding domain-containing protein [Source:UniProtKB/TrEMBL;Acc:Q5A3M0]
C1_00650C_A	5561.92	-0.826439	0.0867083	-9.53126	1.55384e-21	2.80648e-20	SNF7	Vacuolar-sorting protein SNF7 [Source:UniProtKB/Swiss-Prot;Acc:Q5ABD0]
C1_03180W_A	1277.21	1.25223	0.131435	9.52735	1.61354e-21	2.90618e-20	0	Octanoyltransferase [Source:UniProtKB/TrEMBL;Acc:Q5AI42]
C3_05860C_A	1560.17	1.41521	0.148604	9.52333	1.67709e-21	3.01222e-20	0	DUF2431 domain-containing protein [Source:UniProtKB/TrEMBL;Acc:A0A1D8PKB3]
C4_00150C_A	8911.01	-1.7802	0.187195	-9.50985	1.90939e-21	3.41992e-20	PEX5	Peroxisomal targeting signal receptor [Source:UniProtKB/Swiss-Prot;Acc:O74711]
C1_10680C_A	31732.1	-0.85421	0.089902	-9.50156	2.06767e-21	3.69317e-20	0	Tricalbin [Source:UniProtKB/TrEMBL;Acc:A0A1D8PEY6]
C6_02370C_A	3665.87	1.19254	0.125544	9.499	2.11911e-21	3.77459e-20	0	Mitochondrial 37S ribosomal protein RSM23 [Source:UniProtKB/TrEMBL;Acc:A0A1D8PPW1]
C2_04010C_A	365.94	-3.00017	0.315903	-9.49713	2.15764e-21	3.83263e-20	HSP21	Small heat shock protein 21 [Source:UniProtKB/Swiss-Prot;Acc:Q5AHH4]
CR_02090C_A	8985.21	-0.792487	0.0834614	-9.49525	2.19691e-21	3.89168e-20	CET1	mRNA-capping enzyme subunit beta [Source:UniProtKB/Swiss-Prot;Acc:O93803]
C2_05840W_A	1905.89	1.98553	0.209279	9.48745	2.36744e-21	4.18227e-20	DPH1	2-(3-amino-3-carboxypropyl)histidine synthase subunit 1 [Source:UniProtKB/Swiss-Prot;Acc:Q59MG1]
C7_03610C_A	4941.51	1.09792	0.115782	9.48262	2.47984e-21	4.36886e-20	0	Has domain(s) with predicted metal ion binding activity
C2_05370C_A	1803.53	-1.28886	0.135953	-9.4802	2.53807e-21	4.45926e-20	RXT3	Rxt3p [Source:UniProtKB/TrEMBL;Acc:A0A1D8PHC7]
C1_04640W_A	4809.94	-1.61379	0.170351	-9.47334	2.71024e-21	4.74881e-20	0	TYR_PHOSPHATASE_2 domain-containing protein [Source:UniProtKB/TrEMBL;Acc:A0A1D8PDD7]
C2_10770W_A	2681.5	1.2838	0.135628	9.46556	2.92005e-21	5.10258e-20	RPC11	DNA-directed RNA polymerase subunit [Source:UniProtKB/TrEMBL;Acc:Q5A5N9]
C3_06080W_A	2335.65	-1.41138	0.149118	-9.46483	2.9404e-21	5.12424e-20	REV3	DNA polymerase [Source:UniProtKB/TrEMBL;Acc:A0A1D8PKE9]
C3_04330C_A	4888.71	-1.01114	0.106858	-9.46246	3.0079e-21	5.22775e-20	0	Protein of unknown function, Cyr1-repressed, induced by alpha pheromone in SpiderM medium, rat catheter and Spider biofilm induced
C2_08130W_A	1596.33	-2.05432	0.217368	-9.45086	3.36045e-21	5.82478e-20	ARA1	Aldo_ket_red domain-containing protein [Source:UniProtKB/TrEMBL;Acc:A0A1D8PI24]
C6_02010C_A	83426.9	1.547	0.163714	9.4494	3.4078e-21	5.89102e-20	GPD2	Glycerol-3-phosphate dehydrogenase [NAD(+)] [Source:UniProtKB/TrEMBL;Acc:Q59W33]
C2_01540W_A	1036.25	-1.88389	0.199425	-9.44663	3.49922e-21	6.03287e-20	0	TauD domain-containing protein [Source:UniProtKB/TrEMBL;Acc:A0A1D8PGE7]
C6_04110W_A	5629.65	-1.13787	0.120563	-9.43798	3.80018e-21	6.53428e-20	0	Aa_trans domain-containing protein [Source:UniProtKB/TrEMBL;Acc:A0A1D8PQC0]
C7_02220C_A	2428.78	-1.84888	0.195966	-9.43471	3.92063e-21	6.72347e-20	0	Protein kinase domain-containing protein [Source:UniProtKB/TrEMBL;Acc:A0A1D8PR30]
C1_04710C_A	1575.12	1.6612	0.176274	9.42399	4.34283e-21	7.42774e-20	RSA3	Ribosome assembly protein 3 [Source:UniProtKB/Swiss-Prot;Acc:Q59VF9]
C7_00280W_A	18073.2	-9.54828	1.01378	-9.41852	4.57491e-21	7.80397e-20	HGT12	MFS domain-containing protein [Source:UniProtKB/TrEMBL;Acc:A0A1D8PQJ5]
C2_09020W_A	10361.5	0.84492	0.0898753	9.40102	5.40351e-21	9.19309e-20	CDC47	DNA replication licensing factor MCM7 [Source:UniProtKB/TrEMBL;Acc:A0A1D8PIE7]
C5_05190W_A	1321.3	-1.31628	0.140024	-9.40035	5.43813e-21	9.22765e-20	PCL5	Cyclin N-terminal domain-containing protein [Source:UniProtKB/TrEMBL;Acc:Q5AK08]
C2_07900W_A	47764.9	-2.43297	0.258913	-9.3969	5.6196e-21	9.51054e-20	GDH2	NAD-specific glutamate dehydrogenase [Source:UniProtKB/TrEMBL;Acc:A0A1D8PI00]
C1_11310C_A	9910.68	-1.14373	0.121793	-9.39078	5.95567e-21	1.00529e-19	PSP1	PSP1 C-terminal domain-containing protein [Source:UniProtKB/TrEMBL;Acc:A0A1D8PF34]
C3_05710W_A	75365.3	-1.18547	0.126316	-9.38494	6.29505e-21	1.0598e-19	RCT1	Rick_17kDa_Anti domain-containing protein [Source:UniProtKB/TrEMBL;Acc:A0A1D8PKD1]
C2_00240C_A	1946.93	-2.69124	0.28678	-9.38433	6.33183e-21	1.06322e-19	SOD6	Cell surface superoxide dismutase [Cu-Zn] 6 [Source:UniProtKB/Swiss-Prot;Acc:Q5ACV9]
C7_02810W_A	10841.1	-1.53337	0.163481	-9.37949	6.62914e-21	1.11025e-19	PRX1	Thioredoxin domain-containing protein [Source:UniProtKB/TrEMBL;Acc:Q5A5A0]
CR_07310W_A	1674.82	2.03248	0.216964	9.36782	7.40465e-21	1.23692e-19	0	Has domain(s) with predicted ATP binding, nucleic acid binding activity
C2_09500W_A	3144.11	1.85769	0.198487	9.35926	8.02946e-21	1.33783e-19	0	tRNA dihydrouridine synthase [Source:UniProtKB/TrEMBL;Acc:A0A1D8PIH5]
CR_02920C_A	932.154	-3.05164	0.326462	-9.34762	8.96414e-21	1.48971e-19	AQY1	Aqy1p [Source:UniProtKB/TrEMBL;Acc:Q5A1Z4]
C1_12680W_A	10219.5	1.39378	0.149198	9.34187	9.46468e-21	1.56885e-19	0	WD_REPEATS_REGION domain-containing protein [Source:UniProtKB/TrEMBL;Acc:A0A1D8PFH2]
CR_08890C_A	2325.51	-2.31217	0.247668	-9.33576	1.00267e-20	1.65774e-19	ASR2	Asr2p [Source:UniProtKB/TrEMBL;Acc:A0A1D8PTU7]
CR_10750C_A	2232.22	1.12295	0.120401	9.3267	1.0922e-20	1.80115e-19	0	zf-LYAR domain-containing protein [Source:UniProtKB/TrEMBL;Acc:A0A1D8PUC3]
C4_02930W_A	2419.27	-4.43421	0.475707	-9.32131	1.1491e-20	1.89015e-19	0	Protein of unknown function, Ras1 and Cyr1 repressed, rat catheter and Spider biofilm induced
C1_11660W_A	10977.6	-1.55437	0.16681	-9.31822	1.18308e-20	1.94109e-19	GAD1	Glutamate decarboxylase [Source:UniProtKB/TrEMBL;Acc:A0A1D8PF79]
CR_06740W_A	1512.39	1.10261	0.118364	9.31539	1.21509e-20	1.98855e-19	0	Spindle pole body component [Source:UniProtKB/TrEMBL;Acc:Q59PZ2]
C4_03280W_A	22336.1	-1.1109	0.119269	-9.31424	1.22833e-20	1.99724e-19	MSN5	Karyopherin [Source:UniProtKB/TrEMBL;Acc:A0A1D8PLT4]
C2_10530C_A	9981.6	-0.805607	0.0864928	-9.31415	1.22929e-20	1.99724e-19	KIN3	Protein kinase domain-containing protein [Source:UniProtKB/TrEMBL;Acc:Q5A5S5]
C6_02340W_A	16674.8	-1.11752	0.119981	-9.31412	1.22969e-20	1.99724e-19	HRR25	Protein kinase domain-containing protein [Source:UniProtKB/TrEMBL;Acc:Q59S64]
C2_07210C_A	6818.15	-1.05453	0.113396	-9.29955	1.41041e-20	2.28501e-19	TPK2	cAMP-dependent protein kinase catalytic subunit [Source:UniProtKB/TrEMBL;Acc:A0A1D8PHU1]
C1_06810W_A	6679.02	-2.2281	0.239604	-9.29912	1.41617e-20	2.28859e-19	CAT1	Peroxisomal catalase [Source:UniProtKB/Swiss-Prot;Acc:O13289]
C2_05440W_A	2713.55	-2.12435	0.228667	-9.29016	1.5405e-20	2.48329e-19	PEX6	AAA family ATPase peroxin 6 [Source:UniProtKB/TrEMBL;Acc:Q59ZE6]
C3_02890C_A	353.799	-2.16261	0.23286	-9.28718	1.58435e-20	2.54761e-19	0	Ortholog of C. dubliniensis CD36 : Cd36_82875 and Candida albicans WO-1 : CAWG_02609
C1_14420W_A	10469.3	-0.917661	0.0989265	-9.27619	1.75643e-20	2.81728e-19	DDI1	DNA damage-inducible protein 1 [Source:UniProtKB/TrEMBL;Acc:A0A1D8PFX6]
C4_06730C_A	5356.9	-1.21351	0.13083	-9.27544	1.76895e-20	2.83033e-19	0	Usp domain-containing protein [Source:UniProtKB/TrEMBL;Acc:Q5A0W0]
C7_03400C_A	8448.85	1.68975	0.182259	9.27113	1.84187e-20	2.9397e-19	0	ATP-dependent RNA helicase [Source:UniProtKB/TrEMBL;Acc:A0A1D8PRD5]
C3_03000W_A	363.495	-2.17073	0.234521	-9.25602	2.12204e-20	3.37849e-19	0	Ortholog of C. dubliniensis CD36 : Cd36_82980, C. parapsilosis CDC317 : CPAR2_102360, Candida tenuis NRRL Y-1498 : cten_CGOB_00165 and Debaryomyces hansenii CBS767 : DEHA2G00990g
CR_03750C_A	1195.51	1.3888	0.150209	9.24578	2.33529e-20	3.70885e-19	PRP42	mRNA splicing protein [Source:UniProtKB/TrEMBL;Acc:Q5A014]
C1_13630W_A	1373.76	-2.19313	0.237519	-9.23352	2.61879e-20	4.14889e-19	CYB2	Cyb2p [Source:UniProtKB/TrEMBL;Acc:Q5AKX8]
C1_12400C_A	1730.17	-1.39035	0.150692	-9.22643	2.79795e-20	4.42186e-19	0	Ortholog of Candida albicans WO-1 : CAWG_00201
C3_02420C_A	717.519	1.9299	0.209204	9.22495	2.83703e-20	4.47266e-19	PET111	Mitochondrial translational activator specific for the COX2 mRNA, required for expression of mitochondrial respiratory chain complex IV (cytochrome c oxidase), Hap43p-induced gene
C1_11780W_A	283.873	-2.9426	0.319016	-9.224	2.86213e-20	4.50122e-19	#N/A	#N/A
C1_11250W_A	5255.79	-1.04527	0.113324	-9.22373	2.86945e-20	4.50175e-19	0	Microtubule-binding protein [Source:UniProtKB/TrEMBL;Acc:Q59W48]
C3_01460C_A	2615.4	-2.14166	0.23227	-9.22055	2.9558e-20	4.62597e-19	FOX3	Fox3p [Source:UniProtKB/TrEMBL;Acc:Q5AJ90]
CR_08810W_A	607242	-1.87443	0.203308	-9.21968	2.97987e-20	4.65235e-19	#N/A	#N/A
C3_00290W_A	29259.4	-0.761994	0.0826712	-9.21717	3.05056e-20	4.74774e-19	RPT2	AAA domain-containing protein [Source:UniProtKB/TrEMBL;Acc:A0A1D8PIV7]
C1_10250C_A	941.589	1.97891	0.214702	9.21699	3.05569e-20	4.74774e-19	0	Ortholog of C. dubliniensis CD36 : Cd36_09650, C. parapsilosis CDC317 : CPAR2_805060, C. auris B8441 : B9J08_004034 and Candida tenuis NRRL Y-1498 : CANTEDRAFT_95780
C1_12780W_A	4086.49	-0.941906	0.102269	-9.21005	3.25985e-20	5.05277e-19	RBK1	Ribokinase [Source:UniProtKB/TrEMBL;Acc:A0A1D8PFI3]
C6_00150W_A	110553	-1.27965	0.13899	-9.20683	3.35909e-20	5.1941e-19	ARD	Ardp [Source:UniProtKB/TrEMBL;Acc:A0A1D8PPB1]
C1_06230C_A	3845.2	-2.03	0.220529	-9.20512	3.41278e-20	5.2645e-19	MDM34	Mitochondrial distribution and morphology protein 34 [Source:UniProtKB/Swiss-Prot;Acc:Q59MC8]
CR_09750C_A	4880.4	-1.63778	0.178003	-9.20085	3.55115e-20	5.46487e-19	0	Phosphatidylinositol-3-phosphate-binding ubiquitin-protein ligase [Source:UniProtKB/TrEMBL;Acc:A0A1D8PU28]
C4_03230C_A	4863.23	-1.88575	0.204963	-9.20042	3.56547e-20	5.47385e-19	0	Integrase catalytic domain-containing protein [Source:UniProtKB/TrEMBL;Acc:A0A1D8PLS1]
C7_01040C_A	2031.31	1.04098	0.11321	9.1951	3.74655e-20	5.73819e-19	0	Ortholog(s) have ubiquitin ligase complex localization
C1_04480C_A	10738.1	-1.14309	0.124353	-9.19226	3.84682e-20	5.87779e-19	TUS1	CNH domain-containing protein [Source:UniProtKB/TrEMBL;Acc:A0A1D8PDA9]
CR_07600W_A	6000.31	1.18536	0.129088	9.18256	4.20981e-20	6.40423e-19	0	DNA-dependent ATPase [Source:UniProtKB/TrEMBL;Acc:A0A1D8PTJ0]
C1_05090W_A	1734.17	1.4237	0.155045	9.18252	4.21122e-20	6.40423e-19	TRY2	Transcriptional regulator of yeast form adherence 2 [Source:UniProtKB/Swiss-Prot;Acc:Q59LX5]
CR_10300W_A	16799.4	-0.934368	0.102076	-9.15367	5.50326e-20	8.34941e-19	PUP1	Proteasome endopeptidase complex [Source:UniProtKB/TrEMBL;Acc:A0A1D8PU67]
CR_08060C_A	11896.8	-1.0513	0.114862	-9.15268	5.55369e-20	8.40614e-19	VPS21	Rab family GTPase [Source:UniProtKB/TrEMBL;Acc:Q59X89]
C2_05850C_A	2538.84	1.2541	0.137099	9.14743	5.83018e-20	8.80398e-19	COG6	Conserved oligomeric Golgi complex subunit 6 [Source:UniProtKB/Swiss-Prot;Acc:Q59MF9]
C2_00670C_A	658.669	-3.68565	0.403006	-9.1454	5.9412e-20	8.95067e-19	0	Ortholog of Candida albicans WO-1 : CAWG_03846
C7_03240W_A	6102.13	-1.5489	0.169737	-9.12529	7.15417e-20	1.07529e-18	0	Glucose-induced degradation complex subunit [Source:UniProtKB/TrEMBL;Acc:A0A1D8PR97]
CR_01200W_A	373.258	-2.89906	0.318753	-9.09501	9.45772e-20	1.41822e-18	OYE22	Oxidored_FMN domain-containing protein [Source:UniProtKB/TrEMBL;Acc:Q5A894]
C6_03720W_A	17604.2	1.12177	0.123535	9.08062	1.07956e-19	1.61508e-18	ALA1	Alanine--tRNA ligase [Source:UniProtKB/Swiss-Prot;Acc:Q5A8K2]
C6_01860C_A	3707.77	1.60604	0.176881	9.07977	1.08801e-19	1.62395e-18	HCH1	Aha1_N domain-containing protein [Source:UniProtKB/TrEMBL;Acc:A0A1D8PPR5]
C6_01900C_A	4165.29	-1.84915	0.204094	-9.0603	1.30094e-19	1.93728e-18	DOG1	2-deoxyglucose-6-phosphatase [Source:UniProtKB/TrEMBL;Acc:A0A1D8PPR2]
C3_00930W_A	5328.57	-2.33541	0.257945	-9.05393	1.37912e-19	2.04898e-18	ATO2	Ato2p [Source:UniProtKB/TrEMBL;Acc:A0A1D8PJ42]
C7_01660C_A	3562.35	1.00571	0.111092	9.05294	1.39167e-19	2.06287e-18	0	Protein transport protein SEC23 [Source:UniProtKB/TrEMBL;Acc:Q5AGY0]
C1_03670C_A	3266.12	-0.986384	0.108979	-9.05116	1.41455e-19	2.09198e-18	DAO1	DAO domain-containing protein [Source:UniProtKB/TrEMBL;Acc:A0A1D8PD33]
CR_02790C_A	1390.5	1.16002	0.128319	9.04014	1.56474e-19	2.3088e-18	ALG5	Dolichyl-phosphate beta-glucosyltransferase [Source:UniProtKB/TrEMBL;Acc:A0A1D8PSA5]
CR_08830W_A	2975.66	-6.78096	0.750185	-9.03905	1.58034e-19	2.32649e-18	0	(orf19.7279.1) Protein of unknown function, Spider biofilm induced
C1_09780C_A	2799.24	-1.44786	0.160336	-9.03018	1.71391e-19	2.51738e-18	0	Ferric oxidoreductase domain-containing protein [Source:UniProtKB/TrEMBL;Acc:Q5APC2]
C1_11740W_A	1181.2	1.09588	0.121492	9.02017	1.87792e-19	2.75201e-18	0	Ortholog of Pichia stipitis Pignal : PICST_30878, Candida tropicalis NEW ASSEMBLY : CTRG1_01052, Spathaspora passalidarum NRRL Y-27907 : SPAPADRAFT_60017 and Candida guilliermondii ATCC 6260 : PGUG_05223
C5_01760C_A	4791.94	1.21496	0.134706	9.01931	1.8927e-19	2.76737e-18	PIKA	Phosphatidylinositol 4-kinase PIK1a [Source:UniProtKB/Swiss-Prot;Acc:Q9UW24]
CR_05150W_A	1429.84	1.7542	0.195032	8.9944	2.37522e-19	3.46503e-18	0	Mitochondrial 54S ribosomal protein YmL44 [Source:UniProtKB/TrEMBL;Acc:A0A1D8PSW9]
C1_02520W_A	218.397	-5.94245	0.660934	-8.991	2.45001e-19	3.56607e-18	SCW4	Scw4p [Source:UniProtKB/TrEMBL;Acc:Q5AIB2]
C4_04930C_A	1067.14	1.26772	0.141051	8.98769	2.52471e-19	3.66651e-18	0	J domain-containing protein [Source:UniProtKB/TrEMBL;Acc:Q5A6A5]
C4_00820W_A	2202.08	1.51503	0.169046	8.96221	3.18248e-19	4.61138e-18	0	Ortholog(s) have magnesium ion transmembrane transporter activity, role in magnesium ion export from mitochondrion, magnesium ion transport and mitochondrial inner membrane localization
C3_04070C_A	7481.11	-1.46769	0.163872	-8.95634	3.35633e-19	4.84716e-18	CDR11	Cdr11p [Source:UniProtKB/TrEMBL;Acc:A0A1D8PK15]
CR_10270C_A	2702.44	1.24176	0.13865	8.95612	3.3629e-19	4.84716e-18	AHA1	Aha1_N domain-containing protein [Source:UniProtKB/TrEMBL;Acc:A0A1D8PU72]
CR_08770W_A	201706	-2.28934	0.255621	-8.95597	3.36775e-19	4.84716e-18	#N/A	#N/A
C3_00210C_A	935.864	-1.71094	0.191132	-8.95162	3.503e-19	5.03059e-18	0	Predicted integral membrane protein, Spider biofilm induced
C7_00560C_A	1457.28	1.17627	0.13158	8.93957	3.90688e-19	5.59812e-18	THG1	tRNA(His) guanylyltransferase [Source:UniProtKB/TrEMBL;Acc:A0A1D8PQL3]
C2_06070W_A	2123.22	-1.95913	0.219232	-8.93636	4.0219e-19	5.75016e-18	FAA2-1	AMP-binding domain-containing protein [Source:UniProtKB/TrEMBL;Acc:A0A1D8PHL1]
C4_04030W_A	2738.28	-8.76113	0.982566	-8.91659	4.80888e-19	6.86009e-18	JEN2	MFS domain-containing protein [Source:UniProtKB/TrEMBL;Acc:A0A1D8PLY7]
C1_14250C_A	3772.69	-1.65329	0.185585	-8.90857	5.16963e-19	7.35845e-18	0	Putative protein of unknown function, mutation confers hypersensitivity to amphotericin B
C2_02710C_A	3727.04	1.43979	0.161674	8.9055	5.31468e-19	7.54825e-18	0	Ortholog(s) have rRNA binding activity, role in rRNA processing, ribosomal small subunit assembly and CURI complex, UTP-C complex localization
CR_03190C_A	150.256	-2.86392	0.322121	-8.89084	6.06484e-19	8.59475e-18	#N/A	#N/A
C2_02950W_A	2455	-2.27107	0.255747	-8.88015	6.67717e-19	9.44175e-18	BNA31	Aminotran_1_2 domain-containing protein [Source:UniProtKB/TrEMBL;Acc:A0A1D8PGR0]
C1_00580W_A	2433.76	-1.36969	0.154299	-8.87685	6.8778e-19	9.70417e-18	0	Protein of unknown function, Spider biofilm induced
C1_12100C_A	4372.65	-2.07527	0.234017	-8.86804	7.44459e-19	1.04809e-17	PXA2	ABC transporter domain-containing protein [Source:UniProtKB/TrEMBL;Acc:A0A1D8PFB0]
CR_09570W_A	2874.32	-1.66209	0.187555	-8.86187	7.86802e-19	1.10529e-17	0	Has domain(s) with predicted integral component of membrane localization
C4_03460C_A	375.417	-3.43694	0.387885	-8.86072	7.94995e-19	1.11438e-17	0	Putative protein of unknown function, transcript upregulated in clinical isolates from HIV+ patients with oral candidiasis, Spider biofilm induced
C1_00920W_A	3774.05	0.941752	0.106294	8.85985	8.01187e-19	1.12062e-17	0	Ortholog(s) have phosphatidylinositol-4,5-bisphosphate binding, phosphatidylserine binding activity and role in endocytosis, site selection
C1_11850W_A	10684.4	-2.26644	0.256051	-8.85151	8.63442e-19	1.20508e-17	0	Protein of unknown function, Hap43-repressed gene, mRNA binds to She3, repressed in hyphae, Efg1 and Efh1 regulated, 5'-UTR intron, induced by Mnl1 under weak acid stress, rat catheter biofilm induced
C6_02790C_A	1904.41	-1.85913	0.210121	-8.84789	8.91892e-19	1.2421e-17	0	Putative transcriptional regulator of ribonucleotide reductase genes, Spider biofilm induced
C6_03790C_A	4197.44	-4.13722	0.468063	-8.83902	9.65598e-19	1.34185e-17	HGT10	MFS domain-containing protein [Source:UniProtKB/TrEMBL;Acc:Q5A8J5]
C5_01750C_A	216.002	2.54871	0.288379	8.83807	9.73904e-19	1.35048e-17	MTLA2	Mating-type-like protein A2 [Source:UniProtKB/Swiss-Prot;Acc:Q71U11]
C2_09300W_A	3147.51	0.760954	0.0861322	8.83472	1.00345e-18	1.38846e-17	MED18	Mediator of RNA polymerase II transcription subunit 18 [Source:UniProtKB/Swiss-Prot;Acc:Q59X40]
C4_02260C_A	2881.79	1.5817	0.179067	8.83301	1.01892e-18	1.40685e-17	0	Putative methyltransferase [Source:UniProtKB/TrEMBL;Acc:Q5AMT3]
C4_00810C_A	966.985	2.11468	0.239517	8.82892	1.05694e-18	1.45623e-17	0	tRNA N6-adenosine threonylcarbamoyltransferase, mitochondrial [Source:UniProtKB/TrEMBL;Acc:A0A1D8PL67]
C2_02640C_A	1443.2	-2.20111	0.24935	-8.82739	1.07149e-18	1.47313e-17	BNA32	Aminotran_1_2 domain-containing protein [Source:UniProtKB/TrEMBL;Acc:A0A1D8PGM8]
C4_02940W_A	23878.1	-1.06472	0.120794	-8.81436	1.2037e-18	1.65137e-17	ABP1	Abp1p [Source:UniProtKB/TrEMBL;Acc:Q5AFA8]
C5_03380W_A	1386.51	1.28089	0.145378	8.81072	1.24345e-18	1.70229e-17	ARP1	Actin-related protein 1 [Source:UniProtKB/TrEMBL;Acc:Q59QT2]
CR_06450W_A	1321.74	1.56248	0.177581	8.7987	1.38407e-18	1.89078e-17	GRC3	Polynucleotide 5'-hydroxyl-kinase GRC3 [Source:UniProtKB/Swiss-Prot;Acc:Q59U11]
C5_02680W_A	968.474	-1.5226	0.173239	-8.78899	1.50914e-18	2.05728e-17	0	Protein of unknown function, flow model biofilm induced, Spider biofilm induced
C7_03810W_A	10518.1	-0.913052	0.10397	-8.78187	1.60772e-18	2.18704e-17	SLA2	Sla2p [Source:UniProtKB/TrEMBL;Acc:A0A1D8PRF5]
C4_01300W_A	8680.89	-2.09926	0.239425	-8.76791	1.82012e-18	2.47076e-17	0	FCP1 homology domain-containing protein [Source:UniProtKB/TrEMBL;Acc:A0A1D8PL92]
CR_01300W_A	4008.58	1.07744	0.122893	8.76729	1.8302e-18	2.47922e-17	0	(orf19.3223.1) Putative 12kDa subunit of mitochondrial NADH-ubiquinone oxidoreductase, gene has intron
C5_01640W_A	3294.24	1.23782	0.141218	8.76528	1.86319e-18	2.51863e-17	MAS2	Mitochondrial-processing protease subunit alpha [Source:UniProtKB/TrEMBL;Acc:A0A1D8PN84]
CR_09510C_A	6165.82	0.858584	0.0979805	8.7628	1.90457e-18	2.56918e-17	0	Probable electron transfer flavoprotein subunit beta [Source:UniProtKB/TrEMBL;Acc:A0A1D8PTZ6]
C1_11540C_A	18923	-0.843649	0.0963205	-8.75877	1.97397e-18	2.65723e-17	CTA3	Cta3p [Source:UniProtKB/TrEMBL;Acc:A0A1D8PF53]
C1_03450C_A	8412.47	-0.854216	0.0976442	-8.74825	2.16685e-18	2.9108e-17	0	Protein kinase-related protein, required for normal sensitivity to caspofungin
C5_04380C_A	204.107	-3.15342	0.360558	-8.74595	2.21149e-18	2.96459e-17	0	Ortholog of Candida albicans WO-1 : CAWG_04810
C4_03430W_A	502.098	-2.48949	0.284777	-8.74188	2.29264e-18	3.067e-17	MOH1	Yippee domain-containing protein [Source:UniProtKB/TrEMBL;Acc:A0A1D8PLT8]
C3_02840W_A	447.292	1.77334	0.203115	8.73074	2.53005e-18	3.37759e-17	0	Ribonuclease P/MRP protein subunit POP5 [Source:UniProtKB/TrEMBL;Acc:Q5AEJ3]
C1_11260C_A	154.43	-3.86135	0.442349	-8.72921	2.56468e-18	3.41675e-17	0	(orf19.675.1) Putative adhesin-like protein
C1_04220C_A	2139.78	-1.33799	0.153658	-8.7076	3.10384e-18	4.12651e-17	0	Ortholog of C. dubliniensis CD36 : Cd36_03980, C. parapsilosis CDC317 : CPAR2_107050, C. auris B8441 : B9J08_003358 and Candida tenuis NRRL Y-1498 : CANTEDRAFT_113999
CR_02880W_A	416.849	-1.92628	0.221276	-8.70534	3.16625e-18	4.20081e-17	0	Protein of unknown function, Hap43-repressed, induced in core caspofungin response, regulated by yeast-hypha switch, Spider biofilm repressed
C1_03080C_A	1355.73	1.41968	0.16331	8.69317	3.52456e-18	4.6666e-17	TEM1	Ras family GTPase [Source:UniProtKB/TrEMBL;Acc:A0A1D8PCX9]
C2_08720W_A	4171.43	-1.15075	0.132404	-8.6912	3.58642e-18	4.73877e-17	0	PAPA-1 domain-containing protein [Source:UniProtKB/TrEMBL;Acc:A0A1D8PIC9]
C3_01900C_A	2894.13	1.34624	0.15491	8.6905	3.60844e-18	4.75812e-17	0	FYVE-type domain-containing protein [Source:UniProtKB/TrEMBL;Acc:A0A1D8PJA2]
C2_05150W_A	2092.81	-1.23365	0.142	-8.68765	3.70009e-18	4.86901e-17	PEX2	RING-type domain-containing protein [Source:UniProtKB/TrEMBL;Acc:Q59ZH3]
C3_00480C_A	6777.22	-2.30019	0.26517	-8.67437	4.15831e-18	5.46085e-17	DOT5	Thioredoxin domain-containing protein [Source:UniProtKB/TrEMBL;Acc:Q5A7P9]
C1_00540C_A	3588.68	1.13329	0.130668	8.67304	4.2074e-18	5.51409e-17	0	Protein with a Bul1 domain, binds the ubiquitin ligase Rsp5 and is involved in intracellular trafficking of a general amino acid permease Gap1, repressed in an azole-resistant strain overexpressing MDR1, Spider biofilm induced
C4_03390W_A	13685.5	-0.724217	0.0835323	-8.6699	4.32497e-18	5.65668e-17	CSH3	Csh3p [Source:UniProtKB/TrEMBL;Acc:A0A1D8PLU5]
C1_05520W_A	1105.32	-1.56838	0.181	-8.66512	4.51044e-18	5.88731e-17	0	Protein of unknown function, induced by Sfu1, Spider biofilm induced
C5_05390C_A	38888.2	-1.29903	0.149943	-8.66353	4.57387e-18	5.95804e-17	PGA4	1,3-beta-glucanosyltransferase PGA4 [Source:UniProtKB/Swiss-Prot;Acc:Q5AJY5]
C5_02790C_A	18826.5	1.38318	0.159973	8.64633	5.31813e-18	6.91357e-17	GAP1	Amino-acid permease GAP1 [Source:UniProtKB/Swiss-Prot;Acc:Q5AG77]
C4_01080W_A	5804.93	1.20004	0.138795	8.64609	5.32939e-18	6.91427e-17	RAT1	5'-3' exoribonuclease 2 [Source:UniProtKB/Swiss-Prot;Acc:Q5AMG5]
C5_04530W_A	4264.29	1.5361	0.177801	8.63939	5.65127e-18	7.31714e-17	0	Sod_Fe_C domain-containing protein [Source:UniProtKB/TrEMBL;Acc:Q5AK82]
C6_04240W_A	477.123	1.71565	0.198637	8.63715	5.76335e-18	7.44731e-17	0	Alba domain-containing protein [Source:UniProtKB/TrEMBL;Acc:A0A1D8PQD1]
C1_09810W_A	3648.66	1.20766	0.139948	8.62938	6.16877e-18	7.95525e-17	0	OBG-type G domain-containing protein [Source:UniProtKB/TrEMBL;Acc:Q5APB9]
C1_00520W_A	2089.89	1.03634	0.120105	8.62865	6.20815e-18	7.99004e-17	0	Phosphoglycerate mutase [Source:UniProtKB/TrEMBL;Acc:Q5ABB4]
CR_01000C_A	8008.67	0.987884	0.114561	8.62322	6.50963e-18	8.36137e-17	SLN1	Histidine protein kinase SLN1 [Source:UniProtKB/Swiss-Prot;Acc:Q5A872]
C2_03790C_A	8130.56	-2.00906	0.233289	-8.61189	7.18653e-18	9.21247e-17	ASR3	Asr3p [Source:UniProtKB/TrEMBL;Acc:A0A1D8PH00]
C1_09470C_A	3124.06	1.1222	0.130403	8.60567	7.58738e-18	9.70703e-17	0	Sidoreflexin [Source:UniProtKB/TrEMBL;Acc:Q5APF5]
C3_00530C_A	1718	1.22372	0.142342	8.59706	8.17827e-18	1.04423e-16	PAC1	Nuclear distribution protein PAC1 [Source:UniProtKB/Swiss-Prot;Acc:Q5A7Q6]
C4_00740W_A	1032.55	1.18795	0.138376	8.58493	9.08952e-18	1.15829e-16	0	Ribonuclease P [Source:UniProtKB/TrEMBL;Acc:A0A1D8PL39]
C4_01290W_A	10102.1	-1.82641	0.212778	-8.58365	9.19104e-18	1.16891e-16	0	RING finger and CHY zinc finger domain-containing protein, mutant are viable
C7_00290C_A	726.085	-3.06904	0.357789	-8.57777	9.67265e-18	1.22774e-16	HGT13	MFS domain-containing protein [Source:UniProtKB/TrEMBL;Acc:A0A1D8PQI9]
C2_03700W_A	984.377	1.49273	0.174096	8.57416	9.98093e-18	1.26438e-16	0	CN hydrolase domain-containing protein [Source:UniProtKB/TrEMBL;Acc:A0A1D8PGW9]
C1_14500C_A	21179.9	-1.17781	0.137403	-8.57198	1.01719e-17	1.28605e-16	0	N-acetyltransferase domain-containing protein [Source:UniProtKB/TrEMBL;Acc:A0A1D8PFY0]
CR_09650W_A	5309.52	-1.09961	0.128349	-8.56731	1.0593e-17	1.33667e-16	WAL1	Actin-binding protein [Source:UniProtKB/TrEMBL;Acc:A0A1D8PU03]
C3_06980W_A	1698.28	1.26456	0.147885	8.55093	1.22103e-17	1.53773e-16	HUT1	UDP-galactose transporter homolog 1 [Source:UniProtKB/Swiss-Prot;Acc:Q5ADN8]
C2_07860W_A	1159.19	1.11256	0.130142	8.54883	1.24344e-17	1.56291e-16	0	CUE domain-containing protein [Source:UniProtKB/TrEMBL;Acc:A0A1D8PI66]
C6_01250W_A	1512.65	-1.7396	0.203527	-8.54726	1.26042e-17	1.58117e-16	0	Protein of unknown function, induced by nitric oxide independent of Yhb1p
C1_02290C_A	1757.4	1.12921	0.132153	8.54472	1.28848e-17	1.61323e-16	0	ATP synthase complex assembly protein [Source:UniProtKB/TrEMBL;Acc:A0A1D8PCP8]
C1_07130C_A	3617	0.798734	0.0934798	8.54445	1.29149e-17	1.61387e-16	0	Protein of unknown function, Spider biofilm induced
C2_07360W_A	2199.86	0.961387	0.112629	8.53586	1.39119e-17	1.73509e-16	0	Trimethylguanosine synthase [Source:UniProtKB/TrEMBL;Acc:Q59U53]
C5_02850W_A	22813.2	1.2193	0.143024	8.52515	1.52616e-17	1.89974e-16	#N/A	#N/A
C1_11110C_A	1061.67	1.57021	0.184333	8.51836	1.61825e-17	2.0105e-16	0	Tubulin-binding prefolding complex subunit [Source:UniProtKB/TrEMBL;Acc:A0A1D8PF30]
C7_03820C_A	2551.82	-1.76462	0.207162	-8.51807	1.62238e-17	2.01175e-16	0	Ortholog of C. dubliniensis CD36 : Cd36_73480, Pichia stipitis Pignal : PICST_30727, Candida tropicalis NEW ASSEMBLY : CTRG1_05165 and Candida tropicalis MYA-3404 : CTRG_05165
C1_06000W_A	179.828	-2.93383	0.344448	-8.5175	1.6303e-17	2.01769e-16	0	AA_permease domain-containing protein [Source:UniProtKB/TrEMBL;Acc:A0A1D8PDP0]
C1_09400C_A	3859.52	-1.66996	0.196171	-8.51279	1.69799e-17	2.09744e-16	FTH1	Fth1p [Source:UniProtKB/TrEMBL;Acc:A0A1D8PEK3]
C5_05300W_A	5869.63	-1.07752	0.126633	-8.50898	1.75466e-17	2.1633e-16	RIB5	Riboflavin synthase [Source:UniProtKB/TrEMBL;Acc:A0A1D8PP67]
C6_02100W_A	3274.15	-5.94088	0.698312	-8.50749	1.7774e-17	2.18715e-16	0	Secreted potein, Hap43-repressed, fluconazole-induced, regulated by Tsa1, Tsa1B under H2O2 stress conditions, induced by Mnl1p under weak acid stress, Spider biofilm induced
C3_05460W_A	1223.6	1.72274	0.202524	8.50633	1.7953e-17	2.20497e-16	0	Aa_trans domain-containing protein [Source:UniProtKB/TrEMBL;Acc:A0A1D8PKB2]
C7_00680W_A	595.734	1.41683	0.166596	8.50456	1.82279e-17	2.23447e-16	0	Maf-like protein, rat catheter biofilm induced
C1_12740W_A	6791.35	-1.21019	0.142335	-8.50241	1.85689e-17	2.27196e-16	0	USP domain-containing protein [Source:UniProtKB/TrEMBL;Acc:A0A1D8PFI5]
C2_07710W_A	354.693	-2.80489	0.330084	-8.4975	1.93718e-17	2.36571e-16	0	Ortholog of C. dubliniensis CD36 : Cd36_21990, C. parapsilosis CDC317 : CPAR2_103660, Debaryomyces hansenii CBS767 : DEHA2F19756g and Pichia stipitis Pignal : PICST_61375
C4_02690W_A	4540.21	-1.34992	0.158934	-8.49359	2.0035e-17	2.43881e-16	0	[Histone H3]-trimethyl-L-lysine(9) demethylase [Source:UniProtKB/TrEMBL;Acc:A0A1D8PLN0]
CR_04180C_A	11493.1	-0.929988	0.109494	-8.49353	2.0046e-17	2.43881e-16	0	Ortholog(s) have 3'-5' DNA helicase activity
C6_00230W_A	1577.17	-0.953545	0.112309	-8.49037	2.05974e-17	2.50117e-16	0	acidPPc domain-containing protein [Source:UniProtKB/TrEMBL;Acc:A0A1D8PPA6]
C2_04230W_A	3984.83	1.74771	0.205913	8.48762	2.10914e-17	2.55267e-16	BAT21	Branched-chain-amino-acid aminotransferase [Source:UniProtKB/TrEMBL;Acc:A0A1D8PH42]
C6_00640C_A	1096.94	1.23276	0.145243	8.48757	2.11007e-17	2.55267e-16	0	General transcription and DNA repair factor IIH subunit TFB4 [Source:UniProtKB/TrEMBL;Acc:A0A1D8PPE3]
C4_06840W_A	1523.41	1.08084	0.127351	8.48716	2.11755e-17	2.55692e-16	0	Has domain(s) with predicted sequence-specific DNA binding activity
C3_02300W_A	843.892	2.3909	0.281889	8.48171	2.21906e-17	2.67449e-16	FGR23	Filamentous growth regulator 23 [Source:UniProtKB/Swiss-Prot;Acc:Q5AJV5]
C1_09160W_A	645.2	-1.68685	0.199074	-8.47347	2.38184e-17	2.86531e-16	AOX1	Alternative oxidase [Source:UniProtKB/TrEMBL;Acc:A0A1D8PEM4]
C7_03180C_A	17074.9	-1.06774	0.126021	-8.47272	2.39725e-17	2.87848e-16	HHO1	Histone H1 [Source:UniProtKB/TrEMBL;Acc:A0A1D8PR93]
C1_01150C_A	2355.26	1.36033	0.160852	8.45707	2.74181e-17	3.2861e-16	PPM2	tRNA wybutosine-synthesizing protein 4 [Source:UniProtKB/Swiss-Prot;Acc:Q5A931]
C4_01850C_A	2818.86	-1.73443	0.205383	-8.44486	3.0441e-17	3.64163e-16	PDC12	Pdc12p [Source:UniProtKB/TrEMBL;Acc:A0A1D8PLD6]
C4_01560C_A	1284.13	1.13838	0.134828	8.44316	3.08871e-17	3.68815e-16	0	Ubiquitin-ubiquitin ligase [Source:UniProtKB/TrEMBL;Acc:A0A1D8PLC1]
C5_03090W_A	4894.47	-0.811103	0.0961545	-8.43542	3.3002e-17	3.9334e-16	VPS4	Vacuolar protein sorting-associated protein 4 [Source:UniProtKB/Swiss-Prot;Acc:Q5AG40]
C1_08130C_A	1959.41	-1.00482	0.119419	-8.41424	3.95458e-17	4.70464e-16	TERT	Telomerase reverse transcriptase [Source:UniProtKB/TrEMBL;Acc:A0A1D8PEA0]
C4_04660C_A	4402.09	-1.42454	0.169475	-8.40561	4.25641e-17	5.05439e-16	0	Ubiquitin carboxyl-terminal hydrolase [Source:UniProtKB/TrEMBL;Acc:Q5A675]
C7_03090C_A	615.52	-1.58452	0.188756	-8.39451	4.67844e-17	5.54533e-16	SSP96	Ssp96p [Source:UniProtKB/TrEMBL;Acc:A0A1D8PR96]
C2_00780W_A	1705.9	-1.69299	0.201977	-8.38208	5.20019e-17	6.15244e-16	POT1-2	Pot1-2p [Source:UniProtKB/TrEMBL;Acc:Q5AD21]
C2_06480W_A	1777.22	1.54235	0.184058	8.37968	5.30709e-17	6.26742e-16	TRM10	tRNA (guanine(9)-N1)-methyltransferase [Source:UniProtKB/Swiss-Prot;Acc:Q59Q39]
C1_02730W_A	623.386	-2.32247	0.277169	-8.37926	5.32601e-17	6.27826e-16	0	Protein of unknown function, Spider biofilm induced
C3_03720W_A	3250.61	-1.22383	0.146127	-8.37511	5.51703e-17	6.49157e-16	GTT11	Gtt11p [Source:UniProtKB/TrEMBL;Acc:A0A1D8PJR2]
CR_02070C_A	161876	-2.27451	0.271633	-8.37345	5.59533e-17	6.57171e-16	ADH5	PKS_ER domain-containing protein [Source:UniProtKB/TrEMBL;Acc:A0A1D8PS45]
C4_05070C_A	1151.91	-2.43903	0.291379	-8.37063	5.7309e-17	6.7187e-16	ARG8	Acetylornithine aminotransferase, mitochondrial [Source:UniProtKB/TrEMBL;Acc:A0A1D8PM83]
C4_04720W_A	13483.1	1.91919	0.229398	8.36619	5.95106e-17	6.96415e-16	0	Methylenetetrahydrofolate dehydrogenase (NAD(+)) [Source:UniProtKB/TrEMBL;Acc:A0A1D8PM44]
C1_01890C_A	5519.99	-1.21284	0.144987	-8.36511	6.006e-17	7.0157e-16	0	UBX domain-containing protein [Source:UniProtKB/TrEMBL;Acc:A0A1D8PCP0]
C6_00250W_A	5421.25	-1.12449	0.134538	-8.35817	6.3696e-17	7.42698e-16	0	AB hydrolase-1 domain-containing protein [Source:UniProtKB/TrEMBL;Acc:A0A1D8PPA2]
C2_05360C_A	625.447	-2.08434	0.249515	-8.35356	6.62352e-17	7.7091e-16	BIO32	Bio32p [Source:UniProtKB/TrEMBL;Acc:Q59ZF3]
C2_04400W_A	8037.99	0.936368	0.112295	8.33845	7.52713e-17	8.74503e-16	0	Protein of unknown function, mutants are viable, rat catheter and Spider biofilm induced
C7_03360W_A	19363.1	-1.12185	0.134595	-8.33495	7.75278e-17	8.991e-16	CPY1	Carboxypeptidase [Source:UniProtKB/TrEMBL;Acc:A0A1D8PRC2]
C7_00180W_A	232.164	2.87518	0.345068	8.33222	7.93391e-17	9.18454e-16	FAR1	RING-type domain-containing protein [Source:UniProtKB/TrEMBL;Acc:A0A1D8PQH4]
C2_03090C_A	7792.35	1.2753	0.153085	8.33064	8.04043e-17	9.29116e-16	ADE8	5'-phosphoribosylglycinamide transformylase [Source:UniProtKB/TrEMBL;Acc:A0A1D8PGS7]
C1_05500W_A	2918.89	1.69482	0.203477	8.32928	8.13347e-17	9.38186e-16	RSM22	Mitochondrial 37S ribosomal protein RSM22 [Source:UniProtKB/TrEMBL;Acc:Q5A2C7]
C4_00620C_A	2293.25	1.32839	0.159496	8.32868	8.17461e-17	9.41247e-16	SPC2	Signal peptidase complex subunit [Source:UniProtKB/TrEMBL;Acc:Q59SJ1]
C3_07100C_A	1025.69	-1.74802	0.209898	-8.32792	8.2275e-17	9.4565e-16	0	Ortholog(s) have mRNA binding activity, role in 3'-UTR-mediated mRNA destabilization, mitochondrion organization and P-body, cytoplasmic stress granule, perinuclear region of cytoplasm localization
C1_00630W_A	2031.71	-1.20146	0.144345	-8.32354	8.53711e-17	9.79489e-16	0	FAD-binding PCMH-type domain-containing protein [Source:UniProtKB/TrEMBL;Acc:Q5ABC8]
C2_01560W_A	6416.65	-1.13812	0.136778	-8.32093	8.72744e-17	9.99548e-16	BMT5	Beta-mannosyltransferase 5 [Source:UniProtKB/Swiss-Prot;Acc:Q5ALW2]
CR_01650W_A	3594.3	1.38424	0.166426	8.31744	8.98846e-17	1.02762e-15	URA5	Orotate phosphoribosyltransferase [Source:UniProtKB/TrEMBL;Acc:A0A1D8PS11]
C2_01420C_A	1323.51	1.55725	0.187241	8.31681	9.03613e-17	1.03124e-15	0	Has domain(s) with predicted DNA-binding transcription factor activity, sequence-specific DNA binding activity and role in regulation of transcription, DNA-templated
C5_03530C_A	563.58	2.03874	0.245255	8.31275	9.35097e-17	1.06528e-15	0	Polyketide_cyc domain-containing protein [Source:UniProtKB/TrEMBL;Acc:A0A1D8PNQ2]
CR_08160W_A	6390.91	-0.857243	0.103228	-8.30437	1.00348e-16	1.14117e-15	PTC5	PPM-type phosphatase domain-containing protein [Source:UniProtKB/TrEMBL;Acc:Q5A388]
C5_00820W_A	5448.17	1.32847	0.160025	8.30165	1.02676e-16	1.16559e-15	0	MRP-L46 domain-containing protein [Source:UniProtKB/TrEMBL;Acc:Q59X93]
C6_04050W_A	373.015	2.5118	0.302692	8.29821	1.05691e-16	1.19633e-15	0	E3 ubiquitin-protein ligase listerin [Source:UniProtKB/TrEMBL;Acc:A0A1D8PQB1]
C2_03440W_A	4051.68	-1.09434	0.131878	-8.29814	1.05755e-16	1.19633e-15	PGA33	Predicted GPI-anchored protein 33 [Source:UniProtKB/Swiss-Prot;Acc:Q5AHC0]
C2_03450W_A	2357.06	1.29975	0.156889	8.28453	1.18578e-16	1.33904e-15	0	Protein required for respiratory growth
C5_00290W_A	2427.58	1.2129	0.146429	8.2832	1.1991e-16	1.35171e-15	DUS4	tRNA-dihydrouridine synthase [Source:UniProtKB/TrEMBL;Acc:Q5A4Y0]
C6_01450C_A	1475.37	-1.72448	0.208218	-8.28205	1.21068e-16	1.36239e-15	0	Protein of unknown function, Cyr1-repressed, rat catheter and Spider biofilm induced
CR_05040W_A	285.237	-2.27017	0.274168	-8.28022	1.22948e-16	1.37879e-15	0	(orf19.647.3) Protein of unknown function, Spider biofilm induced
C1_09460W_A	10117.9	1.01009	0.121988	8.28021	1.22954e-16	1.37879e-15	ERG12	Mevalonate kinase [Source:UniProtKB/TrEMBL;Acc:A0A1D8PEL1]
C2_10480W_A	6406.31	-1.50491	0.18184	-8.27602	1.27356e-16	1.42388e-15	MDH1-3	Malate dehydrogenase [Source:UniProtKB/TrEMBL;Acc:Q5A5S6]
C4_03030C_A	7179.82	1.68726	0.203875	8.27597	1.27416e-16	1.42388e-15	NAN1	WD_REPEATS_REGION domain-containing protein [Source:UniProtKB/TrEMBL;Acc:Q5AFB9]
CR_10840C_A	80441.6	-3.41684	0.413154	-8.27014	1.33803e-16	1.49266e-15	XYL2	PKS_ER domain-containing protein [Source:UniProtKB/TrEMBL;Acc:A0A1D8PUB4]
C1_03040W_A	1024	1.32434	0.160155	8.2691	1.34973e-16	1.50312e-15	0	Protein of unknown function, induced by nitric oxide, rat catheter and Spider biofilm induced
C7_03530C_A	820.318	1.10898	0.134204	8.26344	1.41528e-16	1.5734e-15	ISY1	Pre-mRNA-splicing factor ISY1 [Source:UniProtKB/Swiss-Prot;Acc:Q59R35]
C2_06200C_A	3109.93	0.951669	0.115194	8.26144	1.43929e-16	1.59733e-15	GUF1	Translation factor GUF1, mitochondrial [Source:UniProtKB/Swiss-Prot;Acc:Q59P53]
C7_02170C_A	2346.74	-0.989994	0.11988	-8.25819	1.47903e-16	1.63862e-15	0	Iwr1 domain-containing protein [Source:UniProtKB/TrEMBL;Acc:Q5AH41]
CR_08120C_A	15443.5	-0.625811	0.0758741	-8.24802	1.61034e-16	1.78105e-15	DCP2	Nudix hydrolase domain-containing protein [Source:UniProtKB/TrEMBL;Acc:A0A1D8PTQ2]
C2_04660C_A	3232.09	-1.60196	0.194313	-8.24422	1.66245e-16	1.83552e-15	YAK1	Protein kinase domain-containing protein [Source:UniProtKB/TrEMBL;Acc:A0A1D8PH81]
CR_10830C_A	2883.19	-1.04865	0.127255	-8.24054	1.71434e-16	1.88958e-15	0	Mitoc_mL59 domain-containing protein [Source:UniProtKB/TrEMBL;Acc:A0A1D8PUC5]
C6_02280W_A	4786.59	1.22521	0.148691	8.23997	1.72254e-16	1.89368e-15	0	S. cerevisiae ortholog Stb1 has a role in regulation of MBF-specific transcription at Start, induced in a cyr1 null mutant, Spider biofilm induced
CR_02710W_A	4343.2	1.59061	0.193038	8.23987	1.72393e-16	1.89368e-15	RRP9	WD_REPEATS_REGION domain-containing protein [Source:UniProtKB/TrEMBL;Acc:Q5A213]
CR_05140W_A	1387.72	1.25784	0.152872	8.22806	1.90277e-16	2.08658e-15	0	Very-long-chain (3R)-3-hydroxyacyl-CoA dehydratase [Source:UniProtKB/TrEMBL;Acc:Q59QN4]
C6_02350C_A	3705.33	1.3818	0.168063	8.22192	2.00269e-16	2.19242e-15	PUS1	tRNA pseudouridine synthase 1 [Source:UniProtKB/Swiss-Prot;Acc:Q59S63]
CR_00900W_A	2640.36	1.66011	0.202024	8.21738	2.07997e-16	2.27316e-15	TRM1	tRNA (guanine(26)-N(2))-dimethyltransferase [Source:UniProtKB/TrEMBL;Acc:Q5A863]
C2_01380W_A	3338.43	-2.58601	0.314728	-8.21666	2.09249e-16	2.28297e-15	PLB4.5	Lysophospholipase [Source:UniProtKB/TrEMBL;Acc:A0A1D8PGF0]
C1_11690W_A	1975.77	-1.50856	0.183744	-8.21013	2.20952e-16	2.40659e-15	0	GATA-type domain-containing protein [Source:UniProtKB/TrEMBL;Acc:Q59TU4]
C5_02070C_A	4783.9	1.04697	0.127616	8.2041	2.32321e-16	2.52615e-15	ESF2	Pre-rRNA-processing protein ESF2 [Source:UniProtKB/Swiss-Prot;Acc:Q59YL9]
C2_05770W_A	1160.8	-1.78945	0.218126	-8.20374	2.33026e-16	2.52954e-15	0	Zn(2)-C6 fungal-type domain-containing protein [Source:UniProtKB/TrEMBL;Acc:A0A1D8PHG0]
C2_10630W_A	2892.64	-0.984982	0.120072	-8.20326	2.33959e-16	2.53541e-15	0	Metallophos domain-containing protein [Source:UniProtKB/TrEMBL;Acc:Q5A5Q7]
C2_07340W_A	5041.98	1.6373	0.199732	8.19746	2.45511e-16	2.65614e-15	NOC4	CBF domain-containing protein [Source:UniProtKB/TrEMBL;Acc:A0A1D8PI20]
C2_09360W_A	1876.49	1.77973	0.217328	8.18913	2.63112e-16	2.84179e-15	0	Ortholog of C. dubliniensis CD36 : Cd36_23480, C. parapsilosis CDC317 : CPAR2_407050, C. auris B8441 : B9J08_003033 and Candida tenuis NRRL Y-1498 : CANTEDRAFT_116822
C1_12610W_A	2301.89	1.64998	0.201532	8.18717	2.67438e-16	2.88368e-15	0	RNase III domain-containing protein [Source:UniProtKB/TrEMBL;Acc:Q59M32]
C6_01500C_A	685.482	-3.37007	0.411647	-8.18679	2.68281e-16	2.88794e-15	TRY5	Transcriptional regulator of yeast form adherence 5 [Source:UniProtKB/Swiss-Prot;Acc:Q5A4K7]
C4_01220C_A	803.3	-1.77746	0.217303	-8.17963	2.84723e-16	3.05982e-15	0	Protein with a glycoside hydrolase domain, mutants are viable
C2_08870C_A	6131.98	-1.77564	0.217204	-8.17499	2.95902e-16	3.17216e-15	PIR1	Cell wall mannoprotein PIR1 [Source:UniProtKB/Swiss-Prot;Acc:Q59SF7]
C3_05010C_A	2035.18	1.19375	0.146029	8.17472	2.96546e-16	3.17216e-15	0	DNA helicase [Source:UniProtKB/TrEMBL;Acc:Q5AND3]
C2_03350W_A	222.203	-4.10081	0.501648	-8.17468	2.96652e-16	3.17216e-15	PGA17	Predicted GPI-anchored protein 17 [Source:UniProtKB/Swiss-Prot;Acc:Q5AHA4]
CR_01410C_A	2904.53	1.54096	0.18869	8.16664	3.17091e-16	3.3851e-15	0	WD_REPEATS_REGION domain-containing protein [Source:UniProtKB/TrEMBL;Acc:Q5A9D8]
C4_00460C_A	4281.46	0.886764	0.108636	8.16267	3.27686e-16	3.49242e-15	0	Translocase [Source:UniProtKB/TrEMBL;Acc:A0A1D8PL46]
C1_06760C_A	6212.71	1.38668	0.169933	8.16017	3.34558e-16	3.55979e-15	0	Putative U2 snRNP component, mutation confers hypersensitivity to 5-fluorocytosine (5-FC), 5-fluorouracil (5-FU), and tubercidin (7-deazaadenosine), Hap43-induced, Spider biofilm induced
C1_11240C_A	9632.45	-1.3425	0.164528	-8.15969	3.35873e-16	3.56789e-15	CHO1	CDP-diacylglycerol--serine O-phosphatidyltransferase [Source:UniProtKB/TrEMBL;Acc:A0A1D8PF32]
C7_00630C_A	378.075	-2.51326	0.308017	-8.15947	3.36485e-16	3.56851e-15	0	AA_permease domain-containing protein [Source:UniProtKB/TrEMBL;Acc:A0A1D8PQM7]
C7_00220W_A	585.475	1.61093	0.197594	8.15272	3.55842e-16	3.76761e-15	0	Has domain(s) with predicted exonuclease activity and intracellular anatomical structure localization
C2_05560W_A	1726.17	-1.0083	0.123685	-8.15219	3.57406e-16	3.77796e-15	0	Epimerase domain-containing protein [Source:UniProtKB/TrEMBL;Acc:Q59T49]
C4_02880C_A	1958.65	1.18645	0.145731	8.14132	3.90987e-16	4.12616e-15	0	Guanine nucleotide exchange factor [Source:UniProtKB/TrEMBL;Acc:Q5AF99]
C2_09880C_A	813.237	-2.21684	0.272323	-8.14049	3.93666e-16	4.14764e-15	0	SWIRM domain-containing protein [Source:UniProtKB/TrEMBL;Acc:A0A1D8PII2]
C3_02760C_A	5220.33	0.815935	0.100237	8.14007	3.95047e-16	4.15541e-15	0	Cytokin_check_N domain-containing protein [Source:UniProtKB/TrEMBL;Acc:A0A1D8PJL3]
C7_00260C_A	5320.52	-1.06292	0.130627	-8.13707	4.04959e-16	4.25273e-15	0	FAS1 domain-containing protein [Source:UniProtKB/TrEMBL;Acc:A0A1D8PQJ3]
C1_01710W_A	3302.39	-1.11305	0.13685	-8.13337	4.1751e-16	4.3774e-15	0	Protein of unknown function, flow model biofilm induced, Spider biofilm induced
C4_02000C_A	8998.39	-1.00514	0.123604	-8.13192	4.22545e-16	4.423e-15	RGA2	Rga2p [Source:UniProtKB/TrEMBL;Acc:Q5AMQ3]
C5_04610W_A	2458.17	1.07827	0.132863	8.11566	4.83138e-16	5.04906e-15	0	PCI domain-containing protein [Source:UniProtKB/TrEMBL;Acc:A0A1D8PP07]
C7_01730C_A	297.941	2.39504	0.295229	8.11247	4.96021e-16	5.17532e-15	STE18	Guanine nucleotide-binding protein subunit gamma [Source:UniProtKB/TrEMBL;Acc:A0A1D8PQX7]
C2_10640C_A	2000.11	1.18341	0.1462	8.09447	5.75163e-16	5.99136e-15	MTR2	Mtr2p [Source:UniProtKB/TrEMBL;Acc:A0A1D8PIR7]
C5_02600W_A	2709.84	-2.34573	0.289831	-8.09343	5.80062e-16	6.03265e-15	PUT1	Proline dehydrogenase [Source:UniProtKB/TrEMBL;Acc:A0A1D8PNH4]
C3_07920W_A	9900.75	-1.12059	0.138472	-8.09251	5.84459e-16	6.06859e-15	0	PfkB domain-containing protein [Source:UniProtKB/TrEMBL;Acc:A0A1D8PKZ6]
C2_03760C_A	13415.9	-1.68397	0.208117	-8.09147	5.89476e-16	6.11084e-15	0	Protein kinase domain-containing protein [Source:UniProtKB/TrEMBL;Acc:A0A1D8PH10]
C1_13350W_A	10909	-1.29496	0.160057	-8.0906	5.93732e-16	6.14508e-15	STP2	Transcriptional regulator STP2 [Source:UniProtKB/Swiss-Prot;Acc:Q5AL16]
C1_01240W_A	1233.1	-1.52089	0.187989	-8.09034	5.94992e-16	6.14825e-15	IFD3	Aldo_ket_red domain-containing protein [Source:UniProtKB/TrEMBL;Acc:Q5A923]
CR_07000C_A	5686.63	0.787363	0.0973714	8.08619	6.15608e-16	6.35111e-15	POL2	DNA polymerase epsilon catalytic subunit [Source:UniProtKB/TrEMBL;Acc:A0A1D8PTD0]
[truncated: 5,843 more rows]

## Sheet: efg1Δ_efg1T208A_vs_SN250
gene	baseMean	log2FoldChange	lfcSE	stat	pvalue	padj	name	description
[truncated: 6,468 more rows]

[truncated: 1 more sheets: efg1Δ_efg1T208A_vs_efg1Δ_EFG1]
