# Supplementary material for: The Candida albicans transcription factor Efg1 governs hyphal morphogenesis independently of the cAMP-protein kinase A pathway
Source: mBio. 2025 Oct 31;16(12):e02913-25. doi: 10.1128/mbio.02913-25 (PMC12691644; doi:10.1128/mbio.02913-25)
Supplement: Table S2 — Oligonucleotides and strains used in this work. [file mbio.02913-25-s0004.xlsx]

## Sheet: Sheet1
Plasmids:
Database number	Plasmid Name	Construction details
pRB1820	pSFS2A-Efg1+ AB	Golden Gate assembly with a single insert. The Efg1 5’ fragment and wildtype ORF was amplified from pRB360 with oligos 7063/7064 and was assembled into pSFS2A-GGA-Efg1 3’ (pRB1763) using BsaI.
pRB2122	pSFS2A-Efg1 AB T208E	Golden Gate Assembly of two fragments 1). The front half of Efg1 and 5’ upstream sequence was amplified from pRB360 with oligos 7063/8405(mutagenic). 2) The back half of Efg1 was amplified from pRB360 with oligos 8407/7074. Fragments were assembled with pRB1763 (pSFS2A GGA adapted, with Efg1 3’ in SacI/SacII) using BsaI.
pRB2124	pSFS2A-Efg1 AB T208A	Golden Gate Assembly of two fragments 1). The front half of Efg1 and 5’ upstream sequence was amplified from pRB360 with oligos 7063/8406(mutagenic). 2) The back half of Efg1 was amplified from pRB360 with oligos 8407/7074. Fragments were assembled with pRB1763 (pSFS2A GGA adapted, with Efg1 3’ in SacI/SacII) using BsaI.
pRB1763	pSFS2A-GGA-Efg1 3’ UTR	Plasmid for GGA assembly of Efg1 PrLD mutantions for addback. Efg1 3’ sequence was amplified from pRB1610 with oligos 6422/6423 and digested with SacI/SacII. Ligated into pRB1399.
RB1399	pSFS2A-GGA-Neut5L	For integration of GGA constructs into Neut5L. Neut5L region from pRB1333 was amplified using oligos 6060/6061 and digested with SacI and SacII. (this fragment has two pieces of Neut5L in tandem separated by a PacI site; integrates by double crossover) Insert was ligated into pRB1397 (pSFS2A-GGA adapter) digested with SacI and SacII.
RB1397	pSFS2A-GGA Adapter	pSFS2A modified to be used as an acceptor vector for Golden Gate Assembly using BsaI. Oligos 6048/6049 were annealed in 30mM Hepes 100mM Potassium acetate and ligated into pSFS2A digested with ApaI and XhoI (appropriate overhangs existed in annealed oligos).
RB1333	pRS159 - dCas9-MxII/SN52-gRNA	Addgene #122378 - dCAS9-Mxi1/gRNA plasmid from Wensing et al 2019.
RB1610	Efg1 YF-to-S PrLDs in PSFS2A (GGA)	From https://pmc.ncbi.nlm.nih.gov/articles/PMC10718430/
pRB360	Efg1+ Addback	from https://pubmed.ncbi.nlm.nih.gov/30824263/
Oligos:
Database number	Oligo Name	Sequence
6060	Neut5l to to pSFS2A Fwd SacII	GGACCGCCGCGGTAAACAAGTGGTATTCAA GCACAAT
6061	Neut5l to to pSFS2A Rev SacI	GGACCGGAGCTCCAGGAAGGACGATGAAGG A
6048	GGA Adapter for pSFS2A Fwd	CCAGTTGAGACCCATTAATGGTCTCTTACTC
6049	GGA Adapter for pSFS2A Rev	TCGAGAGTAAGAGACCATTAATGGGTCTCAACTGGGGCC
6422	Efg1 3’UTR SacII Fwd	GGTGACCGCGGTAAATATCATTTGTGTACATCACCTTCTG
6423	Efg1 3’UTR SacI Rev	GGTACTGAGCTCGTCTTATGCATCACCTACACG
7063	Efg1 5 GGA-BsaI Fwd	GGACCG GGTCTC T CAGTtgcctactggaagctatatatttga
7064	Efg1 5 GGA-BsaI Rev	GGACCG GGTCTC T taatatgggttatattcttggtagtcaaatag
8405	Efg1 T208E front fwd BsaI	GGACCG GGTCTC T ttcatcttcccacatggtagtTTCtactcgtggtctgattcctg
8406	Efg1 T208A front fwd BsaI	GGACCG GGTCTC T ttcatcttcccacatggtagtagctactcgtggtctgattcctg
8407	Efg1 mut back fwd BsaI	GGACCG GGTCTC T tgaaaaaactttgtgctatcaagtt
7074	C-PrLD Back Rev GGA	GGACCG GGTCTC T AGTATTActtttcttctttggcaacagt
